# Supplementary material for: A Dynamic Contrast‐Enhanced MRI‐Based Vision Transformer Model for Distinguishing HER2‐Zero, ‐Low, and ‐Positive Expression in Breast Cancer and Exploring Model Interpretability
Source: Adv Sci (Weinh). 2025 Jun 9;12(33):e03925. doi: 10.1002/advs.202503925 (PMC12412478; doi:10.1002/advs.202503925)
Supplement: Supplementary file 2 — Supplemental Tables [file ADVS-12-e03925-s002.xlsx]

## Sheet: Table S4
Table S4. Differentially Expressed Genes between Predicted HER2-Positive and HER2-Low Groups
logFC	AveExpr	t	P.Value	adj.P.Val	B	Gene	Status
1.48951	3.05268	14.3636	8.23729e-36	1.62612e-31	69.3039	STARD3	Upregulated
1.69125	3.879	13.6574	3.19916e-33	3.15774e-29	63.6085	PGAP3	Upregulated
2.20484	3.59501	13.2605	8.87472e-32	5.83986e-28	60.4313	GRB7	Upregulated
2.23764	5.52928	13.0373	5.69447e-31	2.81036e-27	58.6531	ERBB2	Upregulated
1.73858	2.32482	12.4401	7.89178e-29	3.11583e-25	53.9329	GSDMB	Upregulated
1.19672	1.33738	12.3757	1.3379e-28	4.40192e-25	53.4274	TCAP	Upregulated
1.49502	3.11038	12.2223	4.68685e-28	1.32176e-24	52.2268	MIEN1	Upregulated
1.12279	3.70069	11.2702	9.97947e-25	2.46256e-21	44.8836	CDK12	Upregulated
1.19657	2.79801	10.6236	1.58648e-22	3.47985e-19	40.024	ORMDL3	Upregulated
1.09912	3.72767	10.0434	1.34187e-20	2.64899e-17	35.7686	MED1	Upregulated
1.22891	4.57245	9.70395	1.70494e-19	3.05975e-16	33.331	PSMD3	Upregulated
0.969205	7.97602	8.86864	7.32948e-17	1.20576e-13	27.5182	RPL19	Upregulated
0.766231	2.9335	8.39051	2.05725e-15	3.12402e-12	24.3236	FBXL20	Upregulated
0.978978	3.46695	8.3218	3.29294e-15	4.64328e-12	23.8731	MED24	Upregulated
0.939267	2.24239	7.82399	9.27317e-14	1.22041e-10	20.6784	IKZF3	Upregulated
-0.353945	2.04471	-7.71289	1.91943e-13	2.36821e-10	19.9826	EML2	Downregulated
0.837929	1.95008	7.68137	2.3567e-13	2.73668e-10	19.7863	CDC6	Upregulated
-0.36753	3.1839	-7.56613	4.96772e-13	5.44821e-10	19.0734	DCAKD	Downregulated
1.30026	1.27648	7.47846	8.71823e-13	9.05824e-10	18.5358	PNMT	Upregulated
-0.445204	3.05781	-7.46691	9.38576e-13	9.26421e-10	18.4653	RUNDC1	Downregulated
-0.791221	1.88971	-7.35588	1.90041e-12	1.78648e-09	17.7913	PCP2	Downregulated
-0.709337	3.72842	-7.23909	3.96164e-12	3.54938e-09	17.0897	KDM4B	Downregulated
-0.975366	2.46495	-7.23223	4.13534e-12	3.54938e-09	17.0487	HPN	Downregulated
0.706522	3.78523	7.15631	6.63638e-12	5.21957e-09	16.5971	MSL1	Upregulated
0.53057	1.18854	7.15526	6.67993e-12	5.21957e-09	16.5908	SLC6A16	Upregulated
-0.626553	5.76796	-7.15063	6.87447e-12	5.21957e-09	16.5634	FLNB	Downregulated
0.455049	0.777472	7.12646	7.98555e-12	5.83862e-09	16.4204	LINC00672	Upregulated
-1.52855	3.20145	-7.07214	1.11687e-11	7.87435e-09	16.1002	SCUBE2	Downregulated
-0.370657	1.76488	-7.04932	1.28525e-11	8.74899e-09	15.9662	ACBD4	Downregulated
0.669411	5.68113	6.9045	3.11074e-11	2.04697e-08	15.123	PSMB3	Upregulated
-0.385673	2.11818	-6.86177	4.02792e-11	2.565e-08	14.8766	SLC22A5	Downregulated
-0.350935	2.79427	-6.8193	5.20163e-11	3.20892e-08	14.6328	SCRN2	Downregulated
-0.458304	1.99563	-6.79267	6.10297e-11	3.65087e-08	14.4805	TRIM45	Downregulated
0.517933	1.17443	6.73403	8.6637e-11	4.89197e-08	14.1465	CDCA7	Upregulated
-0.589141	2.15167	-6.73385	8.67326e-11	4.89197e-08	14.1455	LRRC56	Downregulated
-0.716349	3.60895	-6.72749	9.00803e-11	4.93965e-08	14.1094	TMC4	Downregulated
-0.661186	3.41958	-6.68115	1.18617e-10	6.32871e-08	13.8472	ASB13	Downregulated
-0.26771	0.480768	-6.59116	2.01651e-10	1.04758e-07	13.3418	GLS2	Downregulated
-0.41452	5.27854	-6.55606	2.47675e-10	1.25368e-07	13.146	SNRNP70	Downregulated
-0.419661	2.92325	-6.51972	3.06179e-10	1.51107e-07	12.9441	MKL2	Downregulated
-0.754997	2.01172	-6.49554	3.52419e-10	1.69686e-07	12.8102	FGFR2	Downregulated
1.81144	4.55473	6.46916	4.1069e-10	1.93034e-07	12.6646	S100A9	Upregulated
-0.446934	0.927567	-6.43491	5.00604e-10	2.29824e-07	12.4762	CASKIN1	Downregulated
0.480328	2.72934	6.43046	5.13616e-10	2.30439e-07	12.4518	CWC25	Upregulated
0.701054	1.47833	6.39254	6.38879e-10	2.80269e-07	12.2442	EPOP	Upregulated
-0.254123	1.22853	-6.35068	8.12048e-10	3.4811e-07	12.016	B9D1	Downregulated
-0.283006	3.56586	-6.34711	8.28792e-10	3.4811e-07	11.9966	COG7	Downregulated
-0.206076	1.91047	-6.32745	9.27222e-10	3.81339e-07	11.8899	KLC4	Downregulated
0.665612	1.66728	6.29259	1.13065e-09	4.55514e-07	11.7013	MFSD2A	Upregulated
0.928796	1.2573	6.26577	1.31631e-09	5.19706e-07	11.5568	SOX11	Upregulated
-0.666607	3.358	-6.25654	1.38691e-09	5.36844e-07	11.5071	DBNDD2	Downregulated
0.600072	3.98481	6.23166	1.59615e-09	6.05955e-07	11.3736	CASC3	Upregulated
-0.951851	3.3164	-6.22537	1.65371e-09	6.15961e-07	11.3399	PARD6B	Downregulated
-0.429473	2.15195	-6.21247	1.77828e-09	6.44927e-07	11.2709	TNK1	Downregulated
0.288992	0.225215	6.20866	1.81688e-09	6.44927e-07	11.2505	SLC12A1	Upregulated
0.291015	3.77558	6.20743	1.82949e-09	6.44927e-07	11.2439	PPP1R10	Upregulated
-0.274197	3.13984	-6.19962	1.91149e-09	6.62012e-07	11.2022	POMGNT1	Downregulated
-0.324467	2.75342	-6.19511	1.96063e-09	6.67323e-07	11.1781	ZNF862	Downregulated
0.533952	2.75611	6.1846	2.07965e-09	6.95837e-07	11.1221	EPSTI1	Upregulated
-0.202519	1.92908	-6.17514	2.19292e-09	7.21507e-07	11.0718	NPRL2	Downregulated
0.531873	8.56774	6.16139	2.36837e-09	7.4704e-07	10.9986	TMSB10	Upregulated
-1.00479	2.22366	-6.16138	2.36849e-09	7.4704e-07	10.9986	MAPT	Downregulated
-0.25966	2.27425	-6.16021	2.38405e-09	7.4704e-07	10.9924	PGAP2	Downregulated
0.329809	2.6905	6.1477	2.55665e-09	7.88606e-07	10.926	DYRK2	Upregulated
0.450457	1.66765	6.14141	2.64812e-09	7.93455e-07	10.8926	KIF21B	Upregulated
-0.287171	0.792181	-6.14109	2.65275e-09	7.93455e-07	10.8909	NMNAT3	Downregulated
1.11019	1.56575	6.12883	2.84042e-09	8.36906e-07	10.826	C2orf54	Upregulated
-0.607897	3.07088	-6.11322	3.09832e-09	8.83175e-07	10.7435	LDLRAD3	Downregulated
0.573463	1.24202	6.11114	3.13438e-09	8.83175e-07	10.7325	GZMB	Upregulated
0.454638	3.51585	6.10999	3.15449e-09	8.83175e-07	10.7264	STK17B	Upregulated
-1.10662	3.07121	-6.10874	3.17641e-09	8.83175e-07	10.7198	AFF3	Downregulated
-0.324565	3.2197	-6.0856	3.61172e-09	9.83802e-07	10.5979	COASY	Downregulated
0.296031	0.641148	6.0843	3.63799e-09	9.83802e-07	10.591	IL18RAP	Upregulated
0.18018	1.16837	6.08011	3.72342e-09	9.93298e-07	10.569	CMC2	Not Significant
0.222645	0.357138	6.05803	4.20705e-09	1.10735e-06	10.453	TNIP3	Upregulated
-1.29471	3.78219	-6.0473	4.46398e-09	1.15952e-06	10.3968	STC2	Downregulated
-0.40807	2.87636	-6.04254	4.58274e-09	1.17491e-06	10.3718	MINDY1	Downregulated
0.522389	1.26955	6.03584	4.75515e-09	1.20348e-06	10.3368	ICOS	Upregulated
0.451695	2.93346	6.03309	4.82758e-09	1.20634e-06	10.3224	SLFN11	Upregulated
0.273005	2.3412	6.0272	4.98668e-09	1.23052e-06	10.2917	MSL3	Upregulated
-0.561197	2.92338	-6.02475	5.05453e-09	1.23187e-06	10.2788	TCEA3	Downregulated
-0.660934	1.84758	-6.00951	5.49616e-09	1.32317e-06	10.1993	SYBU	Downregulated
1.7266	3.46874	5.99415	5.97941e-09	1.42216e-06	10.1194	S100A8	Upregulated
0.405234	1.443	5.98132	6.41489e-09	1.50498e-06	10.0527	P2RY6	Upregulated
0.580403	1.39904	5.97921	6.4892e-09	1.50498e-06	10.0417	GNLY	Upregulated
-0.608284	1.82388	-5.97733	6.55631e-09	1.50498e-06	10.032	PPM1J	Downregulated
-0.685833	3.31863	-5.96568	6.98764e-09	1.58555e-06	9.97153	ABCA3	Downregulated
-0.275638	0.534789	-5.95492	7.41034e-09	1.64766e-06	9.91581	CCDC114	Downregulated
-0.366839	0.700335	-5.95447	7.42828e-09	1.64766e-06	9.91352	MAATS1	Downregulated
-0.673027	4.3602	-5.94877	7.66285e-09	1.66514e-06	9.88403	SIAH2	Downregulated
0.363441	1.08076	5.94846	7.6758e-09	1.66514e-06	9.88242	PATL2	Upregulated
-0.355165	1.96783	-5.9311	8.43685e-09	1.81035e-06	9.79276	FUZ	Downregulated
-0.153707	0.607522	-5.92492	8.7254e-09	1.83284e-06	9.76086	NUDT6	Not Significant
-0.36549	1.6998	-5.92488	8.72738e-09	1.83284e-06	9.76065	MYL5	Downregulated
0.380771	2.78905	5.91319	9.29938e-09	1.91705e-06	9.70044	SSH2	Upregulated
-0.424158	2.72927	-5.91273	9.32256e-09	1.91705e-06	9.69808	IDUA	Downregulated
0.243396	0.458523	5.89703	1.01509e-08	2.06588e-06	9.61736	KLRD1	Upregulated
-0.644515	2.22408	-5.88771	1.06762e-08	2.13418e-06	9.56953	RTN4RL1	Downregulated
0.233698	0.253202	5.88725	1.07028e-08	2.13418e-06	9.56717	SLC26A7	Upregulated
0.453191	3.18272	5.88149	1.10412e-08	2.17963e-06	9.53766	MYO18A	Upregulated
0.901448	5.63794	5.87808	1.12469e-08	2.18563e-06	9.52015	LYZ	Upregulated
-0.253604	2.21354	-5.87732	1.1293e-08	2.18563e-06	9.51628	HAGH	Downregulated
0.250462	3.23016	5.86922	1.17978e-08	2.26117e-06	9.47482	TET3	Upregulated
0.604926	2.00009	5.86417	1.21235e-08	2.30125e-06	9.449	PRF1	Upregulated
-0.585996	1.0483	-5.86091	1.2339e-08	2.31369e-06	9.4323	CCDC74B	Downregulated
0.304396	2.40048	5.85816	1.25234e-08	2.31369e-06	9.41824	ACOT9	Upregulated
-0.354436	3.55602	-5.8579	1.25406e-08	2.31369e-06	9.41694	COA3	Downregulated
-0.233672	1.38092	-5.84902	1.31552e-08	2.40459e-06	9.37159	ZC3H6	Downregulated
-0.435209	3.28361	-5.83488	1.41949e-08	2.57084e-06	9.29949	EGLN2	Downregulated
0.44818	1.82623	5.82903	1.4648e-08	2.62878e-06	9.26971	RRM2	Upregulated
0.213707	0.576339	5.82674	1.48288e-08	2.62986e-06	9.25809	PLCXD2	Upregulated
-0.278043	0.979048	-5.8256	1.49204e-08	2.62986e-06	9.25225	NT5M	Downregulated
0.328959	3.36909	5.82312	1.51199e-08	2.64143e-06	9.23967	SLC31A1	Upregulated
-0.211345	1.81411	-5.80376	1.67736e-08	2.88906e-06	9.14131	SIRT3	Downregulated
0.320898	3.39597	5.80313	1.68301e-08	2.88906e-06	9.13813	EML4	Upregulated
0.522838	1.75179	5.79792	1.73057e-08	2.94509e-06	9.11172	SLFN12L	Upregulated
0.603383	2.66472	5.78842	1.82075e-08	3.07208e-06	9.0636	JAK3	Upregulated
0.421042	0.549753	5.77422	1.9641e-08	3.2611e-06	8.9918	PPP1R1A	Upregulated
-0.446599	2.9027	-5.77406	1.96581e-08	3.2611e-06	8.99097	ECHDC2	Downregulated
-0.512549	3.6802	-5.75541	2.17107e-08	3.5527e-06	8.8969	SPR	Downregulated
-0.391573	3.08826	-5.75484	2.17759e-08	3.5527e-06	8.89406	NRBP2	Downregulated
-0.63372	1.82754	-5.74962	2.23888e-08	3.62276e-06	8.86777	CCDC170	Downregulated
-0.234515	2.8882	-5.73996	2.3568e-08	3.78207e-06	8.81916	BECN1	Downregulated
1.32773	2.5309	5.73846	2.37565e-08	3.78207e-06	8.81161	PPP1R1B	Upregulated
0.40071	1.44341	5.7304	2.47944e-08	3.91573e-06	8.77112	STAT4	Upregulated
-1.10758	2.92565	-5.72609	2.53671e-08	3.97438e-06	8.7495	CLSTN2	Downregulated
-0.530718	1.61984	-5.72184	2.59448e-08	4.03022e-06	8.72817	C5AR2	Downregulated
-0.453846	3.75029	-5.72049	2.61318e-08	4.03022e-06	8.72137	CTSF	Downregulated
-0.202278	0.334088	-5.71306	2.718e-08	4.15938e-06	8.68414	CFAP99	Downregulated
-0.303963	4.07704	-5.70671	2.81085e-08	4.26838e-06	8.65233	INTS3	Downregulated
-0.796947	2.12547	-5.70365	2.85659e-08	4.28663e-06	8.63705	LONRF2	Downregulated
0.691916	2.39469	5.70301	2.86629e-08	4.28663e-06	8.63384	NKG7	Upregulated
-0.552533	2.41086	-5.69426	3.00181e-08	4.45554e-06	8.59011	CHDH	Downregulated
0.653632	1.88051	5.69182	3.04078e-08	4.4797e-06	8.5779	CCR7	Upregulated
-0.651028	2.22675	-5.68915	3.08391e-08	4.50959e-06	8.56456	RERG	Downregulated
-0.242291	2.92341	-5.68036	3.23013e-08	4.66674e-06	8.52071	SH2B1	Downregulated
-0.176913	0.902651	-5.67986	3.23866e-08	4.66674e-06	8.51822	RBKS	Not Significant
-0.280033	1.25927	-5.67165	3.38165e-08	4.83748e-06	8.47732	CCDC189	Downregulated
0.648093	1.20407	5.66935	3.42281e-08	4.86113e-06	8.46587	B3GNT3	Upregulated
0.550824	2.17519	5.66109	3.5747e-08	5.04058e-06	8.42478	CCR5	Upregulated
-0.248777	3.86692	-5.65687	3.65479e-08	5.11696e-06	8.40381	CUTA	Downregulated
-0.256406	1.52009	-5.64616	3.86617e-08	5.3748e-06	8.3506	MORN4	Downregulated
0.342881	2.98468	5.64146	3.96265e-08	5.4704e-06	8.32728	ETFA	Upregulated
0.329206	3.09658	5.63564	4.08526e-08	5.57633e-06	8.29844	HIVEP2	Upregulated
-0.24446	3.73521	-5.63514	4.09588e-08	5.57633e-06	8.29599	RETREG3	Downregulated
0.522852	1.21116	5.62953	4.21813e-08	5.70344e-06	8.26816	P2RY10	Upregulated
0.425692	1.40691	5.62383	4.34562e-08	5.83585e-06	8.23999	PRR11	Upregulated
-0.28529	0.992526	-5.62192	4.38927e-08	5.85063e-06	8.23053	C17orf97	Downregulated
-0.350609	1.89539	-5.62076	4.4159e-08	5.85063e-06	8.22481	NUDT12	Downregulated
0.49785	2.92952	5.61527	4.54452e-08	5.96595e-06	8.19765	WIPF2	Upregulated
-0.488749	3.09419	-5.61448	4.56339e-08	5.96595e-06	8.19373	WDR6	Downregulated
-0.451392	2.16221	-5.60741	4.73478e-08	6.1493e-06	8.15885	EPHX2	Downregulated
0.477663	3.59471	5.60069	4.90356e-08	6.32688e-06	8.12572	CDC25B	Upregulated
0.541301	0.805838	5.59689	5.00183e-08	6.40164e-06	8.10695	MYCN	Upregulated
0.58979	2.39484	5.59595	5.02636e-08	6.40164e-06	8.10232	ABCC3	Upregulated
0.1948	0.686594	5.59419	5.07268e-08	6.41922e-06	8.09364	GRAMD1B	Not Significant
0.344159	1.21885	5.59277	5.11018e-08	6.42087e-06	8.08668	MBNL3	Upregulated
-0.341051	2.28979	-5.59169	5.13904e-08	6.42087e-06	8.08135	CYB5D2	Downregulated
0.175728	2.46173	5.58553	5.30644e-08	6.57762e-06	8.05104	SLC15A4	Not Significant
-0.855036	2.12791	-5.58464	5.33113e-08	6.57762e-06	8.04664	CCDC74A	Downregulated
0.346504	0.668637	5.5801	5.45832e-08	6.69271e-06	8.02435	ULBP3	Upregulated
0.329585	1.5542	5.57797	5.51921e-08	6.72561e-06	8.01385	CHN1	Upregulated
-0.527226	2.35378	-5.57051	5.73733e-08	6.94851e-06	7.9772	SGK3	Downregulated
-0.300437	2.38673	-5.56555	5.8868e-08	7.0546e-06	7.95288	INO80E	Downregulated
-0.535802	2.32572	-5.56524	5.89641e-08	7.0546e-06	7.95134	GAMT	Downregulated
0.392846	3.81765	5.54227	6.64122e-08	7.80154e-06	7.83887	VAMP5	Upregulated
-0.575523	1.20818	-5.54212	6.6464e-08	7.80154e-06	7.83813	STH	Downregulated
-0.280826	2.53406	-5.54144	6.66957e-08	7.80154e-06	7.83484	PARP3	Downregulated
0.357175	0.913335	5.54096	6.68646e-08	7.80154e-06	7.83245	TXK	Upregulated
-0.371817	2.66817	-5.53949	6.7374e-08	7.80154e-06	7.82527	ROGDI	Downregulated
0.170286	0.136721	5.5389	6.75783e-08	7.80154e-06	7.82241	SYT16	Not Significant
1.11076	4.06826	5.53278	6.97498e-08	8.00541e-06	7.79251	CXCL9	Upregulated
0.426328	1.59379	5.53052	7.05677e-08	8.05247e-06	7.78149	APOL4	Upregulated
-0.400415	1.30549	-5.52647	7.20578e-08	8.17525e-06	7.76174	DRC3	Downregulated
-0.415349	1.93203	-5.51972	7.46133e-08	8.41681e-06	7.7288	CPEB2	Downregulated
-0.314766	0.733438	-5.517	7.56646e-08	8.48691e-06	7.71557	CFAP43	Downregulated
-0.232787	2.56855	-5.51317	7.7174e-08	8.6073e-06	7.6969	ZNF785	Downregulated
-0.699754	2.56811	-5.50923	7.87538e-08	8.73415e-06	7.67775	SEC14L2	Downregulated
0.716041	2.28092	5.50575	8.01773e-08	8.84234e-06	7.66082	KCNK1	Upregulated
0.644003	2.57599	5.49969	8.27176e-08	9.07183e-06	7.63134	CD2	Upregulated
-0.330722	1.4769	-5.49598	8.43093e-08	9.1953e-06	7.61333	C3orf18	Downregulated
-0.228301	2.8287	-5.49388	8.52219e-08	9.24376e-06	7.60316	POLR3E	Downregulated
0.481439	1.54269	5.49051	8.67119e-08	9.35399e-06	7.58678	CCR4	Upregulated
0.351516	1.57002	5.48466	8.93529e-08	9.58649e-06	7.55843	TNFAIP8	Upregulated
0.482073	3.46689	5.47786	9.25278e-08	9.83468e-06	7.52544	SLFN5	Upregulated
0.35504	1.81799	5.47757	9.26625e-08	9.83468e-06	7.52406	TIAF1	Upregulated
0.387396	2.53288	5.47556	9.3621e-08	9.87618e-06	7.51434	FYN	Upregulated
0.253358	1.03187	5.47466	9.40541e-08	9.87618e-06	7.50998	CD101	Upregulated
0.369321	0.981078	5.47021	9.62221e-08	1.00317e-05	7.48845	SLAMF1	Upregulated
-0.232595	2.49347	-5.46955	9.65516e-08	1.00317e-05	7.48522	CRELD1	Downregulated
-0.690708	2.80353	-5.45997	1.01401e-07	1.04804e-05	7.43892	ACADSB	Downregulated
0.229631	0.208991	5.45168	1.05787e-07	1.08767e-05	7.39892	ISL2	Upregulated
-0.145125	0.342665	-5.45052	1.06415e-07	1.08846e-05	7.39333	NPAS1	Not Significant
0.24266	0.655884	5.44194	1.11181e-07	1.13078e-05	7.35195	MTFR2	Upregulated
-0.493002	3.54348	-5.44103	1.11698e-07	1.13078e-05	7.34757	FAAH	Downregulated
0.514937	2.74474	5.43838	1.13214e-07	1.14014e-05	7.33483	THRA	Upregulated
-1.23572	3.4847	-5.43698	1.14027e-07	1.14014e-05	7.32807	ESR1	Downregulated
0.546826	1.74648	5.43273	1.16521e-07	1.14014e-05	7.30764	SLAMF6	Upregulated
0.355663	1.01185	5.43262	1.16589e-07	1.14014e-05	7.30709	CD3G	Upregulated
0.248301	2.44791	5.432	1.16958e-07	1.14014e-05	7.3041	NOD1	Upregulated
-0.737835	4.57227	-5.43199	1.16963e-07	1.14014e-05	7.30406	CELSR1	Downregulated
-0.389423	1.02992	-5.43155	1.17224e-07	1.14014e-05	7.30196	ZMYND10	Downregulated
0.189424	0.431678	5.43152	1.17242e-07	1.14014e-05	7.30181	DNAJC5B	Not Significant
0.403868	0.998798	5.42545	1.20921e-07	1.17015e-05	7.27263	KMO	Upregulated
0.293627	0.704112	5.42244	1.22791e-07	1.18245e-05	7.25814	CD40LG	Upregulated
0.531926	1.66244	5.42068	1.23892e-07	1.18726e-05	7.24971	CTLA4	Upregulated
-0.385902	1.87352	-5.4193	1.24768e-07	1.18987e-05	7.24306	SLC25A35	Downregulated
0.272447	2.12348	5.41815	1.25496e-07	1.19106e-05	7.23757	CCNYL1	Upregulated
0.398424	1.57715	5.41536	1.27291e-07	1.20233e-05	7.22415	EXO1	Upregulated
-0.452346	0.99645	-5.41271	1.29013e-07	1.20811e-05	7.21147	GLRB	Downregulated
-0.38646	2.88473	-5.41254	1.29128e-07	1.20811e-05	7.21063	PLEKHH3	Downregulated
0.339617	2.39758	5.4101	1.30737e-07	1.21408e-05	7.19893	STK17A	Upregulated
-0.344085	3.15079	-5.40971	1.30995e-07	1.21408e-05	7.19707	PEX6	Downregulated
0.301079	2.41441	5.40404	1.34822e-07	1.24371e-05	7.16988	ATP11C	Upregulated
0.435799	2.1198	5.40246	1.35903e-07	1.24784e-05	7.16234	LIMD2	Upregulated
0.48976	3.24773	5.39403	1.41839e-07	1.29336e-05	7.12198	NLRC5	Upregulated
-0.35823	1.66608	-5.39357	1.4217e-07	1.29336e-05	7.11978	C1orf56	Downregulated
0.145954	0.716099	5.38395	1.49261e-07	1.35163e-05	7.07383	TPK1	Not Significant
0.723541	2.88568	5.37573	1.55598e-07	1.40258e-05	7.03458	LAD1	Upregulated
-0.209566	2.33956	-5.37455	1.5653e-07	1.40457e-05	7.02895	ZNF174	Downregulated
0.454847	1.24674	5.36992	1.60234e-07	1.4313e-05	7.00687	GPR171	Upregulated
0.340556	1.58255	5.36635	1.63146e-07	1.44591e-05	6.98987	BUB1B	Upregulated
0.330322	1.44528	5.36612	1.63335e-07	1.44591e-05	6.98878	CENPI	Upregulated
0.241946	0.905626	5.36121	1.6743e-07	1.47555e-05	6.96541	FANCB	Upregulated
-0.396171	2.16637	-5.3593	1.69052e-07	1.4762e-05	6.95631	RASSF7	Downregulated
-0.583406	2.70095	-5.35928	1.69066e-07	1.4762e-05	6.95623	TTC39A	Downregulated
0.422016	3.15463	5.35781	1.70325e-07	1.4762e-05	6.94923	ARHGAP30	Upregulated
0.494125	1.60308	5.35761	1.70494e-07	1.4762e-05	6.94829	ITK	Upregulated
-0.548407	2.94422	-5.35559	1.72244e-07	1.48206e-05	6.93866	SH3D21	Downregulated
0.613927	0.375835	5.35509	1.72673e-07	1.48206e-05	6.93631	DLK1	Upregulated
-0.37131	0.728423	-5.34942	1.77678e-07	1.51842e-05	6.90935	DOC2A	Downregulated
-0.259	1.69857	-5.34746	1.79439e-07	1.52686e-05	6.90004	LZTFL1	Downregulated
0.556058	2.55645	5.34209	1.84353e-07	1.5588e-05	6.87455	SPAG5	Upregulated
-0.52915	0.599332	-5.34164	1.84772e-07	1.5588e-05	6.8724	PPP4R4	Downregulated
0.225202	3.97878	5.34031	1.86009e-07	1.56255e-05	6.86611	PPP3R1	Upregulated
-0.457117	3.25239	-5.33166	1.9427e-07	1.62503e-05	6.82511	CSAD	Downregulated
-0.475366	2.79556	-5.33035	1.95552e-07	1.62885e-05	6.81891	NUCB2	Downregulated
-0.474212	4.12891	-5.32694	1.9893e-07	1.64413e-05	6.80275	RABEP1	Downregulated
0.247794	1.88221	5.32682	1.99052e-07	1.64413e-05	6.80217	EID3	Upregulated
0.31159	1.3446	5.32583	2.00044e-07	1.64544e-05	6.79748	SHCBP1	Upregulated
0.454796	3.85779	5.31501	2.11195e-07	1.71893e-05	6.7463	LASP1	Upregulated
0.276629	2.35236	5.31498	2.11221e-07	1.71893e-05	6.74619	CASP8	Upregulated
-0.276898	0.735275	-5.31463	2.1159e-07	1.71893e-05	6.74454	ZNF214	Downregulated
-0.56108	3.88673	-5.31349	2.12803e-07	1.7217e-05	6.73915	MBOAT1	Downregulated
0.322562	3.32802	5.30772	2.19048e-07	1.76499e-05	6.71187	MCM6	Upregulated
0.408079	1.05464	5.30493	2.2212e-07	1.77782e-05	6.69873	GPC2	Upregulated
0.281893	1.20184	5.30464	2.22441e-07	1.77782e-05	6.69737	BLM	Upregulated
0.451122	1.54167	5.29998	2.27688e-07	1.81242e-05	6.67538	PARP15	Upregulated
0.852135	3.44908	5.29764	2.30367e-07	1.82637e-05	6.66435	ITGB6	Upregulated
-0.292861	3.03691	-5.29655	2.31627e-07	1.82902e-05	6.6592	SGSM2	Downregulated
-0.527488	0.808789	-5.29511	2.33301e-07	1.8349e-05	6.65241	RGS22	Downregulated
-0.206047	0.780902	-5.29299	2.35776e-07	1.84701e-05	6.64246	ZNF396	Downregulated
0.119129	0.375073	5.29193	2.37031e-07	1.8495e-05	6.63745	FAM209A	Not Significant
0.219354	0.689116	5.28573	2.44482e-07	1.90013e-05	6.60826	CD226	Upregulated
-0.277755	0.456514	-5.28334	2.47416e-07	1.9144e-05	6.59701	CCDC158	Downregulated
-0.250435	1.76275	-5.28266	2.48258e-07	1.9144e-05	6.59381	TCTN1	Downregulated
-0.265948	2.44198	-5.275	2.57916e-07	1.98113e-05	6.55782	SFMBT1	Downregulated
-0.275593	3.06148	-5.27166	2.6224e-07	2.00136e-05	6.54215	KIAA0556	Downregulated
0.371311	1.59757	5.2714	2.62576e-07	2.00136e-05	6.54094	ABCC4	Upregulated
0.599929	2.29334	5.26212	2.74986e-07	2.08788e-05	6.4974	GZMA	Upregulated
-0.866208	3.31226	-5.26009	2.77774e-07	2.10012e-05	6.48789	SUSD3	Downregulated
0.370341	1.52409	5.2594	2.78725e-07	2.10012e-05	6.48467	SNX20	Upregulated
-0.655411	3.23099	-5.25717	2.81826e-07	2.11222e-05	6.47424	TMEM101	Downregulated
-0.268605	2.15524	-5.25629	2.83071e-07	2.11222e-05	6.47008	TCTN2	Downregulated
-1.15656	1.87332	-5.25595	2.83541e-07	2.11222e-05	6.46852	NPY1R	Downregulated
-0.215142	0.823253	-5.25519	2.84621e-07	2.11229e-05	6.46493	KATNAL2	Downregulated
0.444738	1.44378	5.24807	2.94857e-07	2.18006e-05	6.43163	PRKCB	Upregulated
0.566887	2.23801	5.24666	2.9693e-07	2.1861e-05	6.42502	CD3E	Upregulated
-0.337301	1.64853	-5.24601	2.97888e-07	2.1861e-05	6.42198	FAM161B	Downregulated
0.259222	2.36739	5.24417	3.00612e-07	2.19792e-05	6.4134	PHACTR2	Upregulated
0.345116	0.81776	5.24255	3.03031e-07	2.20743e-05	6.40585	TRAT1	Upregulated
0.604711	0.864707	5.23987	3.07092e-07	2.22879e-05	6.3933	ATP13A5	Upregulated
0.370372	0.997414	5.23563	3.13606e-07	2.26773e-05	6.37352	UBASH3A	Upregulated
0.619382	0.452943	5.23432	3.15642e-07	2.27412e-05	6.36742	B4GALNT2	Upregulated
0.319209	2.82898	5.23039	3.21851e-07	2.31042e-05	6.34906	PNP	Upregulated
0.512788	1.95098	5.2264	3.2827e-07	2.34796e-05	6.33045	SPNS2	Upregulated
-0.215493	0.592281	-5.22434	3.31623e-07	2.36338e-05	6.32087	ANKRD24	Downregulated
-0.253286	2.69354	-5.22118	3.36842e-07	2.39047e-05	6.30616	TECR	Downregulated
0.600634	2.51635	5.21935	3.39909e-07	2.39047e-05	6.29762	CD3D	Upregulated
-0.423734	1.59402	-5.21874	3.4092e-07	2.39047e-05	6.29481	MTCL1	Downregulated
0.459776	4.41251	5.21727	3.43411e-07	2.39047e-05	6.28795	PIP4K2B	Upregulated
-0.30183	1.55092	-5.2172	3.43525e-07	2.39047e-05	6.28764	PLD6	Downregulated
0.193483	2.13416	5.21639	3.44917e-07	2.39047e-05	6.28383	CCM2	Not Significant
0.444562	3.76492	5.2155	3.46423e-07	2.39047e-05	6.27973	ABRACL	Upregulated
-0.236123	0.623301	-5.21508	3.47153e-07	2.39047e-05	6.27774	LRRC46	Downregulated
0.257696	0.913545	5.21493	3.47398e-07	2.39047e-05	6.27708	RTKN2	Upregulated
-0.297591	2.57451	-5.21485	3.47533e-07	2.39047e-05	6.27671	G6PC3	Downregulated
-0.652992	2.92511	-5.21207	3.52336e-07	2.40971e-05	6.26378	SMIM22	Downregulated
0.266572	1.79862	5.21182	3.52772e-07	2.40971e-05	6.26261	CPNE2	Upregulated
-0.266698	4.15492	-5.21042	3.55231e-07	2.41815e-05	6.25607	ZBTB4	Downregulated
0.642811	2.2495	5.20849	3.58618e-07	2.43281e-05	6.24713	GBP5	Upregulated
-1.27745	3.40353	-5.20725	3.60827e-07	2.43941e-05	6.24134	GFRA1	Downregulated
-0.407083	1.18587	-5.20608	3.62902e-07	2.44507e-05	6.23594	RSPH1	Downregulated
-0.667338	1.35834	-5.19948	3.74904e-07	2.50408e-05	6.20528	TMEM26	Downregulated
0.523596	1.84653	5.19921	3.75412e-07	2.50408e-05	6.20401	ZAP70	Upregulated
0.124675	0.186302	5.19918	3.75466e-07	2.50408e-05	6.20387	CARD17	Not Significant
0.442689	4.38468	5.19797	3.777e-07	2.50519e-05	6.19828	HIF1A	Upregulated
-0.310109	2.36561	-5.19772	3.78171e-07	2.50519e-05	6.19711	NIPAL3	Downregulated
-0.466429	4.71088	-5.1961	3.81196e-07	2.51679e-05	6.1896	TSTD1	Downregulated
0.131881	0.190619	5.19419	3.84802e-07	2.53213e-05	6.18073	TAF7L	Not Significant
0.455024	1.62709	5.19198	3.89016e-07	2.55135e-05	6.17047	NLRC3	Upregulated
-0.817677	2.02476	-5.18949	3.93794e-07	2.57414e-05	6.15897	MAPK15	Downregulated
-0.346572	2.67974	-5.18363	4.05303e-07	2.6286e-05	6.13184	P4HTM	Downregulated
0.423871	1.15047	5.18319	4.06192e-07	2.6286e-05	6.12977	CXCR6	Upregulated
0.265125	2.08161	5.18217	4.08235e-07	2.6286e-05	6.12505	MORC4	Upregulated
-0.184678	1.27312	-5.18191	4.08753e-07	2.6286e-05	6.12385	SEMA4F	Not Significant
-0.267698	4.28101	-5.18189	4.08784e-07	2.6286e-05	6.12378	AKR7A2	Downregulated
-0.372909	1.6171	-5.18096	4.10673e-07	2.63218e-05	6.11944	USP43	Downregulated
-0.240365	2.19681	-5.17533	4.22174e-07	2.69713e-05	6.09342	PIGT	Downregulated
-0.283204	1.18779	-5.17421	4.24505e-07	2.70327e-05	6.08824	MST1	Downregulated
0.24419	3.38169	5.16973	4.33945e-07	2.7545e-05	6.06752	PANX1	Upregulated
0.51463	3.9427	5.16722	4.39308e-07	2.77961e-05	6.05595	FPR3	Upregulated
-0.245605	0.593464	-5.16469	4.44787e-07	2.79948e-05	6.04428	CEMP1	Downregulated
-0.353207	1.7085	-5.16446	4.45284e-07	2.79948e-05	6.04323	LMNTD2	Downregulated
0.234371	4.05424	5.16241	4.49792e-07	2.81884e-05	6.03374	OSTF1	Upregulated
0.407794	1.29418	5.1611	4.52671e-07	2.82314e-05	6.02773	PRKCQ	Upregulated
0.336307	4.9194	5.1608	4.53338e-07	2.82314e-05	6.02635	CKAP4	Upregulated
0.230296	4.46927	5.15937	4.56526e-07	2.83405e-05	6.01975	IGF2R	Upregulated
-0.552763	3.07783	-5.15827	4.58989e-07	2.84041e-05	6.01468	OPLAH	Downregulated
0.295041	2.30419	5.15728	4.6123e-07	2.84059e-05	6.01009	RNF122	Upregulated
0.569769	3.65703	5.15698	4.61897e-07	2.84059e-05	6.00873	GBP1	Upregulated
-0.208319	1.88158	-5.15529	4.65743e-07	2.85535e-05	6.00092	AARSD1	Downregulated
-0.365181	1.02279	-5.15353	4.69762e-07	2.87108e-05	5.99283	WNT3	Downregulated
-0.585702	1.6619	-5.15121	4.75133e-07	2.89494e-05	5.98213	FBXL16	Downregulated
0.547191	1.48801	5.14775	4.83247e-07	2.93444e-05	5.96618	CD38	Upregulated
-0.706375	2.40304	-5.14718	4.8459e-07	2.93444e-05	5.96357	C1orf226	Downregulated
0.514999	3.58161	5.14283	4.95005e-07	2.98835e-05	5.94355	G6PD	Upregulated
-0.268437	3.42541	-5.13753	5.07982e-07	3.05102e-05	5.91918	CDK5RAP3	Downregulated
0.443983	3.06551	5.13733	5.08477e-07	3.05102e-05	5.91827	LGALS9	Upregulated
-0.202354	0.582373	-5.13538	5.13326e-07	3.07078e-05	5.90933	PDE6B	Downregulated
0.331291	0.792594	5.13174	5.22511e-07	3.1125e-05	5.89263	FA2H	Upregulated
-0.38229	1.09858	-5.13138	5.23453e-07	3.1125e-05	5.89094	GIPR	Downregulated
0.53233	1.65287	5.12574	5.3804e-07	3.18663e-05	5.86507	CXCR3	Upregulated
-0.109573	0.150602	-5.12531	5.39148e-07	3.18663e-05	5.86313	SPATA4	Not Significant
0.314676	1.41071	5.11829	5.57903e-07	3.28763e-05	5.83094	POLQ	Upregulated
0.201216	0.94587	5.11189	5.7555e-07	3.38153e-05	5.80163	PARPBP	Upregulated
-0.237543	2.58557	-5.10764	5.87546e-07	3.44176e-05	5.78222	QTRT1	Downregulated
0.456425	2.90414	5.10269	6.01848e-07	3.51511e-05	5.75958	ADAM19	Upregulated
0.204921	1.04697	5.10074	6.07588e-07	3.53817e-05	5.75065	ITGB1BP2	Upregulated
0.302875	2.04048	5.09821	6.15073e-07	3.57122e-05	5.73913	RELT	Upregulated
0.304266	1.29131	5.09701	6.18678e-07	3.58162e-05	5.73363	ORC1	Upregulated
-0.374541	4.28079	-5.09501	6.24717e-07	3.606e-05	5.72449	MED13L	Downregulated
-0.396541	0.84301	-5.09216	6.33395e-07	3.64544e-05	5.7115	NR2E3	Downregulated
0.456561	1.90455	5.09097	6.37046e-07	3.65579e-05	5.7061	P2RY8	Upregulated
-0.314363	2.91323	-5.09028	6.39186e-07	3.65744e-05	5.70294	TUBG2	Downregulated
-0.600184	3.04909	-5.08855	6.4457e-07	3.67759e-05	5.69505	CGN	Downregulated
0.341319	1.15588	5.08203	6.65251e-07	3.78464e-05	5.66533	GFI1	Upregulated
-0.710324	1.88472	-5.081	6.68573e-07	3.78718e-05	5.66065	ST8SIA6	Downregulated
-0.637308	5.88949	-5.0807	6.69534e-07	3.78718e-05	5.6593	TRPS1	Downregulated
-0.271552	0.640215	-5.07939	6.73806e-07	3.80046e-05	5.65331	EFCAB12	Downregulated
0.526911	2.7605	5.07171	6.99306e-07	3.93305e-05	5.61836	CYTIP	Upregulated
-0.489402	2.86985	-5.07015	7.04565e-07	3.95137e-05	5.61132	NEBL	Downregulated
0.375724	1.22766	5.06616	7.18289e-07	3.99124e-05	5.59317	CD247	Upregulated
-0.744898	1.72543	-5.06615	7.18318e-07	3.99124e-05	5.59313	GREB1L	Downregulated
-0.296046	0.536907	-5.06566	7.20034e-07	3.99124e-05	5.59089	SPTBN4	Downregulated
0.51256	2.64286	5.06466	7.23523e-07	3.99124e-05	5.58634	CD48	Upregulated
0.400526	6.91189	5.06461	7.23691e-07	3.99124e-05	5.58612	HLA-E	Upregulated
-0.252997	3.67604	-5.06458	7.23805e-07	3.99124e-05	5.58597	POGZ	Downregulated
-0.516899	1.51817	-5.06268	7.30468e-07	4.01676e-05	5.57735	NOS1AP	Downregulated
0.222148	3.93025	5.05899	7.43567e-07	4.07057e-05	5.56064	AKIRIN2	Upregulated
0.477798	2.40105	5.05877	7.44377e-07	4.07057e-05	5.55961	IRF8	Upregulated
-0.256556	2.65025	-5.05712	7.50328e-07	4.09178e-05	5.55212	CDKN2AIPNL	Downregulated
-0.99889	4.26943	-5.05148	7.70967e-07	4.19274e-05	5.5266	SERPINA3	Downregulated
-0.346067	1.41374	-5.04741	7.86257e-07	4.26415e-05	5.50813	CDK18	Downregulated
-0.378995	2.89084	-5.04138	8.0939e-07	4.37758e-05	5.48086	IFT140	Downregulated
-0.242035	0.60938	-5.04013	8.1428e-07	4.39199e-05	5.4752	CASC1	Downregulated
-0.38614	2.44112	-5.03674	8.27645e-07	4.44721e-05	5.45989	CNKSR1	Downregulated
0.223444	1.76446	5.0364	8.29022e-07	4.44721e-05	5.45832	USB1	Upregulated
0.251169	1.15505	5.03192	8.47053e-07	4.53162e-05	5.43809	CHEK1	Upregulated
0.285627	1.66192	5.03128	8.49665e-07	4.53331e-05	5.4352	CENPN	Upregulated
0.373934	0.248288	5.03053	8.52722e-07	4.53736e-05	5.43182	GABRQ	Upregulated
0.275423	0.684166	5.027	8.67295e-07	4.59608e-05	5.41589	PHEX	Upregulated
-0.359523	1.38315	-5.02637	8.69926e-07	4.59608e-05	5.41304	PCSK4	Downregulated
0.402223	2.12563	5.02563	8.72994e-07	4.59608e-05	5.40973	CDCA5	Upregulated
0.454384	1.41457	5.02562	8.73072e-07	4.59608e-05	5.40964	SLC15A2	Upregulated
0.278898	1.66447	5.02343	8.82265e-07	4.63213e-05	5.3998	MLKL	Upregulated
0.44907	2.2211	5.02111	8.9216e-07	4.67165e-05	5.38931	IKZF1	Upregulated
-0.320782	2.79676	-5.01722	9.08936e-07	4.74691e-05	5.3718	ZFYVE9	Downregulated
-0.205216	2.65256	-5.01557	9.1616e-07	4.77201e-05	5.36435	DVL2	Downregulated
-0.554152	5.80768	-5.01384	9.23787e-07	4.78931e-05	5.35656	MAGED2	Downregulated
-0.179854	0.633592	-5.01371	9.24334e-07	4.78931e-05	5.356	DNAAF4	Not Significant
0.372438	1.94238	5.00791	9.50363e-07	4.91129e-05	5.3299	DAPP1	Upregulated
0.337517	1.80223	5.00631	9.57665e-07	4.9361e-05	5.3227	NCAPH	Upregulated
0.392051	1.40997	5.00468	9.65191e-07	4.94936e-05	5.31534	SP140	Upregulated
-0.215899	2.27976	-5.00466	9.65252e-07	4.94936e-05	5.31529	HMGCL	Downregulated
0.484908	1.42152	5.00231	9.76146e-07	4.99225e-05	5.30474	CATSPERB	Upregulated
0.419433	1.13971	5.00165	9.79265e-07	4.99509e-05	5.30174	AIM2	Upregulated
-0.336836	3.86537	-5.00018	9.86141e-07	4.99509e-05	5.29516	KAT2A	Downregulated
-0.16849	2.43925	-4.9999	9.87494e-07	4.99509e-05	5.29387	MTFR1L	Not Significant
-0.250338	3.29213	-4.99989	9.87521e-07	4.99509e-05	5.29385	MAPK8IP3	Downregulated
0.283371	1.35617	4.9995	9.89352e-07	4.99509e-05	5.29211	BRCA2	Upregulated
-0.831797	2.37375	-4.99471	1.01225e-06	5.08161e-05	5.2706	ERBB4	Downregulated
0.393873	3.40404	4.99434	1.01406e-06	5.08161e-05	5.26892	ABLIM1	Upregulated
0.510455	3.29176	4.99431	1.01421e-06	5.08161e-05	5.26878	PTPRC	Upregulated
-0.297008	0.80449	-4.99229	1.02404e-06	5.11789e-05	5.25971	EPHA10	Downregulated
-0.892184	1.98463	-4.98923	1.0391e-06	5.18001e-05	5.246	FSIP1	Downregulated
0.240194	2.71611	4.98725	1.04894e-06	5.2159e-05	5.23714	RFWD3	Upregulated
0.389332	2.12533	4.98358	1.06748e-06	5.29475e-05	5.22067	BIN2	Upregulated
-0.44396	1.17907	-4.98231	1.07395e-06	5.31348e-05	5.215	STK32B	Downregulated
-0.258765	2.14726	-4.97981	1.08682e-06	5.36372e-05	5.2038	SYNGAP1	Downregulated
-0.567283	1.18589	-4.97681	1.10247e-06	5.42738e-05	5.19037	CNTD2	Downregulated
-0.323187	1.91895	-4.97614	1.10598e-06	5.43111e-05	5.18738	ARHGAP33	Downregulated
0.259667	1.55186	4.9745	1.11465e-06	5.46013e-05	5.18004	FIGNL1	Upregulated
0.335473	3.02464	4.97214	1.12723e-06	5.50806e-05	5.1695	MAP3K5	Upregulated
0.363746	1.30006	4.97161	1.13011e-06	5.50854e-05	5.1671	CD96	Upregulated
0.534431	2.57832	4.96976	1.14006e-06	5.54335e-05	5.15886	SEL1L3	Upregulated
0.279961	2.05475	4.96848	1.14704e-06	5.55199e-05	5.15313	TRAF3IP2	Upregulated
0.181014	0.340265	4.9684	1.14747e-06	5.55199e-05	5.15278	TMIGD2	Not Significant
0.360959	2.11878	4.9668	1.15623e-06	5.5807e-05	5.14564	FAM78A	Upregulated
-0.298559	1.47432	-4.96278	1.17854e-06	5.67454e-05	5.12767	SCNN1D	Downregulated
0.31804	1.16885	4.96171	1.18457e-06	5.67928e-05	5.12289	E2F8	Upregulated
0.411466	1.05966	4.96158	1.18528e-06	5.67928e-05	5.12232	PLAC8	Upregulated
0.399066	1.0624	4.96091	1.18905e-06	5.68354e-05	5.11934	SIRPG	Upregulated
0.179442	0.385673	4.95936	1.19785e-06	5.71177e-05	5.11241	GCSAM	Not Significant
0.0649964	0.124864	4.95777	1.2069e-06	5.74108e-05	5.10534	HPCAL4	Not Significant
-0.165256	1.27412	-4.95676	1.2127e-06	5.74718e-05	5.10083	SMIM11A	Not Significant
0.44983	1.44091	4.95654	1.21401e-06	5.74718e-05	5.09982	S1PR4	Upregulated
0.302978	1.92239	4.9543	1.22698e-06	5.79469e-05	5.08984	DOK3	Upregulated
0.348691	0.972014	4.94982	1.25334e-06	5.90505e-05	5.06987	SCML4	Upregulated
-0.0474962	0.0415527	-4.94793	1.26462e-06	5.94402e-05	5.06145	NLRP8	Not Significant
0.388069	1.94226	4.94553	1.27908e-06	5.97541e-05	5.05077	MYO1G	Upregulated
1.15917	1.71926	4.94541	1.2798e-06	5.97541e-05	5.05024	CLCA2	Upregulated
-0.223728	1.09554	-4.94531	1.28038e-06	5.97541e-05	5.04982	A1BG	Downregulated
-0.210296	3.02006	-4.9406	1.30932e-06	6.09608e-05	5.02883	AKT2	Downregulated
0.390475	1.37078	4.93855	1.32204e-06	6.12793e-05	5.01975	SLA2	Upregulated
0.294011	1.93497	4.9385	1.32237e-06	6.12793e-05	5.01951	RASGEF1B	Upregulated
0.372466	2.45385	4.93724	1.33031e-06	6.15025e-05	5.01389	PARP8	Upregulated
-0.27363	3.17738	-4.93483	1.34555e-06	6.20619e-05	5.00319	VAMP2	Downregulated
0.357073	1.44343	4.93365	1.35306e-06	6.22627e-05	4.99797	MCOLN2	Upregulated
0.275511	3.32456	4.93296	1.35751e-06	6.23225e-05	4.99488	MYD88	Upregulated
0.244122	0.528434	4.93111	1.36944e-06	6.26075e-05	4.98667	XCL1	Upregulated
-0.276589	0.869692	-4.93101	1.37006e-06	6.26075e-05	4.98624	CIART	Downregulated
0.416561	4.42288	4.92952	1.37974e-06	6.2904e-05	4.97963	TTYH3	Upregulated
-0.425861	0.524105	-4.92883	1.38424e-06	6.29638e-05	4.97657	RLN2	Downregulated
0.366799	1.03493	4.92769	1.39177e-06	6.3149e-05	4.97148	PYHIN1	Upregulated
0.171486	1.17203	4.92724	1.39471e-06	6.3149e-05	4.9695	CEP152	Not Significant
-0.204065	1.64325	-4.92545	1.40657e-06	6.35401e-05	4.96155	CHCHD5	Downregulated
-0.76657	3.30313	-4.92335	1.42059e-06	6.40273e-05	4.95223	THSD4	Downregulated
-0.283714	0.576698	-4.92218	1.42843e-06	6.42337e-05	4.94706	KSR2	Downregulated
-0.36691	5.08625	-4.92121	1.43498e-06	6.43476e-05	4.94277	LAMB2	Downregulated
0.454698	2.21604	4.92084	1.43748e-06	6.43476e-05	4.94113	STS	Upregulated
0.355359	1.96368	4.9201	1.44256e-06	6.44289e-05	4.93782	ARHGAP25	Upregulated
0.235052	1.2064	4.91913	1.44915e-06	6.44388e-05	4.93354	RAD51	Upregulated
-1.24954	3.47231	-4.91876	1.45167e-06	6.44388e-05	4.93191	AGR3	Downregulated
0.166181	1.13095	4.91817	1.4557e-06	6.44388e-05	4.92931	DBF4	Not Significant
-0.829675	5.43798	-4.91815	1.45584e-06	6.44388e-05	4.92922	COX6C	Downregulated
-0.527972	1.15286	-4.91586	1.47166e-06	6.49934e-05	4.91907	KCND3	Downregulated
0.273808	1.11659	4.91532	1.4754e-06	6.50129e-05	4.91669	ORC6	Upregulated
-0.305405	2.42446	-4.91485	1.4787e-06	6.50135e-05	4.91459	BCAT2	Downregulated
-0.233487	2.36988	-4.91389	1.48538e-06	6.50292e-05	4.91036	CYB561D2	Downregulated
0.404828	2.81593	4.91386	1.48565e-06	6.50292e-05	4.91019	DOCK2	Upregulated
0.277323	2.80918	4.90705	1.53409e-06	6.69498e-05	4.88006	ATP2B1	Upregulated
-0.385356	0.703148	-4.90674	1.53631e-06	6.69498e-05	4.87871	IGFALS	Downregulated
0.166655	0.569816	4.90593	1.54219e-06	6.69667e-05	4.87512	NLGN3	Not Significant
0.112792	0.219852	4.90575	1.54348e-06	6.69667e-05	4.87433	OIT3	Not Significant
-0.509361	2.245	-4.90458	1.552e-06	6.71885e-05	4.86917	CMYA5	Downregulated
0.117933	0.202331	4.90326	1.5617e-06	6.73647e-05	4.86332	SH2D1B	Not Significant
0.465139	5.16088	4.9031	1.56289e-06	6.73647e-05	4.8626	RPL23	Upregulated
0.376616	1.33074	4.89937	1.59053e-06	6.84066e-05	4.84615	THEMIS	Upregulated
0.290102	0.736555	4.89708	1.60775e-06	6.89314e-05	4.83604	CCR8	Upregulated
-0.307107	1.8232	-4.89682	1.60972e-06	6.89314e-05	4.83489	RNF207	Downregulated
-0.188225	1.9388	-4.89526	1.6216e-06	6.91531e-05	4.82799	CFAP36	Not Significant
0.356332	1.08646	4.89522	1.6219e-06	6.91531e-05	4.82781	KLRB1	Upregulated
0.493527	3.48357	4.89475	1.6255e-06	6.91574e-05	4.82573	PLEK	Upregulated
0.302985	2.42163	4.89039	1.65913e-06	7.04364e-05	4.80651	SP110	Upregulated
-0.137543	1.08535	-4.88929	1.66772e-06	7.0649e-05	4.80167	SMIM11B	Not Significant
0.354965	1.71964	4.88763	1.68078e-06	7.10499e-05	4.79434	CDC45	Upregulated
0.604423	3.04364	4.88674	1.68783e-06	7.10791e-05	4.79041	MYBL2	Upregulated
0.31152	1.44642	4.88637	1.69073e-06	7.10791e-05	4.78881	CLSPN	Upregulated
0.384067	1.82084	4.88594	1.69413e-06	7.10791e-05	4.78692	PDCD1LG2	Upregulated
0.38234	2.05755	4.88572	1.69588e-06	7.10791e-05	4.78595	CEP55	Upregulated
-0.17423	0.94664	-4.88332	1.71511e-06	7.17332e-05	4.77537	ZNF425	Not Significant
0.444861	1.46458	4.87914	1.74903e-06	7.29972e-05	4.75699	CACNB1	Upregulated
0.315943	0.480612	4.8775	1.7626e-06	7.34082e-05	4.74974	XIRP1	Upregulated
-0.525154	0.853463	-4.87454	1.7872e-06	7.42761e-05	4.73673	DOK7	Downregulated
0.607092	2.148	4.87207	1.80799e-06	7.49823e-05	4.72588	LTB	Upregulated
0.432153	4.20831	4.87136	1.81398e-06	7.50727e-05	4.72278	GGCT	Upregulated
0.478914	1.68783	4.87089	1.81803e-06	7.50833e-05	4.72068	IL21R	Upregulated
0.363795	2.72901	4.86928	1.83177e-06	7.54926e-05	4.71362	DYSF	Upregulated
0.354771	1.44776	4.86872	1.83658e-06	7.55331e-05	4.71116	ZC3H12D	Upregulated
0.209614	2.02573	4.86677	1.8534e-06	7.60189e-05	4.7026	NUP93	Upregulated
0.398422	1.73753	4.86646	1.85609e-06	7.60189e-05	4.70124	SLFN13	Upregulated
0.366779	1.3847	4.86588	1.86111e-06	7.60664e-05	4.69871	IL2RA	Upregulated
-0.844334	2.04293	-4.86474	1.87108e-06	7.62427e-05	4.69369	PTPRT	Downregulated
-0.565862	1.75773	-4.86394	1.87813e-06	7.62427e-05	4.69017	PCSK6	Downregulated
0.180127	0.457241	4.86379	1.87942e-06	7.62427e-05	4.68952	TRABD2A	Not Significant
-0.292349	2.01986	-4.86363	1.88087e-06	7.62427e-05	4.6888	ZBTB12	Downregulated
0.546015	3.27762	4.85358	1.9713e-06	7.97449e-05	4.64474	PAPSS2	Upregulated
-0.248697	3.31925	-4.85135	1.99192e-06	8.04143e-05	4.63498	NPEPPS	Downregulated
-0.293131	1.36993	-4.85013	2.00331e-06	8.07088e-05	4.62963	HEXIM2	Downregulated
0.295006	1.80182	4.84916	2.01238e-06	8.07195e-05	4.62539	ADA	Upregulated
0.462824	2.14816	4.84814	2.02196e-06	8.07195e-05	4.62094	IL2RG	Upregulated
0.318673	0.545257	4.84759	2.02715e-06	8.07195e-05	4.61853	TIFAB	Upregulated
0.319787	0.804961	4.8475	2.02801e-06	8.07195e-05	4.61814	COL4A4	Upregulated
0.376258	1.95417	4.84717	2.03112e-06	8.07195e-05	4.6167	DNMT3B	Upregulated
0.170011	0.557801	4.84707	2.03206e-06	8.07195e-05	4.61626	PIPOX	Not Significant
0.524773	2.94642	4.84701	2.03265e-06	8.07195e-05	4.61599	SLAMF8	Upregulated
0.205434	3.12479	4.84663	2.03628e-06	8.07195e-05	4.61432	COX4I1	Upregulated
0.51522	2.05212	4.84425	2.05897e-06	8.1324e-05	4.60392	LCK	Upregulated
0.363073	1.7819	4.84417	2.05977e-06	8.1324e-05	4.60356	ARHGAP15	Upregulated
-0.56604	3.45911	-4.84357	2.06554e-06	8.13888e-05	4.60094	BCL2	Downregulated
-0.925587	3.0169	-4.84156	2.08494e-06	8.19897e-05	4.59217	GREB1	Downregulated
0.37803	1.12669	4.8409	2.09142e-06	8.2081e-05	4.58926	ZNF831	Upregulated
0.412901	2.23032	4.83994	2.1008e-06	8.22856e-05	4.58506	NABP1	Upregulated
0.147174	1.91639	4.83931	2.10701e-06	8.23653e-05	4.58229	FP565260.6	Not Significant
0.226603	2.8927	4.8352	2.14772e-06	8.37908e-05	4.56434	ARPC5L	Upregulated
0.627226	3.15351	4.83358	2.16397e-06	8.42584e-05	4.55727	IL7R	Upregulated
0.219844	0.264348	4.83204	2.17952e-06	8.46968e-05	4.55056	TNNT2	Upregulated
-0.342144	3.22017	-4.82964	2.20399e-06	8.5441e-05	4.54009	NBPF1	Downregulated
0.357167	3.03517	4.82931	2.20733e-06	8.5441e-05	4.53867	WIPF1	Upregulated
0.311479	0.973185	4.82874	2.21326e-06	8.55031e-05	4.53615	EME1	Upregulated
0.346128	0.818047	4.82732	2.22784e-06	8.57688e-05	4.52999	BTLA	Upregulated
0.1847	0.877007	4.82716	2.22953e-06	8.57688e-05	4.52928	ARHGAP11B	Not Significant
-0.290369	2.70691	-4.82681	2.23318e-06	8.57688e-05	4.52775	RARG	Downregulated
-0.172502	1.64609	-4.82394	2.26322e-06	8.67539e-05	4.51522	FAAP20	Not Significant
0.203673	2.20212	4.82179	2.28586e-06	8.74517e-05	4.50589	BRD7	Upregulated
0.181628	0.842463	4.8182	2.32434e-06	8.87521e-05	4.49023	PIWIL4	Not Significant
0.464896	3.40299	4.81627	2.3452e-06	8.93756e-05	4.48185	ADA2	Upregulated
0.190811	2.49641	4.81571	2.35138e-06	8.94233e-05	4.47939	STARD3NL	Not Significant
0.382463	2.06877	4.81533	2.35551e-06	8.94233e-05	4.47774	FYB1	Upregulated
0.348431	1.3785	4.81459	2.36356e-06	8.95567e-05	4.47454	CCNE2	Upregulated
-0.178152	1.13613	-4.8137	2.37342e-06	8.97581e-05	4.47064	RNF227	Not Significant
0.488727	1.80839	4.8123	2.38883e-06	9.01681e-05	4.46457	CD5	Upregulated
-0.460406	2.56256	-4.81081	2.40547e-06	9.06227e-05	4.45806	CHPT1	Downregulated
0.455028	1.26948	4.80968	2.41808e-06	9.09245e-05	4.45316	LAMP3	Upregulated
0.317904	1.63801	4.80684	2.45008e-06	9.19526e-05	4.44083	HJURP	Upregulated
0.31695	1.27029	4.8056	2.46422e-06	9.23078e-05	4.43544	IL12RB1	Upregulated
-0.423554	3.33048	-4.80469	2.47467e-06	9.23672e-05	4.43147	FAM214A	Downregulated
-0.380129	2.41709	-4.8043	2.47908e-06	9.23672e-05	4.4298	C1orf210	Downregulated
0.323128	1.04646	4.80424	2.47984e-06	9.23672e-05	4.42951	TLR8	Upregulated
-0.700793	3.53152	-4.80371	2.48593e-06	9.24195e-05	4.42722	MRPS30	Downregulated
0.429915	2.85371	4.80141	2.51246e-06	9.32302e-05	4.41726	MKI67	Upregulated
0.24802	3.5547	4.79968	2.53273e-06	9.38059e-05	4.40973	FNBP1	Upregulated
0.569899	2.62711	4.79848	2.54681e-06	9.4151e-05	4.40453	SELL	Upregulated
-0.157458	1.29804	-4.79764	2.55672e-06	9.43404e-05	4.4009	SLC24A1	Not Significant
0.228763	1.12554	4.7966	2.56902e-06	9.46177e-05	4.39639	GUCA1B	Upregulated
0.351994	1.09268	4.79351	2.60603e-06	9.56555e-05	4.38299	TBX21	Upregulated
-0.242941	1.96651	-4.79344	2.60689e-06	9.56555e-05	4.38268	MIGA1	Downregulated
0.314659	1.38619	4.79269	2.61595e-06	9.58098e-05	4.37943	LRP8	Upregulated
0.209567	1.8856	4.79174	2.62746e-06	9.6053e-05	4.37531	UBE2D1	Upregulated
0.481378	3.30435	4.78989	2.6501e-06	9.66191e-05	4.36727	PSMB9	Upregulated
-0.320788	0.474741	-4.78967	2.65273e-06	9.66191e-05	4.36634	AZU1	Downregulated
-0.537403	1.53495	-4.78532	2.70662e-06	9.82217e-05	4.34749	LYPD6B	Downregulated
0.248918	1.86277	4.78531	2.70668e-06	9.82217e-05	4.34747	NUDT1	Upregulated
-0.11441	0.251644	-4.78289	2.73719e-06	9.91166e-05	4.33697	GLIPR1L2	Not Significant
0.477285	2.37831	4.78253	2.74171e-06	9.91166e-05	4.33542	PPP1R16B	Upregulated
-0.258913	2.13902	-4.78216	2.7464e-06	9.91166e-05	4.33382	WDR19	Downregulated
0.211933	0.37034	4.78084	2.76311e-06	9.95374e-05	4.32813	CNR2	Upregulated
-0.594631	0.992033	-4.78034	2.76956e-06	9.95881e-05	4.32595	PLPPR3	Downregulated
-0.792818	2.23485	-4.77851	2.79302e-06	0.000100244	4.31804	NAT1	Downregulated
-0.174461	1.93737	-4.77813	2.79796e-06	0.000100244	4.31639	DHRS1	Not Significant
-0.258451	1.84952	-4.77744	2.80678e-06	0.000100378	4.31344	DLG4	Downregulated
-0.185288	1.35946	-4.77528	2.83488e-06	0.0001012	4.3041	AC104452.1	Not Significant
0.535698	6.52876	4.77332	2.86066e-06	0.000101935	4.29562	HIST1H2AJ	Upregulated
0.686963	3.51426	4.7714	2.88615e-06	0.000102659	4.28731	PTPRCAP	Upregulated
0.507596	4.28247	4.77053	2.89768e-06	0.000102883	4.28357	HIST1H2AL	Upregulated
0.265056	1.82495	4.76755	2.93774e-06	0.000103955	4.2707	PDSS1	Upregulated
-0.506115	3.75527	-4.7675	2.93839e-06	0.000103955	4.2705	EVA1B	Downregulated
0.431035	1.40125	4.76539	2.96703e-06	0.00010478	4.26141	GPR174	Upregulated
-0.467904	4.02695	-4.76417	2.98378e-06	0.000105184	4.25613	ZNF587	Downregulated
-0.173251	1.95181	-4.76372	2.98997e-06	0.000105214	4.25419	TMUB2	Not Significant
0.285564	3.90736	4.76322	2.99689e-06	0.00010527	4.25203	PPA1	Upregulated
0.361957	2.74013	4.76018	3.03902e-06	0.00010656	4.23895	LCP2	Upregulated
0.162829	2.95598	4.75917	3.0532e-06	0.000106867	4.23459	TRAPPC10	Not Significant
0.39486	2.81424	4.75781	3.07241e-06	0.00010735	4.22871	CIITA	Upregulated
0.37741	3.35489	4.75566	3.1029e-06	0.000108223	4.21946	SYK	Upregulated
0.447197	1.62156	4.75502	3.11202e-06	0.00010835	4.21671	ACAP1	Upregulated
-0.204036	2.74887	-4.75339	3.13543e-06	0.000108973	4.20969	BRD8	Downregulated
0.949761	1.65568	4.75252	3.14803e-06	0.000109139	4.20593	GLYATL2	Upregulated
-0.216956	2.11547	-4.75229	3.15127e-06	0.000109139	4.20497	LMF1	Downregulated
0.45306	3.12686	4.74809	3.21265e-06	0.00011107	4.1869	CTSC	Upregulated
0.437706	1.16406	4.74599	3.24375e-06	0.000111949	4.17788	KYNU	Upregulated
0.469545	3.21804	4.7453	3.25407e-06	0.000112002	4.1749	CORO1A	Upregulated
0.395231	3.22646	4.74509	3.25716e-06	0.000112002	4.17401	WARS	Upregulated
0.473758	3.23475	4.74475	3.26232e-06	0.000112002	4.17253	SASH3	Upregulated
0.57028	3.78276	4.74404	3.27288e-06	0.000112164	4.1695	HIST1H2BM	Upregulated
0.338709	1.26562	4.74344	3.282e-06	0.000112164	4.1669	MARK1	Upregulated
0.255906	1.28016	4.7433	3.28407e-06	0.000112164	4.16631	CD72	Upregulated
-0.141044	2.74398	-4.74209	3.30242e-06	0.000112596	4.16109	AAAS	Not Significant
0.414539	1.56239	4.74166	3.30889e-06	0.000112622	4.15925	RIPOR2	Upregulated
-0.165632	1.95046	-4.73954	3.34121e-06	0.000113471	4.15015	ATPAF2	Not Significant
0.13069	0.310817	4.73927	3.34531e-06	0.000113471	4.149	CLNK	Not Significant
-0.879982	6.35555	-4.73792	3.36611e-06	0.00011398	4.14319	SLC39A6	Downregulated
-0.331495	2.12835	-4.73531	3.40663e-06	0.000115155	4.13199	PRRG2	Downregulated
-0.177327	0.820423	-4.73369	3.43198e-06	0.000115734	4.12504	CYB5D1	Not Significant
-0.708069	1.98859	-4.73346	3.43551e-06	0.000115734	4.12408	DNAJC12	Downregulated
0.204275	0.35619	4.72954	3.49774e-06	0.00011763	4.10727	KLRF1	Upregulated
0.321536	2.64435	4.72753	3.53002e-06	0.000118508	4.09867	SEPT6	Upregulated
0.261899	3.86152	4.72717	3.53584e-06	0.000118508	4.09712	PSMD7	Upregulated
0.515662	2.08878	4.72556	3.56199e-06	0.000119182	4.09022	IL2RB	Upregulated
0.173305	1.0689	4.7235	3.59577e-06	0.000119991	4.08139	AL136531.2	Not Significant
0.252315	0.724035	4.72328	3.59936e-06	0.000119991	4.08045	TIGIT	Upregulated
0.0270657	0.0279478	4.7227	3.60883e-06	0.000119991	4.07799	SAG	Not Significant
0.274885	3.04995	4.72233	3.61509e-06	0.000119991	4.07637	BMF	Upregulated
0.336336	1.45299	4.72222	3.61677e-06	0.000119991	4.07593	DENND1C	Upregulated
0.281003	3.85743	4.72187	3.62266e-06	0.000119991	4.07441	B4GALT5	Upregulated
0.327124	3.44532	4.72001	3.65362e-06	0.000120811	4.06644	LHFPL2	Upregulated
0.803881	4.15786	4.71965	3.65963e-06	0.000120811	4.0649	CXCL10	Upregulated
-0.405655	3.10814	-4.71754	3.69497e-06	0.000121774	4.0559	MFSD3	Downregulated
-0.225645	2.09919	-4.71617	3.71823e-06	0.000122336	4.05003	CCDC61	Downregulated
-0.308371	2.89165	-4.71494	3.73913e-06	0.000122714	4.04478	SIK3	Downregulated
0.344256	1.90371	4.71476	3.74215e-06	0.000122714	4.04402	BUB1	Upregulated
0.366804	1.91393	4.7144	3.7484e-06	0.000122715	4.04246	KIF4A	Upregulated
0.278513	2.51222	4.71288	3.77443e-06	0.000123363	4.03598	MFSD4B	Upregulated
0.324059	3.17419	4.71191	3.79121e-06	0.000123706	4.03183	SAMHD1	Upregulated
0.28712	0.904169	4.70951	3.83287e-06	0.000124796	4.0216	TOX	Upregulated
0.161719	2.80038	4.70926	3.83725e-06	0.000124796	4.02053	MED27	Not Significant
0.414233	3.39094	4.70878	3.84572e-06	0.000124866	4.01846	GBP2	Upregulated
-0.398642	2.22277	-4.70814	3.85692e-06	0.000125024	4.01574	ENTPD5	Downregulated
-0.220895	1.94663	-4.70703	3.87649e-06	0.000125452	4.011	RSPH3	Downregulated
0.477177	4.20807	4.70573	3.89953e-06	0.000125991	4.00546	CD53	Upregulated
0.258282	1.75305	4.70419	3.92696e-06	0.00012667	3.9989	FUT4	Upregulated
0.531571	1.29	4.70232	3.96065e-06	0.000127548	3.9909	IDO1	Upregulated
-0.406207	1.4553	-4.701	3.98457e-06	0.00012811	3.98526	LRRC6	Downregulated
0.351785	2.16355	4.69971	4.00801e-06	0.000128654	3.97977	ISG20	Upregulated
-0.566109	1.40221	-4.69911	4.01889e-06	0.000128794	3.97724	PLIN5	Downregulated
0.302846	2.41282	4.69844	4.03125e-06	0.00012898	3.97436	NMI	Upregulated
-0.20944	2.87623	-4.69675	4.06243e-06	0.000129768	3.96715	SUMF1	Downregulated
-0.47744	2.91607	-4.69582	4.07951e-06	0.000130103	3.96322	C1orf21	Downregulated
0.278218	1.79922	4.69455	4.1033e-06	0.000130592	3.95778	ST8SIA4	Upregulated
-0.521098	0.810722	-4.69429	4.10809e-06	0.000130592	3.95669	RBM24	Downregulated
0.534759	2.45154	4.69268	4.13827e-06	0.00013134	3.94984	SPOCK2	Upregulated
-0.544606	1.97831	-4.69151	4.1604e-06	0.00013183	3.94485	RGS11	Downregulated
-0.563419	1.77394	-4.6902	4.18514e-06	0.000132289	3.9393	PKIB	Downregulated
0.346879	3.06445	4.69004	4.18827e-06	0.000132289	3.9386	TMEM140	Upregulated
0.0667594	0.0694274	4.68753	4.23624e-06	0.00013359	3.92794	DMRTC2	Not Significant
0.471634	2.05099	4.68565	4.27259e-06	0.000134522	3.91994	PHLDA2	Upregulated
-0.0859867	0.386874	-4.68523	4.28073e-06	0.000134564	3.91816	PPP5D1	Not Significant
-0.366115	2.15335	-4.68431	4.29882e-06	0.000134917	3.91421	MEIS3	Downregulated
-0.262866	2.62877	-4.68338	4.31683e-06	0.000135267	3.9103	OSBPL1A	Downregulated
-0.355612	0.618936	-4.68172	4.34956e-06	0.000136077	3.90323	DCDC1	Downregulated
0.533193	2.57927	4.68136	4.35664e-06	0.000136083	3.90171	HIST1H2BB	Upregulated
0.661274	1.99748	4.67957	4.39224e-06	0.000136978	3.89409	CBX2	Upregulated
0.347081	1.711	4.67796	4.42447e-06	0.000137755	3.88725	LILRB2	Upregulated
-0.242613	3.38046	-4.67763	4.4311e-06	0.000137755	3.88585	PTOV1	Downregulated
-0.506451	1.08982	-4.67727	4.43823e-06	0.00013776	3.88435	AC011498.4	Downregulated
0.212127	0.529902	4.67376	4.50958e-06	0.000139754	3.86943	XCR1	Upregulated
-0.255293	1.89327	-4.6724	4.53748e-06	0.000140399	3.86365	DENND6B	Downregulated
0.356981	1.37891	4.67173	4.55131e-06	0.000140562	3.86081	TICRR	Upregulated
0.439386	4.55871	4.67145	4.55701e-06	0.000140562	3.85964	LRRC59	Upregulated
0.0485263	0.0932186	4.67082	4.56996e-06	0.000140689	3.85698	TERB1	Not Significant
0.128192	0.34602	4.67056	4.57536e-06	0.000140689	3.85588	FAM209B	Not Significant
0.122773	0.385797	4.67009	4.58506e-06	0.000140768	3.85389	CCDC150	Not Significant
-0.168087	2.29997	-4.66839	4.6206e-06	0.000141639	3.84667	CNTROB	Not Significant
0.145515	0.208747	4.66749	4.63947e-06	0.000141997	3.84286	UMODL1	Not Significant
-0.410294	2.06903	-4.66291	4.73669e-06	0.00014447	3.82346	TMEM125	Downregulated
0.214014	1.83084	4.66279	4.73922e-06	0.00014447	3.82296	TRIM69	Upregulated
-0.858205	1.70622	-4.66265	4.74224e-06	0.00014447	3.82236	NKAIN1	Downregulated
-0.249093	3.14855	-4.65997	4.80016e-06	0.000146009	3.811	STXBP2	Downregulated
-0.16443	0.532923	-4.65421	4.92669e-06	0.000149627	3.78666	PRRT1	Not Significant
0.391201	1.84256	4.65317	4.9499e-06	0.000150101	3.78227	MAP4K1	Upregulated
0.358797	2.35536	4.65159	4.98548e-06	0.000150948	3.77557	MMD	Upregulated
-0.682108	1.59129	-4.65089	5.00111e-06	0.00015119	3.77264	NEK10	Downregulated
-0.252783	1.99117	-4.64992	5.02304e-06	0.000151621	3.76855	TTC8	Downregulated
0.273187	1.20514	4.64844	5.05681e-06	0.000152402	3.76228	GIMAP1	Upregulated
0.149466	0.409626	4.64794	5.06832e-06	0.000152402	3.76015	LTK	Not Significant
-0.181746	1.86731	-4.6477	5.07368e-06	0.000152402	3.75917	TMEM80	Not Significant
0.357713	2.81225	4.64744	5.07979e-06	0.000152402	3.75804	SERPINB9	Upregulated
-0.412796	1.63732	-4.64698	5.09021e-06	0.000152482	3.75612	ABAT	Downregulated
0.364528	1.38381	4.6459	5.1151e-06	0.000152996	3.75156	MCM10	Upregulated
0.302612	1.37579	4.64546	5.1253e-06	0.000153069	3.7497	SCIMP	Upregulated
0.270206	1.56821	4.64508	5.13401e-06	0.000153097	3.74811	INTS6L	Upregulated
-0.427849	1.87962	-4.64459	5.14549e-06	0.000153139	3.74602	SYTL4	Downregulated
-0.2814	3.66259	-4.64435	5.15091e-06	0.000153139	3.74504	TRAPPC6A	Downregulated
-0.92992	2.15274	-4.64252	5.19363e-06	0.000154177	3.73731	PGR	Downregulated
0.352234	8.2777	4.64085	5.23302e-06	0.000154676	3.73025	TMSB4X	Upregulated
-0.352535	3.28037	-4.64072	5.23611e-06	0.000154676	3.72969	ABCD3	Downregulated
0.376624	0.466692	4.64054	5.24035e-06	0.000154676	3.72894	DNAH11	Upregulated
0.197144	0.435673	4.64048	5.24179e-06	0.000154676	3.72868	COL4A3	Not Significant
0.343933	2.12335	4.63997	5.25382e-06	0.0001548	3.72654	PGM2L1	Upregulated
0.0817446	0.197577	4.63842	5.29065e-06	0.000155652	3.72	NHLH1	Not Significant
0.34527	2.40123	4.63698	5.32492e-06	0.000156427	3.71397	ANKRD44	Upregulated
0.171917	0.275419	4.6364	5.339e-06	0.000156608	3.7115	GTSF1	Not Significant
0.248371	7.20658	4.63603	5.34793e-06	0.000156637	3.70993	TUBB	Upregulated
0.3743	0.699794	4.63375	5.40312e-06	0.000157968	3.70033	ABCC2	Upregulated
0.2264	3.50454	4.63349	5.40937e-06	0.000157968	3.69925	HECA	Upregulated
0.606693	1.19499	4.63254	5.43248e-06	0.000158408	3.69527	PLA2G2D	Upregulated
0.382698	0.477287	4.63216	5.44182e-06	0.000158447	3.69366	IYD	Upregulated
0.358681	1.2623	4.62975	5.50133e-06	0.000159944	3.68349	CD7	Upregulated
0.254829	0.973757	4.62692	5.57167e-06	0.00016175	3.67161	TESPA1	Upregulated
-0.668862	2.5768	-4.62598	5.59537e-06	0.0001622	3.66764	FCGBP	Downregulated
-0.241488	0.727664	-4.62399	5.64559e-06	0.000163416	3.65929	SAMD15	Downregulated
-0.252548	2.71345	-4.62306	5.66926e-06	0.000163861	3.65537	BCKDHB	Downregulated
0.481813	3.39799	4.62273	5.67765e-06	0.000163863	3.65399	PFKP	Upregulated
0.223964	0.708318	4.62182	5.70101e-06	0.000164297	3.65015	ACPP	Upregulated
0.38671	3.60406	4.62139	5.71187e-06	0.00016437	3.64837	TNFAIP3	Upregulated
-0.351219	2.26601	-4.62107	5.72025e-06	0.000164372	3.647	SYNE4	Downregulated
0.512083	2.03032	4.62048	5.73545e-06	0.000164569	3.64452	KCNA3	Upregulated
0.402052	2.1525	4.62008	5.74572e-06	0.000164625	3.64285	KIF2C	Upregulated
0.265036	1.1627	4.61918	5.76908e-06	0.000165001	3.63906	CENPE	Upregulated
0.290712	1.32258	4.61893	5.77556e-06	0.000165001	3.63801	CD180	Upregulated
0.238568	0.655687	4.61797	5.8004e-06	0.000165451	3.634	LY9	Upregulated
0.428156	1.80654	4.61768	5.80809e-06	0.000165451	3.63276	C16orf54	Upregulated
-0.166779	1.81668	-4.61537	5.86859e-06	0.000166933	3.62307	TRIM41	Not Significant
0.555779	2.00314	4.61305	5.92993e-06	0.000168436	3.61335	GZMK	Upregulated
0.310765	1.95695	4.612	5.95805e-06	0.000168991	3.60893	HENMT1	Upregulated
-0.254788	2.2878	-4.608	6.06593e-06	0.000171804	3.59215	IFT46	Downregulated
0.427172	4.23694	4.60749	6.07961e-06	0.000171945	3.59005	UCP2	Upregulated
-0.626721	1.4964	-4.60713	6.08939e-06	0.000171975	3.58854	AL049839.2	Downregulated
-0.596732	2.21272	-4.60631	6.11181e-06	0.000172362	3.58511	SEMA3B	Downregulated
-0.191966	1.72665	-4.6047	6.15617e-06	0.000173365	3.57835	TRMT10B	Not Significant
0.442837	1.22203	4.60431	6.16682e-06	0.000173418	3.57673	TNFRSF13C	Upregulated
0.235184	4.00018	4.60356	6.18783e-06	0.000173565	3.57356	GARS	Upregulated
0.137395	0.425458	4.60349	6.18963e-06	0.000173565	3.57328	PYGM	Not Significant
-0.308139	1.97849	-4.60206	6.22942e-06	0.000174433	3.56729	PER3	Downregulated
-0.258436	3.75292	-4.60159	6.24255e-06	0.000174553	3.56533	ZMYND11	Downregulated
0.253844	3.56322	4.59945	6.30256e-06	0.000175981	3.55639	NCOA3	Upregulated
0.370915	1.9163	4.59887	6.31915e-06	0.000176195	3.55393	APOBEC3G	Upregulated
-0.364862	0.697611	-4.59804	6.34263e-06	0.000176601	3.55046	CFAP157	Downregulated
-0.194935	0.452733	-4.59636	6.39055e-06	0.000177636	3.54343	CLUL1	Not Significant
0.388774	3.54018	4.5961	6.3978e-06	0.000177636	3.54237	TGFBR1	Upregulated
0.363427	4.11918	4.59552	6.41442e-06	0.000177847	3.53994	NUFIP2	Upregulated
-0.324561	1.34433	-4.59286	6.49115e-06	0.000179722	3.52883	GSTM2	Downregulated
0.487733	0.945174	4.58969	6.58382e-06	0.000182032	3.51559	C2CD4B	Upregulated
-0.187891	3.35322	-4.58767	6.64358e-06	0.000183428	3.50714	TMEM219	Not Significant
-0.20543	1.89367	-4.58526	6.71564e-06	0.000185071	3.49706	TRIM66	Downregulated
0.201729	4.21202	4.58505	6.72183e-06	0.000185071	3.4962	CFL1	Upregulated
-0.191477	2.59334	-4.58298	6.78416e-06	0.000186471	3.48758	ALG1	Not Significant
-0.303861	2.47563	-4.58273	6.79171e-06	0.000186471	3.48654	HSD17B8	Downregulated
-0.350707	2.2512	-4.58229	6.80504e-06	0.000186471	3.4847	NEDD4L	Downregulated
-0.132173	2.72517	-4.5821	6.81077e-06	0.000186471	3.48392	CEP104	Not Significant
-0.534114	1.93279	-4.58152	6.82872e-06	0.000186471	3.48146	ADGRB2	Downregulated
0.382625	2.33956	4.58149	6.82936e-06	0.000186471	3.48137	ANLN	Upregulated
0.116578	0.182737	4.58114	6.84009e-06	0.000186506	3.47991	KCNJ10	Not Significant
-0.310152	3.76894	-4.58071	6.85324e-06	0.000186607	3.47811	BMI1	Downregulated
-0.189793	2.22117	-4.58018	6.86963e-06	0.000186795	3.47588	AGBL5	Not Significant
0.415186	0.932687	4.57934	6.8952e-06	0.000187233	3.47241	BANK1	Upregulated
-0.357722	0.898953	-4.57476	7.03769e-06	0.000190585	3.4533	CDHR3	Downregulated
0.350575	2.58577	4.5746	7.04258e-06	0.000190585	3.45265	RNF145	Upregulated
0.073935	0.150871	4.57433	7.05121e-06	0.000190585	3.4515	HEATR9	Not Significant
0.403371	1.2895	4.57393	7.06382e-06	0.000190585	3.44984	XCL2	Upregulated
0.404422	1.58996	4.57383	7.06693e-06	0.000190585	3.44942	SEPT1	Upregulated
0.224094	0.587914	4.57271	7.10225e-06	0.000191276	3.44477	CCNJL	Upregulated
0.637689	1.54408	4.57194	7.12657e-06	0.00019167	3.44157	INAVA	Upregulated
-0.49521	2.1981	-4.56614	7.31316e-06	0.00019642	3.41743	BNIPL	Downregulated
-0.360419	1.17777	-4.56388	7.387e-06	0.000198134	3.40805	LMTK3	Downregulated
-0.294647	0.705984	-4.56314	7.41142e-06	0.00019852	3.40496	DNAAF1	Downregulated
-0.117677	0.523521	-4.5599	7.51896e-06	0.000201127	3.39151	C10orf143	Not Significant
-0.44053	2.30787	-4.55765	7.59449e-06	0.000202873	3.38217	CAP2	Downregulated
0.176922	0.947085	4.55705	7.61493e-06	0.000203144	3.37966	SLC36A4	Not Significant
0.635427	0.797657	4.55561	7.66379e-06	0.000204171	3.37369	TDRD1	Upregulated
0.370001	2.08402	4.55415	7.7134e-06	0.000204171	3.36766	KLHL6	Upregulated
-0.47599	1.42178	-4.55413	7.71436e-06	0.000204171	3.36755	FBXO2	Downregulated
0.606992	0.950164	4.554	7.71856e-06	0.000204171	3.36704	C2CD4A	Upregulated
0.319436	2.23185	4.55396	7.71991e-06	0.000204171	3.36688	CD40	Upregulated
0.215717	0.433785	4.55374	7.72755e-06	0.000204171	3.36595	ZBED2	Upregulated
0.169238	4.13823	4.55373	7.72806e-06	0.000204171	3.36589	ATP2A2	Not Significant
-0.546087	0.856313	-4.55349	7.73618e-06	0.000204171	3.36491	SERPINA11	Downregulated
-0.345671	2.96737	-4.55308	7.75021e-06	0.000204268	3.36322	BTRC	Downregulated
-0.284649	3.89735	-4.5515	7.80484e-06	0.000205434	3.35666	SLC35E2B	Downregulated
-0.196202	2.81712	-4.55063	7.83496e-06	0.000205934	3.35306	DEAF1	Not Significant
-0.425655	3.33868	-4.55035	7.84472e-06	0.000205934	3.3519	TPBG	Downregulated
0.389449	1.942	4.54945	7.8763e-06	0.000206376	3.34815	EVI2B	Upregulated
-0.21999	3.28606	-4.54927	7.88246e-06	0.000206376	3.34742	KIAA0319L	Downregulated
0.391939	2.48865	4.54868	7.90333e-06	0.000206648	3.34495	WDFY4	Upregulated
-0.205008	3.76133	-4.54775	7.93579e-06	0.000207223	3.34112	NAPA	Downregulated
0.697489	2.9235	4.54377	8.0772e-06	0.000210637	3.32463	PADI2	Upregulated
0.209413	3.77394	4.5415	8.15901e-06	0.000212489	3.31522	KARS	Upregulated
0.0771817	0.102901	4.53835	8.27374e-06	0.000215172	3.30218	SHD	Not Significant
0.478091	2.47565	4.53801	8.28611e-06	0.000215172	3.30078	SAPCD2	Upregulated
0.192845	2.65116	4.53777	8.29472e-06	0.000215172	3.29981	RRAGC	Not Significant
0.0929281	0.0717524	4.53585	8.36563e-06	0.000216727	3.29187	CYP2C18	Not Significant
-0.45543	2.43338	-4.53482	8.40375e-06	0.000217373	3.28762	ARSG	Downregulated
-0.173855	2.49454	-4.53459	8.41259e-06	0.000217373	3.28664	CCDC115	Not Significant
0.239648	3.29052	4.53285	8.47751e-06	0.000218203	3.27946	GRK6	Upregulated
-0.177576	1.45697	-4.53284	8.47777e-06	0.000218203	3.27944	FRS3	Not Significant
0.229363	0.618817	4.53273	8.48216e-06	0.000218203	3.27895	CRTAM	Upregulated
0.0747104	0.141525	4.53255	8.48893e-06	0.000218203	3.27821	TMEM269	Not Significant
0.403995	2.68983	4.52999	8.58559e-06	0.000220319	3.26764	MEST	Upregulated
0.226442	1.03865	4.52978	8.59356e-06	0.000220319	3.26677	IL15	Upregulated
-0.548212	1.82486	-4.52922	8.6147e-06	0.000220574	3.26448	DNALI1	Downregulated
-0.334671	1.61779	-4.52858	8.63936e-06	0.000220919	3.26181	BBOF1	Downregulated
-0.690879	1.84188	-4.5271	8.69598e-06	0.000222079	3.25571	TPRG1	Downregulated
0.333446	3.13717	4.52676	8.70886e-06	0.000222121	3.25433	AKNA	Upregulated
-0.253851	2.61356	-4.52621	8.73008e-06	0.000222375	3.25206	HCFC1R1	Downregulated
-0.873455	1.76649	-4.52499	8.77749e-06	0.000223294	3.247	GRPR	Downregulated
0.19668	0.718345	4.52234	8.88086e-06	0.000225633	3.23607	CAMK4	Not Significant
-0.211359	1.42909	-4.5216	8.90968e-06	0.000225806	3.23305	INTU	Downregulated
0.561266	1.03334	4.52158	8.91054e-06	0.000225806	3.23296	FUT3	Upregulated
0.468251	3.06502	4.52093	8.93641e-06	0.000225925	3.23025	CDC20	Upregulated
-0.503927	5.23891	-4.52088	8.93812e-06	0.000225925	3.23008	ELOVL5	Downregulated
-0.153172	1.49678	-4.51955	8.99103e-06	0.000226972	3.22457	TIGD6	Not Significant
0.38881	1.20596	4.51892	9.0159e-06	0.000227062	3.22199	EOMES	Upregulated
0.348568	4.92393	4.51888	9.0176e-06	0.000227062	3.22181	H2AFX	Upregulated
-0.28139	0.765647	-4.51716	9.08602e-06	0.000228493	3.21476	SMKR1	Downregulated
-0.473492	0.962029	-4.51639	9.11708e-06	0.000228982	3.21157	NXNL2	Downregulated
-0.717838	1.98925	-4.51386	9.21944e-06	0.000231259	3.20115	ADCY1	Downregulated
0.205106	3.53159	4.51302	9.25387e-06	0.000231584	3.19767	RALA	Upregulated
0.197264	5.21202	4.51297	9.25585e-06	0.000231584	3.19747	YWHAG	Not Significant
0.292885	4.77919	4.51233	9.2819e-06	0.000231756	3.19485	TUBA1C	Upregulated
-0.234073	1.62288	-4.51222	9.2862e-06	0.000231756	3.19442	CLUAP1	Downregulated
0.406429	2.76092	4.50974	9.38847e-06	0.00023378	3.1842	IL10RA	Upregulated
-0.268876	1.15936	-4.50968	9.39098e-06	0.00023378	3.18395	SH3BGR	Downregulated
0.189045	0.596233	4.50694	9.5051e-06	0.000236323	3.17268	SAMD3	Not Significant
-0.759147	1.22454	-4.50177	9.7241e-06	0.000241463	3.15142	CHAD	Downregulated
0.288486	2.45559	4.50122	9.74743e-06	0.000241727	3.14918	RAB29	Upregulated
-0.230036	0.802969	-4.50095	9.75919e-06	0.000241727	3.14806	SLC45A1	Downregulated
0.24059	3.82672	4.49947	9.8228e-06	0.000242997	3.142	PXN	Upregulated
0.430597	2.62052	4.49776	9.89697e-06	0.000244526	3.13498	GIMAP7	Upregulated
0.286784	1.02255	4.49705	9.92783e-06	0.000244982	3.13207	KLRG1	Upregulated
0.420954	3.7225	4.4966	9.94754e-06	0.000245111	3.13022	CTSS	Upregulated
0.324144	1.41135	4.49637	9.95789e-06	0.000245111	3.12925	SH2D2A	Upregulated
-0.393567	0.775034	-4.49542	9.99959e-06	0.000245831	3.12535	FYB2	Downregulated
0.305686	1.1391	4.49431	1.00485e-05	0.000246595	3.1208	FOXP3	Upregulated
0.554148	2.01635	4.4941	1.00575e-05	0.000246595	3.11997	ADAMDEC1	Upregulated
0.371966	3.01822	4.49365	1.00773e-05	0.000246595	3.11813	NFIL3	Upregulated
-0.410915	0.694995	-4.49358	1.00806e-05	0.000246595	3.11782	TMEM145	Downregulated
0.316381	1.58258	4.49263	1.01229e-05	0.000247321	3.11392	PTPN22	Upregulated
0.26362	4.34055	4.49115	1.01887e-05	0.000248622	3.10787	GNA13	Upregulated
0.236737	2.12523	4.48939	1.02681e-05	0.000250249	3.10064	SYTL3	Upregulated
-0.205714	2.19628	-4.48641	1.04031e-05	0.000253228	3.08845	FBXO44	Downregulated
1.45691	3.40067	4.48596	1.04237e-05	0.000253416	3.0866	MUCL1	Upregulated
-0.261685	1.13426	-4.48461	1.04856e-05	0.000254609	3.08108	TRAM1L1	Downregulated
0.149299	0.36212	4.48368	1.05286e-05	0.000255337	3.07727	CDRT1	Not Significant
-0.170229	0.642375	-4.48324	1.05488e-05	0.000255513	3.07548	FBXL13	Not Significant
0.279693	3.1337	4.48251	1.05826e-05	0.000255827	3.07249	BACH1	Upregulated
0.373716	3.20007	4.4824	1.05876e-05	0.000255827	3.07204	FERMT3	Upregulated
-0.354622	1.54137	-4.48023	1.06891e-05	0.000257963	3.06315	C9orf116	Downregulated
0.556713	2.19657	4.47985	1.07069e-05	0.000258077	3.0616	CD27	Upregulated
0.426639	4.26228	4.47941	1.07274e-05	0.000258255	3.05982	MLLT6	Upregulated
0.24387	0.627331	4.47755	1.08153e-05	0.000260054	3.0522	C1QTNF2	Upregulated
0.329002	2.2479	4.47712	1.08357e-05	0.000260228	3.05045	LAIR1	Upregulated
-0.206516	0.77305	-4.47547	1.09143e-05	0.000261797	3.0437	RIBC1	Downregulated
-0.190646	2.30628	-4.47481	1.09459e-05	0.000262237	3.04101	ANKS3	Not Significant
0.173191	4.51417	4.47345	1.10115e-05	0.000263427	3.03544	USP9X	Not Significant
0.405152	2.45064	4.47313	1.10271e-05	0.000263427	3.03412	GPR183	Upregulated
0.23381	2.15557	4.47295	1.10356e-05	0.000263427	3.0334	PLEKHA8	Upregulated
0.382906	2.38433	4.4711	1.11253e-05	0.000265247	3.02585	CD37	Upregulated
0.272597	6.70023	4.47049	1.11551e-05	0.000265637	3.02335	SLC25A5	Upregulated
0.387868	2.58665	4.4665	1.13513e-05	0.000269982	3.00709	LRIG3	Upregulated
-0.174077	1.01712	-4.46571	1.13907e-05	0.000270595	3.00386	PRX	Not Significant
-0.183175	1.91652	-4.46501	1.14255e-05	0.000271094	3.00102	SPHK2	Not Significant
0.573404	1.1024	4.46424	1.14643e-05	0.000271689	2.99785	DEFB1	Upregulated
0.223358	1.50087	4.46292	1.15306e-05	0.000272932	2.99248	RASGRP3	Upregulated
0.331447	1.3698	4.46044	1.1656e-05	0.000275486	2.98239	CD69	Upregulated
0.366602	1.45037	4.46007	1.1675e-05	0.000275486	2.98087	CD6	Upregulated
-0.265236	6.29604	-4.45997	1.16804e-05	0.000275486	2.98044	SRRM2	Downregulated
0.364992	2.86185	4.45949	1.17047e-05	0.000275732	2.9785	MYO10	Upregulated
0.219342	0.842746	4.45815	1.17734e-05	0.000277019	2.97305	CEACAM21	Upregulated
0.430935	1.23377	4.45772	1.17957e-05	0.000277132	2.97129	LGALS2	Upregulated
0.287754	2.44957	4.45751	1.18063e-05	0.000277132	2.97045	CCDC71L	Upregulated
-0.187462	3.23948	-4.45506	1.19334e-05	0.000279782	2.96046	CALCOCO1	Not Significant
0.270732	1.42582	4.45386	1.19962e-05	0.000280922	2.95557	GPR132	Upregulated
-0.278694	2.42332	-4.4509	1.21521e-05	0.000284235	2.94353	MAGI1	Downregulated
0.132921	1.09595	4.44883	1.22619e-05	0.000286465	2.93514	LLPH	Not Significant
0.333301	2.38779	4.4483	1.22906e-05	0.000286796	2.93296	ITGA4	Upregulated
0.439046	3.00492	4.44581	1.24248e-05	0.000289583	2.92284	TMEM86A	Upregulated
0.40655	1.41366	4.4455	1.24417e-05	0.000289635	2.92158	GZMM	Upregulated
0.225708	0.609188	4.44515	1.24603e-05	0.000289727	2.92019	FUT7	Upregulated
0.445836	1.3784	4.44403	1.25214e-05	0.000290806	2.91562	CTSW	Upregulated
0.233007	3.64018	4.44339	1.25565e-05	0.000290998	2.91302	CYTH1	Upregulated
0.326056	2.87768	4.44334	1.25592e-05	0.000290998	2.91282	DAPK1	Upregulated
0.430658	2.80043	4.44151	1.26596e-05	0.000292981	2.90539	AOAH	Upregulated
0.233156	3.03474	4.43952	1.27699e-05	0.000295002	2.8973	MAPK6	Upregulated
0.274267	0.754989	4.43939	1.27768e-05	0.000295002	2.8968	FASLG	Upregulated
-0.246342	0.228904	-4.43793	1.28586e-05	0.000296545	2.89085	PHGR1	Downregulated
-0.550307	1.00135	-4.43742	1.28873e-05	0.000296859	2.88878	SYT9	Downregulated
0.273237	2.13795	4.43615	1.29582e-05	0.000297817	2.88366	SP140L	Upregulated
0.316957	1.92302	4.43614	1.29591e-05	0.000297817	2.8836	CDKN3	Upregulated
-0.225448	0.811684	-4.43572	1.29825e-05	0.000298008	2.88192	FAM47E	Downregulated
-0.428661	2.85277	-4.43244	1.31694e-05	0.000301948	2.86859	ARHGEF37	Downregulated
-0.212116	2.86043	-4.43126	1.32372e-05	0.00030315	2.86381	EPS15L1	Downregulated
-0.200229	3.3899	-4.42976	1.33233e-05	0.000304769	2.85776	FBXW4	Downregulated
0.152153	0.363656	4.42926	1.33525e-05	0.000305084	2.85572	RNF112	Not Significant
-0.128774	0.57379	-4.42672	1.35006e-05	0.000307917	2.84545	IZUMO4	Not Significant
0.378571	5.83049	4.4266	1.35077e-05	0.000307917	2.84495	IDH2	Upregulated
0.271673	1.39783	4.42553	1.35706e-05	0.000308993	2.84063	CD80	Upregulated
-0.271479	2.69652	-4.42428	1.36446e-05	0.000310321	2.83556	PLGRKT	Downregulated
0.193164	0.471293	4.42399	1.36614e-05	0.000310346	2.83441	IL10	Not Significant
0.1634	0.344812	4.42236	1.37585e-05	0.000312191	2.82781	LTA	Not Significant
0.482071	2.12987	4.419	1.39604e-05	0.000316409	2.81424	CD8A	Upregulated
-0.245254	0.695316	-4.41782	1.40321e-05	0.00031767	2.80946	KCNQ3	Downregulated
0.310116	0.951084	4.41716	1.40723e-05	0.000317992	2.8068	PIP5K1B	Upregulated
0.192722	0.471145	4.41706	1.40786e-05	0.000317992	2.80639	GPR18	Not Significant
0.350153	1.62165	4.41507	1.42006e-05	0.000320383	2.79834	TRAF3IP3	Upregulated
0.469481	2.31919	4.41457	1.42315e-05	0.000320713	2.79632	CST7	Upregulated
0.274469	0.454268	4.41297	1.43302e-05	0.000322442	2.78988	GSDMA	Upregulated
0.225483	3.54191	4.4128	1.43409e-05	0.000322442	2.78919	CSK	Upregulated
-0.153393	0.886008	-4.41025	1.45004e-05	0.000325657	2.77888	LRTOMT	Not Significant
-0.45686	0.794155	-4.40919	1.45669e-05	0.000326417	2.77462	SCUBE1	Downregulated
0.441845	2.5053	4.40908	1.4574e-05	0.000326417	2.77417	PDE4B	Upregulated
0.4122	2.66431	4.40892	1.45839e-05	0.000326417	2.77354	SLC16A2	Upregulated
-0.346805	1.25611	-4.40862	1.46028e-05	0.000326471	2.77233	AS3MT	Downregulated
0.275362	2.12866	4.40718	1.46944e-05	0.000327992	2.7665	PAG1	Upregulated
0.358236	2.05606	4.40703	1.47041e-05	0.000327992	2.76589	MELK	Upregulated
-0.681377	5.72667	-4.40644	1.47417e-05	0.00032846	2.76351	TBC1D9	Downregulated
0.0751105	0.100884	4.40554	1.47987e-05	0.000329352	2.75991	MYH15	Not Significant
0.299689	1.19521	4.40524	1.48183e-05	0.000329352	2.75868	CD1D	Upregulated
-0.156817	0.390476	-4.40503	1.48318e-05	0.000329352	2.75783	TTC23L	Not Significant
-0.233104	1.89269	-4.40371	1.49168e-05	0.000330867	2.75251	GTF2IRD2	Downregulated
0.207362	2.7612	4.40264	1.49859e-05	0.000332028	2.7482	LIMS1	Upregulated
0.130042	0.237705	4.40118	1.50807e-05	0.000333753	2.74233	POU3F1	Not Significant
0.224822	0.718956	4.40014	1.51486e-05	0.000334881	2.73814	SLC29A4	Upregulated
0.216097	3.74429	4.39914	1.52142e-05	0.000335955	2.73412	PABPC4	Upregulated
-0.225308	2.74991	-4.39827	1.52718e-05	0.000336849	2.7306	CRAMP1	Downregulated
-0.595958	3.50356	-4.39776	1.53052e-05	0.000337205	2.72857	CELSR2	Downregulated
-0.199681	2.23244	-4.39751	1.5322e-05	0.000337205	2.72754	KIAA0753	Not Significant
0.279836	1.48381	4.39682	1.53675e-05	0.000337828	2.72478	AGAP2	Upregulated
-0.345896	1.00189	-4.39595	1.54251e-05	0.000338266	2.7213	ZNF497	Downregulated
0.329651	1.95469	4.39579	1.54358e-05	0.000338266	2.72065	MX2	Upregulated
-0.730568	2.7649	-4.39575	1.54388e-05	0.000338266	2.72047	KCNE4	Downregulated
0.270978	3.2701	4.39521	1.54749e-05	0.000338495	2.7183	RAP2B	Upregulated
0.541527	1.76082	4.39508	1.54836e-05	0.000338495	2.71777	IRF4	Upregulated
-0.528325	4.70392	-4.39418	1.55435e-05	0.000339429	2.71418	BCAM	Downregulated
-0.190186	2.21034	-4.39221	1.56766e-05	0.000341958	2.70624	DPH1	Not Significant
0.375542	3.58952	4.39162	1.57168e-05	0.000342456	2.70385	TNFRSF21	Upregulated
0.347207	1.98735	4.39129	1.57387e-05	0.000342556	2.70255	CCNB2	Upregulated
0.0533231	0.11003	4.39073	1.57768e-05	0.000342736	2.7003	ENTHD1	Not Significant
-0.440338	2.46422	-4.39066	1.57817e-05	0.000342736	2.70001	DENND1B	Downregulated
-0.212894	2.80837	-4.38943	1.58654e-05	0.000344175	2.69508	GPATCH8	Downregulated
-0.167484	2.40648	-4.38893	1.58999e-05	0.000344544	2.69307	ING4	Not Significant
-0.205051	5.83315	-4.38828	1.59446e-05	0.000345133	2.69045	TUFM	Downregulated
0.393307	2.46245	4.38752	1.5997e-05	0.000345889	2.68739	CSF2RB	Upregulated
0.284904	1.30645	4.3871	1.60259e-05	0.000346134	2.68572	GPR65	Upregulated
0.241713	0.912287	4.3863	1.60815e-05	0.000346199	2.68249	LRMP	Upregulated
0.479581	2.94304	4.3863	1.60816e-05	0.000346199	2.68248	PCGF2	Upregulated
-0.2968	0.822076	-4.38613	1.6093e-05	0.000346199	2.68182	SPATA6L	Downregulated
0.386153	1.33779	4.38605	1.6099e-05	0.000346199	2.68148	CD8B	Upregulated
0.223072	1.36902	4.38338	1.62848e-05	0.000349813	2.67079	CEP128	Upregulated
0.969167	1.48871	4.38264	1.63367e-05	0.000350544	2.66783	LBP	Upregulated
-0.240795	2.12949	-4.38239	1.63543e-05	0.000350544	2.66682	FAM120C	Downregulated
-0.220311	3.50698	-4.38076	1.64699e-05	0.000352512	2.66026	THBS3	Downregulated
0.155691	0.425454	4.38059	1.64819e-05	0.000352512	2.65959	TAS2R41	Not Significant
0.551222	1.19558	4.38005	1.65203e-05	0.000352951	2.65742	GSDMC	Upregulated
-0.260041	0.516703	-4.37919	1.65813e-05	0.000353872	2.65399	FAM187A	Downregulated
-0.168541	1.07817	-4.3787	1.66166e-05	0.000354243	2.65201	BTBD8	Not Significant
0.433256	2.00105	4.37617	1.67983e-05	0.00035773	2.64188	TLCD1	Upregulated
-0.279647	0.545602	-4.37523	1.68665e-05	0.000358796	2.63811	MYOZ1	Downregulated
0.241875	3.07639	4.37304	1.70264e-05	0.000361806	2.62933	VPS37B	Upregulated
0.319036	4.23413	4.37241	1.7073e-05	0.000362029	2.62679	PPP1R9B	Upregulated
-0.160974	0.517268	-4.37234	1.70779e-05	0.000362029	2.62652	AGBL2	Not Significant
0.0990528	0.22419	4.37211	1.70946e-05	0.000362029	2.62561	C3orf20	Not Significant
0.571533	1.67595	4.3719	1.71102e-05	0.000362029	2.62476	RAPGEFL1	Upregulated
0.354859	0.965158	4.37138	1.71484e-05	0.000362447	2.62268	MS4A1	Upregulated
-0.588198	4.2594	-4.37088	1.7185e-05	0.000362833	2.6207	IGF1R	Downregulated
-0.502382	2.0923	-4.36998	1.72516e-05	0.000363851	2.61709	ESPN	Downregulated
0.408663	2.03611	4.3661	1.75417e-05	0.000369574	2.60157	DOK2	Upregulated
-0.324403	0.852784	-4.36579	1.75653e-05	0.000369677	2.60032	PIFO	Downregulated
0.349507	2.36538	4.36529	1.76028e-05	0.000370071	2.59834	VAV1	Upregulated
0.21465	0.656916	4.36474	1.76449e-05	0.000370562	2.59611	CCDC141	Upregulated
-0.235813	1.51211	-4.3641	1.76933e-05	0.000371098	2.59356	OSCP1	Downregulated
0.424225	2.66004	4.36391	1.7708e-05	0.000371098	2.59279	ITGAL	Upregulated
-0.273756	2.45542	-4.36327	1.77562e-05	0.000371689	2.59026	ALDH6A1	Downregulated
-0.573439	4.78156	-4.36304	1.77739e-05	0.000371689	2.58933	EVL	Downregulated
0.35485	2.39419	4.36185	1.78654e-05	0.000373208	2.58455	VCAM1	Upregulated
-0.204513	3.7282	-4.35868	1.81099e-05	0.000377915	2.5719	SPRYD3	Downregulated
-0.0758901	0.0891064	-4.35602	1.83173e-05	0.000381645	2.5613	FAM81B	Not Significant
-0.255363	0.628224	-4.35579	1.83358e-05	0.000381645	2.56036	DUSP15	Downregulated
-0.234077	1.35092	-4.35565	1.83466e-05	0.000381645	2.55981	ADHFE1	Downregulated
-0.470207	2.77447	-4.35377	1.8495e-05	0.000383988	2.55232	C10orf113	Downregulated
0.0512519	0.12602	4.35373	1.84982e-05	0.000383988	2.55216	C15orf53	Not Significant
0.227082	3.44773	4.35187	1.86464e-05	0.000386581	2.54473	ACTR3	Upregulated
0.470725	7.1756	4.35167	1.86622e-05	0.000386581	2.54394	HIST1H3B	Upregulated
0.205943	1.73846	4.35112	1.87061e-05	0.000387082	2.54176	MCM8	Upregulated
0.313794	4.00686	4.3487	1.89012e-05	0.000390531	2.5321	EPAS1	Upregulated
-0.347492	3.25603	-4.34847	1.89196e-05	0.000390531	2.5312	APBB2	Downregulated
-0.185276	4.13415	-4.34832	1.89321e-05	0.000390531	2.53058	TMEM115	Not Significant
0.28656	0.597218	4.34789	1.89671e-05	0.000390845	2.52886	FCRL2	Upregulated
-0.181771	0.511446	-4.34709	1.90319e-05	0.000391771	2.52569	CALML6	Not Significant
0.0533472	0.0625591	4.3455	1.91623e-05	0.000394045	2.51933	IL17C	Not Significant
0.289419	2.87705	4.3428	1.93844e-05	0.000397987	2.50861	TES	Upregulated
0.188762	2.89615	4.34249	1.94105e-05	0.000397987	2.50736	YEATS2	Not Significant
0.434658	5.4405	4.34227	1.94288e-05	0.000397987	2.50648	STAT1	Upregulated
0.0344399	0.0580707	4.3422	1.94347e-05	0.000397987	2.5062	PNPLA1	Not Significant
-0.129615	1.42951	-4.34014	1.96063e-05	0.000400924	2.49802	ST7L	Not Significant
-0.4168	1.81954	-4.33999	1.96187e-05	0.000400924	2.49744	PMAIP1	Downregulated
-0.257896	2.08049	-4.3359	1.99652e-05	0.000407481	2.48114	PHLDB3	Downregulated
0.568155	1.74245	4.33571	1.99808e-05	0.000407481	2.48042	CXCL11	Upregulated
0.269054	2.69397	4.33216	2.02862e-05	0.000413282	2.46631	TNFRSF10A	Upregulated
-0.398229	3.08728	-4.33154	2.03405e-05	0.000413961	2.46382	DCAF10	Downregulated
-0.34064	0.440157	-4.33092	2.03942e-05	0.0004145	2.46137	SORCS1	Downregulated
0.227879	0.684462	4.33075	2.0409e-05	0.0004145	2.46069	NPIPB6	Upregulated
0.497498	1.49688	4.32995	2.04787e-05	0.000415488	2.45752	AC119396.1	Upregulated
0.123469	0.171754	4.32831	2.06222e-05	0.000417968	2.45103	KIR2DL4	Not Significant
0.247556	2.87634	4.32798	2.06515e-05	0.000417968	2.44971	CYCS	Upregulated
0.370987	1.3494	4.32783	2.06644e-05	0.000417968	2.44912	GZMH	Upregulated
0.143443	0.408564	4.32696	2.0742e-05	0.000418797	2.44564	FCN3	Not Significant
0.0399001	0.0401296	4.32689	2.07479e-05	0.000418797	2.44538	ARL5C	Not Significant
0.270482	2.94986	4.32433	2.09755e-05	0.000422959	2.43523	AL136295.5	Upregulated
0.207057	0.718648	4.32296	2.10986e-05	0.000424644	2.42978	SIRPB1	Upregulated
0.333346	2.93584	4.32292	2.11021e-05	0.000424644	2.42963	DOCK11	Upregulated
0.5445	3.06552	4.32131	2.12473e-05	0.000426779	2.42325	CD52	Upregulated
0.358688	2.84546	4.32121	2.12564e-05	0.000426779	2.42286	PIK3AP1	Upregulated
0.356669	6.45143	4.32081	2.12923e-05	0.000426779	2.42128	S100A11	Upregulated
-0.222748	2.83061	-4.32079	2.12946e-05	0.000426779	2.42118	HDAC5	Downregulated
-0.331543	0.708973	-4.32003	2.13633e-05	0.000427721	2.41819	PLEKHD1	Downregulated
-0.209895	2.8675	-4.31848	2.15047e-05	0.000429553	2.41205	SIL1	Downregulated
0.258961	0.640785	4.318	2.15494e-05	0.000429553	2.41012	CCL17	Upregulated
-0.748655	1.47559	-4.31772	2.15746e-05	0.000429553	2.40904	SLITRK6	Downregulated
0.248041	0.918256	4.31763	2.15831e-05	0.000429553	2.40867	IPCEF1	Upregulated
-0.259571	1.66769	-4.31753	2.15921e-05	0.000429553	2.40828	NEK11	Downregulated
-0.216576	3.23764	-4.31749	2.15956e-05	0.000429553	2.40813	SPSB3	Downregulated
0.282463	0.688962	4.31737	2.16071e-05	0.000429553	2.40763	SLC22A3	Upregulated
0.133832	0.411311	4.31676	2.16628e-05	0.000430226	2.40524	DRP2	Not Significant
0.133067	0.554178	4.31278	2.20332e-05	0.000436935	2.38947	PRDM8	Not Significant
0.31341	3.15641	4.31266	2.20449e-05	0.000436935	2.38898	FMNL2	Upregulated
-0.147096	1.84262	-4.3104	2.22572e-05	0.000440701	2.38007	AKIP1	Not Significant
0.215317	2.29415	4.307	2.25811e-05	0.000446667	2.36663	STX7	Upregulated
-0.10394	0.265724	-4.30672	2.26086e-05	0.000446763	2.3655	CCNB3	Not Significant
-0.673345	1.6734	-4.30646	2.26331e-05	0.0004468	2.36449	WNK4	Downregulated
-0.141707	1.00606	-4.3051	2.27644e-05	0.000448409	2.35912	ZNF345	Not Significant
0.511786	2.08612	4.30494	2.27804e-05	0.000448409	2.35847	SLAMF7	Upregulated
0.41937	2.67036	4.30491	2.27828e-05	0.000448409	2.35837	SLA	Upregulated
0.162854	4.43957	4.3044	2.28326e-05	0.000448942	2.35634	ABL1	Not Significant
0.25472	1.22978	4.30348	2.29219e-05	0.00045025	2.35271	KALRN	Upregulated
0.365326	3.04132	4.30292	2.29764e-05	0.000450872	2.3505	JPT1	Upregulated
-0.163194	0.371401	-4.30138	2.31268e-05	0.000453117	2.34443	TTLL9	Not Significant
-0.26418	2.73018	-4.30128	2.31367e-05	0.000453117	2.34403	LPIN3	Downregulated
-0.305584	2.04506	-4.3009	2.31739e-05	0.000453395	2.34254	CCDC106	Downregulated
0.593748	1.29295	4.29833	2.34288e-05	0.000457928	2.33237	TRPV6	Upregulated
0.397144	1.92646	4.29796	2.3465e-05	0.000458183	2.33093	DTX4	Upregulated
-0.210638	3.56569	-4.29609	2.36519e-05	0.000461375	2.32356	GNPTG	Downregulated
0.482994	4.53874	4.29473	2.37892e-05	0.000463595	2.31818	TAP1	Upregulated
0.242174	0.783583	4.29368	2.38945e-05	0.000465188	2.31407	HTRA4	Upregulated
0.355253	2.10912	4.29315	2.39491e-05	0.000465762	2.31195	CDT1	Upregulated
0.227756	1.36091	4.29293	2.39711e-05	0.000465762	2.3111	PPARGC1B	Upregulated
0.226613	0.989342	4.29088	2.41804e-05	0.000469039	2.30302	NEIL3	Upregulated
-0.257699	1.46286	-4.29081	2.41873e-05	0.000469039	2.30275	RTN2	Downregulated
0.345594	2.48783	4.29018	2.42517e-05	0.000469517	2.30028	CCNA2	Upregulated
0.265832	2.23122	4.29011	2.42595e-05	0.000469517	2.29998	PITPNC1	Upregulated
0.284446	2.67229	4.28935	2.43375e-05	0.000470279	2.297	C15orf39	Upregulated
0.370169	3.40356	4.28926	2.43465e-05	0.000470279	2.29665	SPTSSA	Upregulated
-0.161191	1.09409	-4.28748	2.45306e-05	0.000473271	2.28965	EFHC1	Not Significant
0.39818	1.60306	4.2873	2.45494e-05	0.000473271	2.28894	TBC1D10C	Upregulated
-0.20449	0.483198	-4.28597	2.46877e-05	0.000475474	2.28372	CACNA1F	Downregulated
0.432545	3.94392	4.28548	2.47398e-05	0.000476013	2.28176	HLA-DQA1	Upregulated
0.290846	2.67808	4.28487	2.48037e-05	0.000476777	2.27936	LBR	Upregulated
0.291857	1.63011	4.28432	2.48612e-05	0.000477047	2.27721	CLEC2B	Upregulated
0.255007	2.29885	4.28427	2.48661e-05	0.000477047	2.27703	CASP4	Upregulated
0.282453	2.01001	4.28219	2.50868e-05	0.000480813	2.26882	REC8	Upregulated
-0.167351	0.581013	-4.28188	2.51194e-05	0.000480971	2.26761	FAM86B1	Not Significant
0.381675	1.064	4.28102	2.52105e-05	0.000481558	2.26424	CR1	Upregulated
-0.721057	2.89702	-4.28097	2.52161e-05	0.000481558	2.26404	KIF12	Downregulated
-0.332175	5.02547	-4.2809	2.52232e-05	0.000481558	2.26378	PTMS	Downregulated
-0.332255	2.85351	-4.27989	2.53319e-05	0.000483167	2.25978	ADCY9	Downregulated
0.212879	3.22948	4.27747	2.55923e-05	0.000487662	2.25027	BAZ1A	Upregulated
0.703261	2.48877	4.27713	2.56285e-05	0.000487881	2.24896	CCL21	Upregulated
0.239535	2.99022	4.27687	2.56569e-05	0.000487951	2.24793	STK10	Upregulated
-0.416376	4.57244	-4.27268	2.61154e-05	0.000496194	2.23147	WWP1	Downregulated
0.365751	2.21798	4.27177	2.62158e-05	0.00049762	2.22791	AURKA	Upregulated
-0.541927	2.82385	-4.27108	2.62924e-05	0.000498596	2.2252	CBLC	Downregulated
0.435539	0.418223	4.26985	2.64287e-05	0.0005007	2.22039	PAX7	Upregulated
-0.691075	2.37272	-4.26794	2.66427e-05	0.000504269	2.2129	KCNK15	Downregulated
-0.31428	2.0847	-4.26743	2.67008e-05	0.000504885	2.21088	SFXN2	Downregulated
0.215412	4.07335	4.26606	2.68547e-05	0.000507309	2.20554	MYO9B	Upregulated
0.260463	0.873892	4.26579	2.6886e-05	0.000507415	2.20446	TMEM150B	Upregulated
0.161956	4.2799	4.26353	2.71431e-05	0.000511779	2.19561	MFSD14B	Not Significant
-0.265394	2.95081	-4.26308	2.71946e-05	0.000512174	2.19385	JADE2	Downregulated
-0.144532	0.711452	-4.26268	2.72405e-05	0.000512174	2.19228	MAMSTR	Not Significant
0.161843	0.4456	4.26267	2.72419e-05	0.000512174	2.19224	TAS2R60	Not Significant
-0.357066	3.91303	-4.26224	2.72907e-05	0.000512603	2.19058	PLXNB1	Downregulated
-0.190341	2.9165	-4.26177	2.73448e-05	0.000513131	2.18873	ZNF740	Not Significant
0.289733	5.03415	4.26074	2.7464e-05	0.000514878	2.18469	PGK1	Upregulated
0.297726	2.43629	4.25952	2.76053e-05	0.000517036	2.17993	SPRY4	Upregulated
-0.185186	3.02271	-4.25907	2.76577e-05	0.000517526	2.17817	FAM8A1	Not Significant
-0.364942	4.58213	-4.25861	2.77113e-05	0.000517946	2.17637	LRIG1	Downregulated
0.231664	0.840546	4.25843	2.77326e-05	0.000517946	2.17565	POU2F2	Upregulated
-0.218918	1.82955	-4.25753	2.78378e-05	0.00051942	2.17214	IFT88	Downregulated
0.350734	1.45207	4.25539	2.80896e-05	0.000523624	2.16377	TFPI	Upregulated
0.214333	2.21233	4.25504	2.81311e-05	0.000523903	2.1624	CRLF3	Upregulated
0.620631	3.76271	4.254	2.82549e-05	0.000525185	2.15832	HIST1H3G	Upregulated
-0.349502	1.26947	-4.25387	2.82704e-05	0.000525185	2.15781	SPATA18	Downregulated
-0.349394	1.37495	-4.25379	2.82798e-05	0.000525185	2.1575	C11orf52	Downregulated
-0.226573	1.13391	-4.25316	2.83548e-05	0.000526082	2.15504	OPRL1	Downregulated
-0.46108	1.17673	-4.25132	2.85752e-05	0.000529674	2.14785	AL512785.2	Downregulated
0.270527	0.805052	4.25072	2.86469e-05	0.000530506	2.14552	JAKMIP1	Upregulated
-0.275566	2.85422	-4.24978	2.8761e-05	0.000532118	2.14183	SNAPC2	Downregulated
0.178648	3.23236	4.24933	2.88158e-05	0.000532633	2.14007	RNF168	Not Significant
0.265827	2.14157	4.24907	2.88473e-05	0.000532717	2.13905	SH3BP1	Upregulated
0.334752	3.81006	4.24854	2.8911e-05	0.000533151	2.137	ETS1	Upregulated
0.0607205	0.0733936	4.24843	2.89248e-05	0.000533151	2.13656	KIR2DL3	Not Significant
0.35623	2.78351	4.24791	2.89878e-05	0.000533814	2.13454	C2	Upregulated
-0.447336	1.98883	-4.2471	2.90861e-05	0.000535092	2.13139	RETREG1	Downregulated
0.344489	1.95005	4.2469	2.91114e-05	0.000535092	2.13058	NR1D1	Upregulated
-0.175019	2.25198	-4.24635	2.91789e-05	0.000535344	2.12843	PPT2	Not Significant
0.172859	0.229637	4.24634	2.91794e-05	0.000535344	2.12842	EPGN	Not Significant
0.187817	0.542256	4.24567	2.92622e-05	0.000536038	2.12579	TLR9	Not Significant
0.146194	0.37765	4.24559	2.92715e-05	0.000536038	2.12549	C15orf62	Not Significant
-0.294219	1.3655	-4.24451	2.94046e-05	0.000537949	2.12128	CFAP70	Downregulated
-0.209678	1.92561	-4.2443	2.94304e-05	0.000537949	2.12047	BTD	Downregulated
-0.027702	0.0404278	-4.24381	2.94913e-05	0.000538564	2.11855	C2orf73	Not Significant
-0.298614	0.939157	-4.24106	2.98334e-05	0.000544309	2.10783	STOX1	Downregulated
0.286431	1.82818	4.23983	2.99885e-05	0.000546633	2.10302	LRRK2	Upregulated
0.27172	2.48086	4.23914	3.00757e-05	0.000547717	2.10032	SEMA4D	Upregulated
0.309174	1.31824	4.23737	3.0299e-05	0.000551275	2.09345	PDE3B	Upregulated
0.252982	1.38328	4.23715	3.03271e-05	0.000551277	2.09259	TFEC	Upregulated
-0.506626	5.0975	-4.23462	3.06508e-05	0.00055663	2.08274	IL6ST	Downregulated
0.335737	1.82343	4.23439	3.06801e-05	0.00055663	2.08185	TNFSF8	Upregulated
-0.426678	1.41009	-4.23419	3.07061e-05	0.00055663	2.08106	FMO5	Downregulated
-0.231704	2.18094	-4.23275	3.0892e-05	0.000559368	2.07546	ZNF444	Downregulated
0.0405193	0.0362191	4.23258	3.09139e-05	0.000559368	2.0748	RIPPLY1	Not Significant
0.3447	2.66267	4.23235	3.09444e-05	0.000559409	2.07388	NCF4	Upregulated
-0.408364	4.04589	-4.23097	3.11236e-05	0.000562134	2.06852	MCCC2	Downregulated
0.152197	1.67268	4.23068	3.11614e-05	0.000562301	2.0674	FAM118B	Not Significant
0.105195	0.20122	4.22962	3.12998e-05	0.000564283	2.06328	INSL3	Not Significant
0.557436	0.968697	4.22758	3.15689e-05	0.000568119	2.05534	DKK1	Upregulated
0.45155	5.82099	4.22746	3.1584e-05	0.000568119	2.05489	SRGN	Upregulated
0.214683	0.98477	4.22719	3.16201e-05	0.000568119	2.05383	FCHO1	Upregulated
0.438513	2.52125	4.22713	3.16277e-05	0.000568119	2.05361	HCST	Upregulated
0.227927	0.997379	4.22633	3.17343e-05	0.000569515	2.05048	ERCC6L	Upregulated
0.38074	1.50735	4.22498	3.19137e-05	0.000571673	2.04525	CCL22	Upregulated
-0.337095	3.62414	-4.22492	3.19217e-05	0.000571673	2.04502	ZNF587B	Downregulated
0.0767821	0.250243	4.22457	3.19694e-05	0.000571673	2.04363	ZNF578	Not Significant
0.173915	1.30701	4.22456	3.19704e-05	0.000571673	2.0436	KIAA0513	Not Significant
-0.154547	2.72386	-4.22366	3.20905e-05	0.000573303	2.04012	C12orf10	Not Significant
-0.268192	4.32572	-4.22245	3.22544e-05	0.000575284	2.03539	HEXIM1	Downregulated
-0.394305	3.60683	-4.22241	3.22597e-05	0.000575284	2.03524	CERS4	Downregulated
0.23314	0.755584	4.22193	3.23242e-05	0.000575914	2.03339	SH2D1A	Upregulated
-0.163705	1.49015	-4.22138	3.23987e-05	0.000576721	2.03125	ZKSCAN2	Not Significant
-1.15092	2.35547	-4.2185	3.27912e-05	0.000583181	2.02007	BMPR1B	Downregulated
0.310317	2.62418	4.21787	3.28774e-05	0.000584188	2.01764	SINHCAF	Upregulated
0.355012	2.96405	4.21739	3.29436e-05	0.000584838	2.01577	IRF1	Upregulated
-0.261459	1.92564	-4.21625	3.31009e-05	0.000587098	2.01135	ZNF844	Downregulated
0.0655894	0.224114	4.21604	3.31304e-05	0.000587098	2.01052	MCF2L2	Not Significant
0.296917	1.33784	4.21548	3.32079e-05	0.000587943	2.00835	GRAP2	Upregulated
-0.507815	2.01575	-4.21408	3.34024e-05	0.000590858	2.00293	CACNA1D	Downregulated
-0.210261	0.989991	-4.21347	3.34869e-05	0.000591821	2.00059	WDR78	Downregulated
-0.188474	0.512656	-4.21299	3.35549e-05	0.000592493	1.9987	DYNLRB2	Not Significant
-0.234465	2.5745	-4.2124	3.36379e-05	0.000593428	1.99641	GTF2IRD2B	Downregulated
0.135585	0.535574	4.21157	3.3754e-05	0.000594944	1.99322	SLC22A1	Not Significant
0.349682	2.0048	4.21089	3.38505e-05	0.000596112	1.99057	FAM111B	Upregulated
0.159319	0.267333	4.21045	3.39129e-05	0.00059668	1.98886	GP1BA	Not Significant
0.136077	0.270378	4.21004	3.39699e-05	0.000597151	1.9873	NCR1	Not Significant
0.302492	3.83746	4.20874	3.4155e-05	0.000599869	1.98226	MTHFD2	Upregulated
0.337752	2.65385	4.20813	3.42424e-05	0.00060087	1.97988	APBB1IP	Upregulated
0.266749	1.89959	4.20596	3.45533e-05	0.000605727	1.9715	UPP1	Upregulated
-0.236371	2.69801	-4.20566	3.45965e-05	0.000605727	1.97034	MARCH8	Downregulated
-0.238366	2.81981	-4.20556	3.46112e-05	0.000605727	1.96994	MEGF8	Downregulated
0.234106	2.84162	4.20139	3.52181e-05	0.000615388	1.95381	LIMK1	Upregulated
-0.141882	0.957132	-4.20134	3.52256e-05	0.000615388	1.95361	AL031708.1	Not Significant
0.266245	2.06119	4.20111	3.52587e-05	0.000615422	1.95274	PILRA	Upregulated
0.276618	2.42752	4.2008	3.53042e-05	0.000615672	1.95155	EZH2	Upregulated
-0.141705	1.31702	-4.20039	3.53649e-05	0.000615809	1.94995	NAA80	Not Significant
-0.264755	4.10318	-4.20026	3.53843e-05	0.000615809	1.94945	INSR	Downregulated
-0.235427	0.519658	-4.20012	3.54057e-05	0.000615809	1.94888	RND2	Downregulated
0.332742	1.51145	4.19969	3.54679e-05	0.000616106	1.94725	JAML	Upregulated
0.51618	2.97119	4.19958	3.54852e-05	0.000616106	1.9468	CCL5	Upregulated
-0.357796	1.14553	-4.19917	3.55446e-05	0.000616596	1.94525	DMKN	Downregulated
-0.380439	5.79113	-4.1978	3.57481e-05	0.000619195	1.93995	BHLHE40	Downregulated
-0.189067	2.69407	-4.19774	3.57572e-05	0.000619195	1.93972	LMAN2L	Not Significant
0.185153	0.540855	4.19696	3.58735e-05	0.000619894	1.9367	ABCD2	Not Significant
0.291313	2.05361	4.19665	3.59196e-05	0.000619894	1.93551	FLI1	Upregulated
0.332158	2.3655	4.19659	3.59295e-05	0.000619894	1.93526	PIK3CG	Upregulated
-0.180017	3.36959	-4.19651	3.59411e-05	0.000619894	1.93496	FAM160A2	Not Significant
0.230698	2.8164	4.19642	3.59546e-05	0.000619894	1.93461	AGFG1	Upregulated
0.259369	3.30027	4.19614	3.59973e-05	0.00062009	1.93351	GMIP	Upregulated
0.318174	2.3923	4.19565	3.60704e-05	0.000620671	1.93163	GIMAP6	Upregulated
0.391868	8.58591	4.19544	3.61022e-05	0.000620671	1.93081	HLA-DRA	Upregulated
0.322494	2.20588	4.19528	3.61253e-05	0.000620671	1.93021	RCSD1	Upregulated
0.485621	2.87752	4.19412	3.63006e-05	0.000623139	1.92572	GBP4	Upregulated
-0.275581	1.14218	-4.19325	3.64318e-05	0.000624485	1.92238	PCLO	Downregulated
-0.259948	2.49092	-4.19317	3.64447e-05	0.000624485	1.92205	PGPEP1	Downregulated
0.416191	2.74812	4.19297	3.64739e-05	0.000624485	1.92131	MMP15	Upregulated
0.29958	3.11658	4.1913	3.67281e-05	0.000628292	1.91486	ID2	Upregulated
-0.140656	0.837052	-4.19069	3.68226e-05	0.000628424	1.91248	CCDC171	Not Significant
0.191326	0.586568	4.19066	3.68271e-05	0.000628424	1.91237	TNFRSF8	Not Significant
0.229411	1.73309	4.1905	3.68509e-05	0.000628424	1.91177	FBXO5	Upregulated
0.28196	1.2764	4.19042	3.68631e-05	0.000628424	1.91146	KIF14	Upregulated
0.0884891	0.307358	4.18971	3.69731e-05	0.000629756	1.90869	AC119674.2	Not Significant
-0.327911	1.47793	-4.18927	3.70405e-05	0.000630359	1.90701	ZNF483	Downregulated
0.295629	3.4326	4.18888	3.71e-05	0.000630828	1.90552	GNB4	Upregulated
-0.223987	0.32151	-4.18754	3.73076e-05	0.000633811	1.90034	CABCOCO1	Downregulated
-0.177641	1.65525	-4.18652	3.74651e-05	0.000635941	1.89643	NBPF3	Not Significant
-0.203781	3.1728	-4.18572	3.75903e-05	0.000637517	1.89334	BCKDHA	Downregulated
0.295126	2.96846	4.18504	3.76962e-05	0.000638765	1.89073	LMNB1	Upregulated
0.148455	1.06423	4.18444	3.77905e-05	0.00063952	1.88841	GEN1	Not Significant
0.327694	2.31723	4.18419	3.78307e-05	0.00063952	1.88743	PTGER4	Upregulated
0.280443	2.37266	4.18414	3.7838e-05	0.00063952	1.88725	BTN3A1	Upregulated
-0.767943	5.82278	-4.18316	3.79931e-05	0.000641593	1.88345	AZGP1	Downregulated
0.114272	0.202383	4.18274	3.80579e-05	0.000642138	1.88187	SLC12A3	Not Significant
-0.235595	0.336084	-4.18088	3.83534e-05	0.000646572	1.8747	VWA3A	Downregulated
0.208094	2.32608	4.18032	3.84434e-05	0.000647233	1.87253	AGTPBP1	Upregulated
-0.239657	2.67132	-4.18022	3.84583e-05	0.000647233	1.87217	IL17RC	Downregulated
-0.233133	1.44943	-4.17919	3.86238e-05	0.000648759	1.86818	MOK	Downregulated
0.378686	3.1016	4.17912	3.86347e-05	0.000648759	1.86792	GIMAP4	Upregulated
-0.201717	2.99307	-4.17895	3.86618e-05	0.000648759	1.86727	TSC2	Downregulated
-0.199048	1.36658	-4.17884	3.86804e-05	0.000648759	1.86683	MORN1	Not Significant
0.384233	3.54394	4.1762	3.9106e-05	0.000655341	1.85668	TAP2	Upregulated
0.365777	4.11015	4.17578	3.91743e-05	0.000655929	1.85506	KPNA2	Upregulated
0.478419	2.35473	4.17463	3.93613e-05	0.000658501	1.85064	BCL2A1	Upregulated
-0.36715	1.19655	-4.17255	3.97012e-05	0.000663624	1.84267	PRRT2	Downregulated
-0.22064	1.64735	-4.17191	3.9807e-05	0.000664748	1.8402	IFT74	Downregulated
0.276759	2.45142	4.17158	3.98616e-05	0.000664748	1.83893	FANCI	Upregulated
-0.237649	0.729354	-4.17153	3.98694e-05	0.000664748	1.83875	LRRC73	Downregulated
-0.194214	1.34601	-4.17095	3.99654e-05	0.000665786	1.83652	ENO3	Not Significant
-0.312377	3.46705	-4.16958	4.01935e-05	0.000669022	1.83124	EPS8L2	Downregulated
-0.136119	0.29627	-4.16876	4.03302e-05	0.000670732	1.82809	PPP1R36	Not Significant
-0.819593	1.04839	-4.16812	4.04364e-05	0.000671932	1.82566	SERPINA6	Downregulated
0.0634362	0.140569	4.1679	4.04742e-05	0.000671994	1.82479	IDO2	Not Significant
0.353081	3.78532	4.16662	4.06891e-05	0.000674533	1.81988	TFRC	Upregulated
0.426712	7.03125	4.16639	4.07272e-05	0.000674533	1.81901	HLA-DRB5	Upregulated
0.248792	1.74143	4.16638	4.07296e-05	0.000674533	1.81896	TOR4A	Upregulated
0.178659	0.103149	4.16421	4.1096e-05	0.00068003	1.81065	MAGEC1	Not Significant
0.143605	2.31315	4.16373	4.11789e-05	0.000680831	1.80879	UFD1	Not Significant
0.315978	3.28646	4.16327	4.12561e-05	0.000681536	1.80705	DOCK8	Upregulated
0.267405	1.24879	4.16246	4.13959e-05	0.000683274	1.80391	TTK	Upregulated
-0.241628	1.94629	-4.16189	4.14932e-05	0.000683431	1.80174	ULK2	Downregulated
0.363221	0.910051	4.1618	4.15077e-05	0.000683431	1.80141	NANOS1	Upregulated
0.175264	2.79071	4.1618	4.15092e-05	0.000683431	1.80138	NFATC3	Not Significant
-0.214653	1.23681	-4.16151	4.15587e-05	0.000683675	1.80027	DBP	Downregulated
-0.254752	3.11785	-4.16109	4.16303e-05	0.000684283	1.79868	FAM174A	Downregulated
-0.378118	3.03308	-4.16052	4.1728e-05	0.000685319	1.7965	SHROOM3	Downregulated
0.378138	3.507	4.15984	4.1846e-05	0.000686684	1.79389	TNFRSF1B	Upregulated
0.199175	2.24583	4.15935	4.19308e-05	0.000687504	1.79201	VRK1	Not Significant
0.528353	3.49777	4.15807	4.21529e-05	0.000690572	1.78711	TOP2A	Upregulated
0.299795	1.46632	4.15715	4.23144e-05	0.00069258	1.78357	SPN	Upregulated
0.433751	4.50524	4.15688	4.23604e-05	0.00069258	1.78256	HIST1H2BL	Upregulated
0.248518	3.22482	4.15677	4.23807e-05	0.00069258	1.78212	PIP4K2A	Upregulated
0.199563	1.00793	4.15606	4.25055e-05	0.000694046	1.77939	HVCN1	Not Significant
-0.203825	0.747748	-4.15585	4.25424e-05	0.000694074	1.77859	CABYR	Downregulated
0.273199	2.40386	4.15545	4.26126e-05	0.00069464	1.77706	SLC35B1	Upregulated
-0.424633	1.85614	-4.15506	4.26816e-05	0.00069464	1.77556	IL17RB	Downregulated
-0.638035	4.35904	-4.15505	4.26827e-05	0.00069464	1.77553	ZNF552	Downregulated
0.985599	1.29936	4.15337	4.29799e-05	0.000698484	1.7691	S100A7	Upregulated
-0.141958	3.63364	-4.15331	4.29896e-05	0.000698484	1.76889	DCTN1	Not Significant
0.260079	1.00559	4.14955	4.36635e-05	0.00070885	1.75448	TTLL7	Upregulated
-0.246797	0.531722	-4.14906	4.37505e-05	0.000709679	1.75263	AC109583.3	Downregulated
-0.291092	4.28532	-4.1487	4.38157e-05	0.000710152	1.75125	MZT2B	Downregulated
0.299094	1.70206	4.14733	4.40649e-05	0.000713605	1.746	RTN4IP1	Upregulated
-0.174913	2.49044	-4.14609	4.42903e-05	0.000716668	1.74127	TEX264	Not Significant
-0.15946	1.09979	-4.14541	4.44143e-05	0.000718085	1.73868	DZANK1	Not Significant
0.301741	1.80308	4.14485	4.45176e-05	0.000719167	1.73652	TRIP13	Upregulated
0.219502	0.630775	4.14311	4.48382e-05	0.000723754	1.72987	ALDH8A1	Upregulated
0.147304	1.67559	4.14136	4.51615e-05	0.000728376	1.72321	DCLRE1B	Not Significant
0.0820793	0.275494	4.1389	4.56222e-05	0.000735207	1.71381	DCAF4L1	Not Significant
-0.27658	3.64258	-4.13729	4.59253e-05	0.000739487	1.70767	LTBP3	Downregulated
-0.383033	3.17861	-4.13641	4.60915e-05	0.000741558	1.70433	PRAG1	Downregulated
-0.295632	2.37118	-4.13609	4.61517e-05	0.000741922	1.70312	FGFRL1	Downregulated
-0.461098	2.4944	-4.13572	4.62235e-05	0.000742472	1.70168	KRTCAP3	Downregulated
0.299446	0.647274	4.13543	4.62773e-05	0.000742731	1.7006	FAM129C	Upregulated
0.273673	2.44875	4.13478	4.64012e-05	0.000743613	1.69812	RPS6KA3	Upregulated
0.231201	1.12743	4.13475	4.64075e-05	0.000743613	1.69799	KIF18A	Upregulated
0.182073	0.587362	4.13443	4.64686e-05	0.000743987	1.69678	CD244	Not Significant
0.338737	2.31123	4.1337	4.66089e-05	0.00074563	1.69398	TAGAP	Upregulated
0.434025	3.18751	4.1333	4.66858e-05	0.000746254	1.69246	TMEM132A	Upregulated
0.515089	6.24857	4.13116	4.70977e-05	0.000751286	1.68432	HIST1H3C	Upregulated
0.192087	4.47457	4.13109	4.71114e-05	0.000751286	1.68405	CALM1	Not Significant
0.246453	1.29272	4.13107	4.71147e-05	0.000751286	1.68398	UBASH3B	Upregulated
-0.337024	1.01569	-4.1294	4.74396e-05	0.000755707	1.67762	PLCD4	Downregulated
0.288831	1.24989	4.12925	4.74686e-05	0.000755707	1.67705	GPR141	Upregulated
0.292463	2.15502	4.12868	4.75796e-05	0.000756472	1.67489	CLIC2	Upregulated
-0.348812	2.40683	-4.12861	4.75933e-05	0.000756472	1.67462	C5orf30	Downregulated
-0.177047	2.52722	-4.12687	4.79355e-05	0.000760847	1.66798	EARS2	Not Significant
-0.824263	0.805855	-4.12682	4.79456e-05	0.000760847	1.66779	CYP2A6	Downregulated
0.183018	1.01613	4.1266	4.79885e-05	0.000760916	1.66696	CLCN5	Not Significant
0.336919	3.24936	4.12569	4.8168e-05	0.000763149	1.6635	DUSP10	Upregulated
-0.481951	1.67556	-4.12499	4.83075e-05	0.000764746	1.66082	TTC36	Downregulated
-0.254653	2.42725	-4.12413	4.84786e-05	0.00076684	1.65755	PXMP2	Downregulated
-0.245067	1.46456	-4.12342	4.86205e-05	0.000768468	1.65484	WDR31	Downregulated
-0.112817	1.04091	-4.1229	4.8724e-05	0.000769488	1.65287	GRK4	Not Significant
-0.297842	1.53402	-4.1226	4.8783e-05	0.000769804	1.65175	HAGHL	Downregulated
-0.288117	0.643604	-4.12212	4.88798e-05	0.000770429	1.64991	PRSS50	Downregulated
0.222018	0.452705	4.12201	4.89013e-05	0.000770429	1.6495	KCNJ12	Upregulated
-0.348635	4.13157	-4.12182	4.89397e-05	0.000770429	1.64878	KCTD3	Downregulated
0.303163	1.65229	4.12136	4.90315e-05	0.00077126	1.64704	LILRB1	Upregulated
0.204882	3.50287	4.12	4.93062e-05	0.000774963	1.64187	TBC1D2B	Upregulated
-0.128958	0.693778	-4.11815	4.96827e-05	0.000780259	1.63482	THAP10	Not Significant
0.157485	0.577686	4.1171	4.98963e-05	0.000782991	1.63085	KBTBD8	Not Significant
-0.2516	0.843598	-4.11595	5.01317e-05	0.00078606	1.62649	DNAH7	Downregulated
0.636036	1.51706	4.11543	5.02392e-05	0.00078712	1.6245	AC007325.2	Upregulated
0.186	0.570467	4.1141	5.0513e-05	0.000790783	1.61947	F5	Not Significant
-0.282044	3.07241	-4.11374	5.0589e-05	0.000791344	1.61808	KLHL11	Downregulated
0.219195	0.832877	4.10989	5.1393e-05	0.000802858	1.60347	ARRDC5	Upregulated
-0.39069	4.63401	-4.10974	5.14241e-05	0.000802858	1.60291	HIST1H2AC	Downregulated
0.320745	0.36193	4.10963	5.1447e-05	0.000802858	1.6025	TBC1D3I	Upregulated
-0.276605	2.49305	-4.10911	5.15576e-05	0.000803948	1.60051	COX20	Downregulated
-0.402434	1.50075	-4.10809	5.17734e-05	0.000806347	1.59664	FAM198A	Downregulated
0.762858	1.62925	4.10783	5.18279e-05	0.000806347	1.59567	CXCL17	Upregulated
-0.720145	5.08514	-4.10777	5.18395e-05	0.000806347	1.59546	GATA3	Downregulated
-0.188621	1.11272	-4.10761	5.18748e-05	0.000806347	1.59483	ZNF620	Not Significant
-0.350678	0.691304	-4.10668	5.20729e-05	0.000808444	1.5913	DLGAP1	Downregulated
0.0524196	0.0886366	4.10659	5.20916e-05	0.000808444	1.59097	FBXW10	Not Significant
0.331045	2.11623	4.10633	5.21463e-05	0.000808657	1.59	SLC9A9	Upregulated
0.166331	0.497681	4.10582	5.2256e-05	0.000809722	1.58805	PLAC8L1	Not Significant
0.347021	2.37939	4.104	5.26452e-05	0.000814934	1.58118	APOL3	Upregulated
0.436314	4.80035	4.10387	5.2675e-05	0.000814934	1.58066	LCP1	Upregulated
0.248044	0.580563	4.10266	5.2936e-05	0.000817967	1.57608	FCRLA	Upregulated
0.214986	4.01132	4.10227	5.30198e-05	0.000817967	1.57462	VOPP1	Upregulated
0.26874	1.75531	4.10221	5.30329e-05	0.000817967	1.57439	SAMSN1	Upregulated
0.189236	1.21539	4.10219	5.30367e-05	0.000817967	1.57432	SGO2	Not Significant
-0.291559	0.878957	-4.10166	5.31518e-05	0.000819102	1.57232	NME5	Downregulated
-0.273142	2.14733	-4.10133	5.32239e-05	0.000819573	1.57106	MCRIP2	Downregulated
0.343444	3.65333	4.10091	5.33145e-05	0.000820329	1.56949	IFI16	Upregulated
-0.184082	1.54221	-4.09943	5.3639e-05	0.000824678	1.56387	SRR	Not Significant
-0.255913	0.360407	-4.09886	5.37646e-05	0.000825967	1.5617	SLC25A48	Downregulated
-0.36993	2.14572	-4.09852	5.38379e-05	0.000826449	1.56044	EBF4	Downregulated
0.250795	3.52074	4.09813	5.3924e-05	0.000827128	1.55896	MAP4K4	Upregulated
-0.457628	0.927458	-4.09793	5.39684e-05	0.000827166	1.5582	TMPRSS6	Downregulated
0.0202368	0.0294176	4.09737	5.40921e-05	0.000828419	1.55608	DPPA4	Not Significant
-0.219388	2.98397	-4.09567	5.44684e-05	0.000833535	1.54966	CTC1	Downregulated
-0.420271	4.47526	-4.0943	5.47742e-05	0.000837566	1.54448	IRX3	Downregulated
-0.155555	3.39185	-4.09319	5.50235e-05	0.000840726	1.54028	USF2	Not Significant
-0.159739	1.2841	-4.09239	5.52023e-05	0.000842807	1.53727	NME7	Not Significant
-0.549953	3.15764	-4.09062	5.56034e-05	0.000847868	1.53057	MYB	Downregulated
0.355955	2.33864	4.09041	5.56504e-05	0.000847868	1.52979	DRAM1	Upregulated
-0.365258	2.39516	-4.09036	5.56627e-05	0.000847868	1.52958	ENO2	Downregulated
0.170397	0.354228	4.08978	5.57928e-05	0.000848284	1.52742	TNFRSF13B	Not Significant
-0.217254	1.79451	-4.08974	5.58024e-05	0.000848284	1.52726	IQCK	Downregulated
0.305748	2.50427	4.08967	5.58189e-05	0.000848284	1.52699	RTL8B	Upregulated
0.344272	2.98463	4.08821	5.61528e-05	0.000852702	1.52147	RGL1	Upregulated
0.22141	1.28153	4.08697	5.64365e-05	0.00085635	1.51681	MEX3B	Upregulated
-0.181037	1.17139	-4.08654	5.65347e-05	0.000856959	1.5152	SPACA9	Not Significant
0.146622	0.193327	4.08642	5.65634e-05	0.000856959	1.51473	CLEC4D	Not Significant
0.240397	0.825394	4.08611	5.66354e-05	0.000857392	1.51355	TSPAN32	Upregulated
-0.0650182	0.235707	-4.08512	5.68628e-05	0.000860174	1.50984	STPG2	Not Significant
0.25835	3.78293	4.08427	5.70604e-05	0.000862503	1.50663	CD99	Upregulated
-0.295297	2.01062	-4.08284	5.73944e-05	0.000866889	1.50123	SMARCD3	Downregulated
0.137338	1.48565	4.08162	5.76809e-05	0.00087055	1.49662	SNAPC1	Not Significant
-0.196992	2.83429	-4.08102	5.78214e-05	0.000872003	1.49437	NMRAL1	Not Significant
0.0622326	0.206474	4.08079	5.78762e-05	0.000872163	1.49349	PPP2R2B	Not Significant
-0.194328	1.49197	-4.08038	5.79715e-05	0.000872844	1.49197	VILL	Not Significant
0.456494	2.48853	4.08022	5.80098e-05	0.000872844	1.49136	IL4I1	Upregulated
-0.226888	2.55896	-4.07939	5.82063e-05	0.000875133	1.48823	PRUNE1	Downregulated
0.339802	0.265269	4.07784	5.85735e-05	0.000879985	1.48241	SLC5A5	Upregulated
-0.162967	1.37886	-4.07637	5.89264e-05	0.000884613	1.47685	ZNF181	Not Significant
0.309998	2.08892	4.07576	5.90724e-05	0.000884955	1.47456	WAS	Upregulated
0.362149	2.64285	4.07575	5.90748e-05	0.000884955	1.47452	PRDM1	Upregulated
-0.228133	1.60568	-4.07557	5.91165e-05	0.000884955	1.47387	PIGZ	Downregulated
0.169579	1.36565	4.07552	5.91285e-05	0.000884955	1.47368	TMEM81	Not Significant
0.0434692	0.0643778	4.07502	5.92497e-05	0.000886097	1.47179	EFCAB5	Not Significant
0.182101	3.22442	4.07444	5.93902e-05	0.000886934	1.46959	N4BP1	Not Significant
-0.117453	0.481259	-4.07442	5.93955e-05	0.000886934	1.46951	PFN4	Not Significant
0.39401	2.31327	4.07377	5.95527e-05	0.000888609	1.46707	FAM83D	Upregulated
-0.564837	1.95036	-4.07297	5.97469e-05	0.000890834	1.46405	DACH1	Downregulated
-0.214355	1.8512	-4.07263	5.98274e-05	0.000891361	1.46281	CCDC191	Downregulated
0.257174	2.30498	4.07193	5.99985e-05	0.000893235	1.46017	ELMO1	Upregulated
0.26599	1.9664	4.07166	6.00638e-05	0.000893323	1.45916	PIK3R5	Upregulated
-0.461047	1.49324	-4.07154	6.00949e-05	0.000893323	1.45868	NRIP3	Downregulated
-0.198446	4.4631	-4.07071	6.02961e-05	0.000895641	1.45559	UBE2H	Not Significant
0.318083	0.611033	4.07024	6.04121e-05	0.000896116	1.45381	TDO2	Upregulated
-0.365943	2.9738	-4.07021	6.0419e-05	0.000896116	1.4537	ZNF516	Downregulated
0.223045	1.19084	4.06778	6.10185e-05	0.000904329	1.44457	ARHGAP11A	Upregulated
-0.216802	2.01816	-4.06723	6.11561e-05	0.000905688	1.44248	MAPRE3	Downregulated
0.184548	0.596634	4.06622	6.1406e-05	0.000908708	1.43871	DDIAS	Not Significant
0.31034	0.615663	4.06582	6.15069e-05	0.000909519	1.43719	PAX5	Upregulated
0.14212	3.14402	4.06499	6.1713e-05	0.000911883	1.4341	BICD2	Not Significant
0.206851	1.50974	4.06415	6.19242e-05	0.000914022	1.43094	CEP85L	Upregulated
0.27973	1.11408	4.06405	6.19503e-05	0.000914022	1.43055	CCNE1	Upregulated
0.264697	0.803941	4.06385	6.20001e-05	0.000914073	1.4298	LILRA4	Upregulated
-0.312713	2.22391	-4.06297	6.22219e-05	0.000915772	1.4265	HDAC11	Downregulated
0.387241	1.61276	4.06289	6.22422e-05	0.000915772	1.4262	HOXB7	Upregulated
-0.287672	1.98515	-4.06284	6.22545e-05	0.000915772	1.42602	TMEM25	Downregulated
0.213465	1.18575	4.06209	6.24446e-05	0.000917885	1.4232	HPSE	Upregulated
0.31048	2.34937	4.06177	6.25257e-05	0.000918393	1.422	GIMAP8	Upregulated
0.517558	1.46533	4.06063	6.28161e-05	0.000921973	1.41771	CSTA	Upregulated
-0.422891	2.24353	-4.06018	6.29301e-05	0.000922959	1.41603	TESMIN	Downregulated
-0.162164	1.98788	-4.05948	6.31096e-05	0.000924904	1.4134	PTDSS2	Not Significant
0.386825	1.42405	4.05914	6.31963e-05	0.000925488	1.41213	ADGRG6	Upregulated
0.142661	0.360175	4.05811	6.346e-05	0.000928661	1.40828	CACNB4	Not Significant
-0.204994	3.45921	-4.05746	6.36266e-05	0.000930409	1.40585	MAPK3	Downregulated
0.0902989	0.250835	4.05641	6.3899e-05	0.000933701	1.4019	ASGR2	Not Significant
-0.153391	0.736485	-4.05572	6.40774e-05	0.000935616	1.39932	TTC34	Not Significant
0.133485	0.484697	4.05552	6.41295e-05	0.000935684	1.39857	C3orf36	Not Significant
0.292277	1.8774	4.05283	6.48323e-05	0.000945239	1.38849	GINS1	Upregulated
0.34991	3.64861	4.05254	6.49093e-05	0.000945663	1.38739	APOL6	Upregulated
0.157616	0.338519	4.05046	6.54562e-05	0.000952929	1.37963	TTC24	Not Significant
0.378772	2.00519	4.04955	6.56998e-05	0.00095577	1.37619	SOCS1	Upregulated
0.222848	0.893492	4.04862	6.59451e-05	0.000958632	1.37275	TMSB15B	Upregulated
-0.233896	0.831568	-4.04784	6.61539e-05	0.00096096	1.36982	ADAMTSL5	Downregulated
0.395119	3.73589	4.04747	6.62529e-05	0.000961689	1.36844	HIST1H2BJ	Upregulated
-0.237568	2.21629	-4.04723	6.6317e-05	0.000961913	1.36755	BAG1	Downregulated
0.294685	1.50296	4.04653	6.65052e-05	0.000963935	1.36493	E2F2	Upregulated
-0.179195	2.92079	-4.04627	6.65754e-05	0.000964244	1.36395	TBC1D17	Not Significant
0.155995	5.39975	4.04594	6.66655e-05	0.000964454	1.3627	C6orf62	Not Significant
0.41683	1.97248	4.04585	6.66891e-05	0.000964454	1.36237	GGH	Upregulated
-0.452175	3.04075	-4.04567	6.67365e-05	0.000964454	1.36172	IRS1	Downregulated
0.189574	1.84118	4.04393	6.72095e-05	0.000970579	1.35519	CCNJ	Not Significant
0.233261	3.56645	4.04354	6.73137e-05	0.000971374	1.35375	PBDC1	Upregulated
0.34088	2.80174	4.04323	6.73981e-05	0.000971882	1.35259	NCKAP1L	Upregulated
-0.168096	1.5644	-4.04128	6.79329e-05	0.000978879	1.34529	PIGL	Not Significant
0.0972551	0.155032	4.04029	6.82038e-05	0.000982066	1.34161	KIR3DL2	Not Significant
0.0583449	0.0831056	4.03994	6.82996e-05	0.000982727	1.34031	AL049634.2	Not Significant
-0.155221	1.12892	-4.03919	6.85085e-05	0.000985016	1.33748	PPT2-EGFL8	Not Significant
-0.0355862	0.0763565	-4.03852	6.86929e-05	0.000986948	1.335	KIF6	Not Significant
-0.162445	1.13933	-4.03789	6.88696e-05	0.000988768	1.33262	GKAP1	Not Significant
-0.226018	1.75679	-4.03708	6.90952e-05	0.000991285	1.3296	FBXO25	Downregulated
-0.210455	3.23169	-4.03626	6.93236e-05	0.000993839	1.32655	CIRBP	Downregulated
0.351767	2.49697	4.03601	6.93932e-05	0.000994116	1.32562	PTAFR	Upregulated
-0.124307	1.34462	-4.03577	6.94599e-05	0.000994349	1.32473	U2AF1L4	Not Significant
-0.169552	2.02987	-4.03451	6.9815e-05	0.000998709	1.32002	MRNIP	Not Significant
0.288271	2.73661	4.03348	7.01041e-05	0.00100212	1.3162	SRD5A3	Upregulated
0.220176	1.22544	4.03295	7.02539e-05	0.00100351	1.31423	MAD2L1	Upregulated
0.279702	0.979109	4.03278	7.03029e-05	0.00100351	1.31358	TTN	Upregulated
-0.531249	2.90779	-4.03163	7.06311e-05	0.00100746	1.30928	ZG16B	Downregulated
-0.70204	0.636758	-4.03021	7.10353e-05	0.00101074	1.304	CYP2A7	Downregulated
-0.326489	3.41909	-4.03019	7.10397e-05	0.00101074	1.30394	MYO5C	Downregulated
-0.232843	3.36902	-4.03002	7.10911e-05	0.00101074	1.30328	CYB5R1	Downregulated
-0.154575	1.46421	-4.02999	7.10991e-05	0.00101074	1.30317	GSTZ1	Not Significant
-0.135937	1.60887	-4.02993	7.11167e-05	0.00101074	1.30294	FAM185A	Not Significant
-0.546881	0.822081	-4.02642	7.21276e-05	0.00102437	1.2899	FAM196A	Downregulated
-0.154327	0.295765	-4.02332	7.30333e-05	0.00103648	1.27836	CCDC151	Not Significant
-0.301881	1.17805	-4.02285	7.31739e-05	0.00103773	1.27658	CEP126	Downregulated
0.0510913	0.0931365	4.02223	7.33556e-05	0.00103956	1.27429	BEND4	Not Significant
0.308076	3.85388	4.02183	7.34749e-05	0.00103988	1.27279	PPP1R14B	Upregulated
-0.297321	1.584	-4.0218	7.34829e-05	0.00103988	1.27269	HOMER2	Downregulated
0.278302	1.42472	4.02064	7.38247e-05	0.00104396	1.2684	ADRB2	Upregulated
0.249982	2.2934	4.01993	7.40384e-05	0.00104624	1.26573	ATP11A	Upregulated
-0.226015	1.46351	-4.01938	7.42002e-05	0.00104777	1.26371	CCDC126	Downregulated
0.287485	2.27076	4.01913	7.42753e-05	0.00104808	1.26278	SLCO2A1	Upregulated
-0.239761	1.23851	-4.01695	7.49285e-05	0.00105655	1.25468	THNSL1	Downregulated
-0.235508	3.35178	-4.01457	7.56514e-05	0.00106539	1.24581	TOM1L2	Downregulated
0.222781	2.09233	4.01452	7.56639e-05	0.00106539	1.24566	CDC42EP2	Upregulated
-0.249247	3.98117	-4.01392	7.5848e-05	0.00106722	1.24341	IRF2BPL	Downregulated
0.310645	2.72254	4.01345	7.5991e-05	0.00106847	1.24167	LYN	Upregulated
0.465203	3.77725	4.01299	7.6132e-05	0.0010697	1.23996	CRYBG1	Upregulated
0.353622	1.56502	4.01216	7.63856e-05	0.00107207	1.23689	BCL11B	Upregulated
0.281625	2.3468	4.0119	7.64662e-05	0.00107207	1.23591	NCS1	Upregulated
-0.334319	2.19545	-4.0119	7.64665e-05	0.00107207	1.23591	RAB17	Downregulated
-0.0724592	0.378921	-4.01173	7.65183e-05	0.00107207	1.23528	FAM227B	Not Significant
0.11824	0.15246	4.01089	7.67755e-05	0.00107491	1.23218	IL21	Not Significant
0.20761	4.12087	4.01024	7.69757e-05	0.00107695	1.22978	NEK6	Upregulated
0.514529	1.32986	4.00863	7.74754e-05	0.00108317	1.2238	PSAT1	Upregulated
0.0772243	0.131185	4.0072	7.79226e-05	0.00108865	1.21848	GTSF1L	Not Significant
-0.231544	2.85686	-4.00588	7.83357e-05	0.00109365	1.2136	PLA2G12A	Downregulated
-0.189583	0.208934	-4.00517	7.85581e-05	0.00109598	1.21098	CADM2	Not Significant
-0.170125	3.16585	-4.00371	7.90193e-05	0.00109998	1.20557	WDTC1	Not Significant
0.330465	1.35361	4.00368	7.9031e-05	0.00109998	1.20543	SIT1	Upregulated
0.203551	1.35894	4.00365	7.90392e-05	0.00109998	1.20534	STAMBPL1	Upregulated
0.36595	1.4003	4.00356	7.90673e-05	0.00109998	1.20501	CD79B	Upregulated
-0.238359	3.49104	-4.0029	7.92788e-05	0.00110214	1.20254	VPS28	Downregulated
0.284362	0.909068	4.00172	7.96536e-05	0.00110657	1.19818	ZNF695	Upregulated
0.284386	2.18938	3.99942	8.03904e-05	0.00111602	1.18968	MYO1F	Upregulated
0.230923	1.52683	3.99865	8.06375e-05	0.00111867	1.18684	IL15RA	Upregulated
-0.209901	1.59461	-3.99847	8.06957e-05	0.00111869	1.18618	SYNC	Downregulated
0.346185	2.13659	3.99813	8.08086e-05	0.00111947	1.18489	FCMR	Upregulated
0.309708	2.20443	3.99775	8.09314e-05	0.00112038	1.18348	BTG3	Upregulated
0.309412	2.83983	3.99628	8.14089e-05	0.00112554	1.17805	INPP5D	Upregulated
-0.538925	1.09275	-3.99608	8.14739e-05	0.00112554	1.17731	NEURL1	Downregulated
-0.165886	2.5485	-3.99608	8.14747e-05	0.00112554	1.1773	COQ8B	Not Significant
0.169785	3.02419	3.99561	8.16274e-05	0.0011266	1.17557	ADAT1	Not Significant
0.264679	0.334325	3.99549	8.16656e-05	0.0011266	1.17514	TMPRSS4	Upregulated
-0.269363	2.26426	-3.99491	8.18559e-05	0.00112843	1.17299	C8orf82	Downregulated
0.198531	1.27628	3.99455	8.1975e-05	0.00112921	1.17165	EPHB2	Not Significant
-0.252806	4.88011	-3.99439	8.20263e-05	0.00112921	1.17107	DPM3	Downregulated
-0.19358	2.55074	-3.99328	8.23899e-05	0.00113342	1.16699	POMGNT2	Not Significant
-0.47751	2.74444	-3.99309	8.24533e-05	0.0011335	1.16628	FAM234B	Downregulated
0.291001	0.517366	3.99203	8.28044e-05	0.00113736	1.16235	TCL1A	Upregulated
-0.0657018	0.137177	-3.99189	8.28492e-05	0.00113736	1.16185	CT62	Not Significant
0.0794465	0.196271	3.99159	8.29515e-05	0.0011375	1.16071	MUC3A	Not Significant
0.38242	3.27452	3.99146	8.29943e-05	0.0011375	1.16024	IL32	Upregulated
0.197474	1.3733	3.99131	8.3042e-05	0.0011375	1.1597	SLC8A1	Not Significant
0.364143	2.33097	3.99114	8.31012e-05	0.0011375	1.15905	SGK494	Upregulated
-0.363339	4.17913	-3.991	8.31475e-05	0.0011375	1.15853	PATJ	Downregulated
0.151676	0.794842	3.99046	8.33244e-05	0.00113912	1.15657	AC040162.1	Not Significant
-0.436555	4.3255	-3.99029	8.33814e-05	0.00113912	1.15594	SREBF1	Downregulated
0.152137	0.0959541	3.98964	8.36009e-05	0.00114133	1.15351	LRRC3C	Not Significant
0.399824	2.49798	3.9887	8.39133e-05	0.00114417	1.15006	CENPW	Upregulated
0.328058	1.81728	3.98867	8.39244e-05	0.00114417	1.14994	CARD11	Upregulated
0.476617	0.421565	3.98816	8.40961e-05	0.00114572	1.14806	S100A7A	Upregulated
0.211264	1.51677	3.98604	8.48121e-05	0.00115467	1.14023	STIL	Upregulated
0.411749	1.00501	3.98559	8.49648e-05	0.00115571	1.13856	FCRL5	Upregulated
-0.235014	1.01942	-3.98546	8.50071e-05	0.00115571	1.13811	FUT1	Downregulated
0.0830246	0.164335	3.98529	8.50638e-05	0.00115571	1.13749	IL12B	Not Significant
-0.203727	2.14932	-3.98386	8.55522e-05	0.00116154	1.1322	IKZF5	Downregulated
0.317403	1.8722	3.983	8.58485e-05	0.00116477	1.12901	CCL4	Upregulated
0.408533	2.88011	3.98264	8.59713e-05	0.00116563	1.12769	MPHOSPH6	Upregulated
0.312278	0.798033	3.98195	8.62063e-05	0.00116802	1.12517	NUGGC	Upregulated
0.193731	0.576329	3.98174	8.62803e-05	0.00116822	1.12438	DTHD1	Not Significant
0.397373	1.35779	3.98141	8.63936e-05	0.00116856	1.12317	EGFL6	Upregulated
0.138129	2.6073	3.98121	8.64638e-05	0.00116856	1.12242	KCMF1	Not Significant
-0.176496	3.51123	-3.98115	8.64832e-05	0.00116856	1.12221	KANSL3	Not Significant
0.358969	0.877906	3.98013	8.68358e-05	0.00117252	1.11845	VPREB3	Upregulated
-0.143583	1.75701	-3.97988	8.69226e-05	0.00117289	1.11753	PIGH	Not Significant
0.472314	1.14231	3.97952	8.70473e-05	0.00117377	1.11621	PRODH	Upregulated
-0.371326	2.99256	-3.97915	8.71778e-05	0.00117473	1.11482	KCNK6	Downregulated
0.201798	2.01539	3.97879	8.73019e-05	0.0011756	1.11351	ARSB	Upregulated
0.318758	1.72507	3.97843	8.74281e-05	0.00117593	1.11218	ITGB7	Upregulated
0.228607	0.142976	3.97838	8.74459e-05	0.00117593	1.11199	TBC1D3H	Upregulated
0.328052	3.40955	3.9772	8.78584e-05	0.00118019	1.10764	HLA-DMB	Upregulated
0.288581	1.62128	3.97713	8.78817e-05	0.00118019	1.1074	DLGAP5	Upregulated
-0.172008	1.99039	-3.97562	8.84115e-05	0.00118649	1.10185	ANKRA2	Not Significant
0.0709224	0.159358	3.97482	8.8694e-05	0.00118948	1.0989	GRIN3A	Not Significant
0.312264	2.46734	3.97325	8.92509e-05	0.00119613	1.09313	PIK3CD	Upregulated
-0.432135	2.92861	-3.97277	8.94212e-05	0.00119723	1.09137	QDPR	Downregulated
-0.176746	2.53169	-3.97268	8.94543e-05	0.00119723	1.09102	EXD2	Not Significant
0.128264	0.156824	3.97182	8.97626e-05	0.00120054	1.08785	SPX	Not Significant
0.332759	3.19523	3.97097	9.00659e-05	0.00120379	1.08473	HCLS1	Upregulated
0.292909	2.14869	3.96933	9.0655e-05	0.00121084	1.07872	STX11	Upregulated
0.351541	0.793201	3.9691	9.07375e-05	0.00121112	1.07788	CD19	Upregulated
-0.224501	2.52928	-3.96888	9.08172e-05	0.00121137	1.07707	DYRK1B	Downregulated
0.259363	2.86966	3.96834	9.10144e-05	0.00121318	1.07506	TXNRD1	Upregulated
0.406396	3.07155	3.96609	9.18316e-05	0.00122324	1.06681	SAMD9L	Upregulated
0.314657	0.835802	3.96497	9.22442e-05	0.00122791	1.06268	FCRL3	Upregulated
0.176218	0.353787	3.964	9.25979e-05	0.00123179	1.05914	ADGRG3	Not Significant
-0.236656	2.44249	-3.96284	9.30283e-05	0.00123456	1.05486	AP1AR	Downregulated
0.422689	0.596559	3.96281	9.304e-05	0.00123456	1.05475	AKR1B10	Upregulated
0.271957	1.7612	3.96266	9.30958e-05	0.00123456	1.05419	TNFRSF4	Upregulated
-0.267414	2.48159	-3.9626	9.31173e-05	0.00123456	1.05398	P3H4	Downregulated
-0.160091	1.89325	-3.96259	9.31191e-05	0.00123456	1.05396	TMEM42	Not Significant
-0.196625	3.78976	-3.96221	9.32599e-05	0.0012356	1.05257	MRFAP1L1	Not Significant
-0.204741	0.301261	-3.96121	9.36342e-05	0.00123973	1.04887	CAPSL	Downregulated
-0.210022	2.24338	-3.96085	9.37649e-05	0.00124062	1.04759	DNAJC19	Downregulated
0.246886	0.969386	3.96061	9.38557e-05	0.00124099	1.04669	CYSLTR1	Upregulated
-0.0757957	0.228101	-3.95974	9.41797e-05	0.00124445	1.04351	PRSS42	Not Significant
0.0573934	0.0484828	3.95942	9.43027e-05	0.00124524	1.04231	HOXD12	Not Significant
-0.125419	0.349818	-3.95852	9.46377e-05	0.00124826	1.03904	TUBB8	Not Significant
0.287695	2.35825	3.95847	9.46577e-05	0.00124826	1.03884	IL18	Upregulated
-0.330694	0.406431	-3.95777	9.49202e-05	0.00125088	1.03628	DLX2	Downregulated
-0.0781357	0.311717	-3.9573	9.51006e-05	0.00125168	1.03453	STKLD1	Not Significant
0.259298	2.53182	3.95728	9.51079e-05	0.00125168	1.03446	ATP11B	Upregulated
-0.28864	2.68619	-3.95619	9.55198e-05	0.00125613	1.03047	KDF1	Downregulated
-0.219787	0.831946	-3.95605	9.55729e-05	0.00125613	1.02996	NHLRC4	Downregulated
0.0729615	0.147082	3.95549	9.57858e-05	0.00125809	1.02791	MYO1A	Not Significant
0.238443	0.981027	3.9545	9.61633e-05	0.00126221	1.02428	PITPNM3	Upregulated
-0.218056	1.81553	-3.95404	9.63385e-05	0.00126367	1.0226	HIVEP3	Downregulated
0.21561	2.31387	3.95386	9.64085e-05	0.00126375	1.02193	RFC3	Upregulated
0.246349	1.47231	3.95337	9.6595e-05	0.00126535	1.02014	NCAPG	Upregulated
0.214854	2.70741	3.95162	9.72661e-05	0.0012733	1.01376	PRKCH	Upregulated
-0.18531	4.10759	-3.95134	9.73759e-05	0.00127389	1.01272	CREB3	Not Significant
0.154134	3.40458	3.95	9.78952e-05	0.00127983	1.00781	MARS	Not Significant
-0.180657	3.80615	-3.94901	9.82811e-05	0.00128403	1.00418	RAB13	Not Significant
-0.18614	1.43196	-3.94851	9.8475e-05	0.00128571	1.00236	NICN1	Not Significant
0.148219	1.07493	3.94775	9.87703e-05	0.00128871	0.999597	HAUS8	Not Significant
0.230057	1.61779	3.94683	9.91337e-05	0.0012926	0.996209	IGFLR1	Upregulated
0.632202	0.721495	3.94656	9.92374e-05	0.0012931	0.995245	FGB	Upregulated
0.171751	2.57839	3.9458	9.95374e-05	0.00129615	0.99246	HEATR3	Not Significant
-0.195413	1.92568	-3.94542	9.96869e-05	0.00129724	0.991075	ZNF585B	Not Significant
0.283052	2.35064	3.94461	0.000100007	0.00130014	0.988117	NCOA7	Upregulated
0.322204	2.06339	3.94453	0.000100041	0.00130014	0.987802	FGD2	Upregulated
-0.365295	1.67772	-3.943	0.000100648	0.00130716	0.982227	GDAP1	Downregulated
0.251117	2.17048	3.94262	0.000100802	0.00130759	0.980814	PRKD3	Upregulated
0.412713	3.29209	3.94259	0.000100813	0.00130759	0.98071	SIGLEC1	Upregulated
-0.19894	5.66037	-3.9421	0.000101008	0.00130926	0.978929	ELOB	Not Significant
-0.536804	1.10157	-3.94058	0.000101618	0.0013163	0.973377	CYP4F22	Downregulated
0.279565	4.58469	3.93903	0.000102241	0.00132328	0.967735	SNX3	Upregulated
0.127508	0.194942	3.93891	0.000102291	0.00132328	0.967287	PRRT4	Not Significant
-0.486732	2.61983	-3.93855	0.000102435	0.00132428	0.965986	ARMT1	Downregulated
-0.45522	3.27523	-3.93763	0.000102812	0.00132769	0.962604	ELP2	Downregulated
-0.304845	2.32746	-3.93757	0.000102834	0.00132769	0.962408	DYNC2H1	Downregulated
0.303012	1.64297	3.93571	0.000103595	0.00133664	0.955606	PSTPIP1	Upregulated
0.217466	0.766648	3.93282	0.000104784	0.00135111	0.945075	ADGRG5	Upregulated
-0.220628	2.28144	-3.93244	0.000104941	0.00135224	0.943702	ARL3	Downregulated
0.144583	2.8189	3.93082	0.000105617	0.00136007	0.937775	RNASEH1	Not Significant
-0.157106	3.17269	-3.93003	0.000105945	0.00136187	0.934918	ERCC1	Not Significant
0.3495	2.68219	3.92982	0.000106037	0.00136187	0.934121	RBM38	Upregulated
0.324786	2.25444	3.92979	0.000106047	0.00136187	0.934026	C1orf162	Upregulated
0.156171	1.22433	3.92971	0.000106082	0.00136187	0.933724	BORA	Not Significant
0.277661	4.31134	3.92966	0.000106102	0.00136187	0.933556	SMAP2	Upregulated
0.247461	1.49567	3.9287	0.000106503	0.00136613	0.930074	HS3ST3B1	Upregulated
0.161309	3.39259	3.92694	0.000107246	0.0013744	0.92366	TMEM165	Not Significant
-0.335493	0.800647	-3.92685	0.000107287	0.0013744	0.923312	RANBP3L	Downregulated
-0.202117	2.15514	-3.92448	0.000108296	0.00138642	0.91468	DTX3	Downregulated
-0.366419	4.38921	-3.92368	0.000108636	0.00138988	0.91179	DLG5	Downregulated
0.806707	2.16719	3.92308	0.000108896	0.0013923	0.909587	MMP1	Upregulated
0.207587	1.36613	3.9225	0.000109145	0.00139458	0.907481	PLK4	Upregulated
0.138398	0.462086	3.92187	0.000109414	0.00139711	0.905211	CDH26	Not Significant
0.244416	2.97505	3.92149	0.000109579	0.00139832	0.90382	RFTN1	Upregulated
0.290739	0.550426	3.92049	0.000110012	0.00140293	0.900185	ACY3	Upregulated
-0.198866	1.98336	-3.92029	0.0001101	0.00140315	0.899447	ZNF594	Not Significant
-0.166296	1.07007	-3.91963	0.000110386	0.00140588	0.897058	TSGA10	Not Significant
0.229188	2.7007	3.91861	0.000110832	0.00141066	0.893338	FNIP2	Upregulated
0.237127	1.21351	3.91836	0.00011094	0.00141112	0.892443	CCRL2	Upregulated
0.184513	4.50033	3.91642	0.00011179	0.00142103	0.885399	ARPC2	Not Significant
0.639999	2.31035	3.91575	0.000112085	0.00142364	0.882971	CD79A	Upregulated
-0.259633	3.37221	-3.91563	0.00011214	0.00142364	0.882519	RHBDF1	Downregulated
0.172546	2.55582	3.91529	0.000112288	0.0014246	0.881305	CIAPIN1	Not Significant
0.28056	0.974858	3.91502	0.000112407	0.00142514	0.880328	P2RX5	Upregulated
0.398908	4.43943	3.91487	0.000112475	0.00142514	0.879774	CYBB	Upregulated
0.354426	2.95518	3.91457	0.000112606	0.00142589	0.878696	ADGRE5	Upregulated
0.232693	2.98537	3.91396	0.000112878	0.0014278	0.876472	MCM5	Upregulated
0.299604	1.44723	3.9138	0.000112952	0.0014278	0.875874	RASGRP2	Upregulated
-0.339888	1.62722	-3.91371	0.000112991	0.0014278	0.875555	KLHDC9	Downregulated
-0.321555	2.25155	-3.91358	0.000113047	0.0014278	0.875098	SYNGR1	Downregulated
0.280031	1.87725	3.9129	0.000113353	0.00143075	0.872606	ARHGAP26	Upregulated
0.207672	2.76447	3.91166	0.000113905	0.00143681	0.868124	SYNRG	Upregulated
0.412985	4.76273	3.91059	0.000114384	0.00144193	0.864254	HIST1H2AG	Upregulated
-0.099899	0.161966	-3.9097	0.000114785	0.00144606	0.861031	TP53TG5	Not Significant
0.224206	6.16619	3.90899	0.000115106	0.00144918	0.858456	TUBA1B	Upregulated
-0.284258	2.62294	-3.90792	0.000115594	0.00145351	0.854562	EPB41L1	Downregulated
0.179274	0.629937	3.90791	0.000115597	0.00145351	0.854532	TNFRSF9	Not Significant
0.215069	1.41138	3.90752	0.000115776	0.00145483	0.853108	KNL1	Upregulated
0.206418	2.71057	3.90672	0.000116138	0.00145845	0.850228	EHD1	Upregulated
-0.842298	2.50145	-3.90599	0.000116472	0.00146171	0.847587	LRP2	Downregulated
-0.15212	3.88284	-3.90563	0.000116639	0.00146287	0.846267	NDFIP1	Not Significant
0.181231	4.44332	3.90479	0.000117026	0.0014668	0.843208	CNOT1	Not Significant
0.366152	4.68073	3.90445	0.000117183	0.00146783	0.841977	HIST1H2AB	Upregulated
-0.841748	2.63908	-3.90399	0.000117392	0.00146952	0.840336	WFDC2	Downregulated
-0.312129	1.6789	-3.90132	0.000118632	0.0014841	0.830651	RHBDL1	Downregulated
0.562742	3.41752	3.90103	0.000118766	0.00148484	0.829607	ASS1	Upregulated
0.208208	2.7495	3.89967	0.000119404	0.00149186	0.824677	DSN1	Upregulated
-0.17316	0.800512	-3.89889	0.00011977	0.00149549	0.821855	TEX22	Not Significant
-0.231137	3.95054	-3.89859	0.00011991	0.00149629	0.820778	ARHGAP35	Downregulated
-0.109866	0.246614	-3.89792	0.000120225	0.00149928	0.818358	CNTD1	Not Significant
0.270235	2.96808	3.89666	0.00012082	0.00150575	0.813809	KLF7	Upregulated
-0.29136	1.78032	-3.89588	0.000121189	0.00150939	0.811002	TSPOAP1	Downregulated
-0.294824	3.06616	-3.89563	0.000121312	0.00150998	0.810065	NME3	Downregulated
0.288593	3.62172	3.89525	0.000121489	0.00151113	0.80872	TAOK1	Upregulated
0.237864	2.08974	3.89511	0.000121558	0.00151113	0.808202	FOXN2	Upregulated
0.315571	2.73301	3.89397	0.000122101	0.00151692	0.804093	EMB	Upregulated
-0.183646	3.55433	-3.89301	0.000122562	0.00152169	0.800621	RNF167	Not Significant
0.356321	1.75619	3.89212	0.000122989	0.00152604	0.797414	ANKRD22	Upregulated
0.185941	2.37782	3.89191	0.000123093	0.00152637	0.796637	NDUFS6	Not Significant
0.674278	2.91157	3.89149	0.000123296	0.00152792	0.795121	CCL19	Upregulated
0.48902	1.31824	3.89075	0.000123653	0.00153139	0.792452	CXCL1	Upregulated
-0.234956	2.94702	-3.89	0.000124016	0.00153402	0.789752	OTUD7B	Downregulated
-0.209786	3.14032	-3.88999	0.000124021	0.00153402	0.789717	TLE3	Downregulated
-0.259644	0.800356	-3.8895	0.000124258	0.00153538	0.787961	PAQR5	Downregulated
0.177729	2.51472	3.88945	0.000124287	0.00153538	0.787747	HCCS	Not Significant
-0.344159	3.34561	-3.88889	0.000124558	0.00153702	0.785738	SLC19A2	Downregulated
-0.125342	1.87269	-3.88885	0.000124575	0.00153702	0.785612	ZNF576	Not Significant
0.195772	0.52157	3.88831	0.000124841	0.00153934	0.783649	MAL	Not Significant
0.333252	2.84611	3.88558	0.000126181	0.0015549	0.773809	DUSP6	Upregulated
-0.195897	2.17499	-3.88495	0.000126496	0.0015578	0.771519	COQ7	Not Significant
0.290696	2.25149	3.88385	0.000127041	0.00156354	0.767557	KCNAB2	Upregulated
0.247523	1.0953	3.88326	0.000127331	0.00156613	0.765453	VNN2	Upregulated
0.253681	1.79466	3.8828	0.000127562	0.00156799	0.763786	FANCA	Upregulated
0.181594	2.33652	3.88229	0.000127818	0.00157016	0.761941	OSTM1	Not Significant
0.306163	2.45718	3.88078	0.000128572	0.00157747	0.756521	S1PR3	Upregulated
0.18968	1.64488	3.88078	0.000128573	0.00157747	0.756517	LACC1	Not Significant
-0.210359	1.95288	-3.88046	0.000128738	0.00157851	0.755336	PRKCZ	Downregulated
0.237932	3.31732	3.87999	0.000128974	0.00158043	0.753648	CEMIP2	Upregulated
-0.0833313	0.36754	-3.87859	0.00012968	0.00158792	0.74862	ZC2HC1C	Not Significant
0.321324	3.65095	3.87846	0.000129746	0.00158792	0.748148	ARL4C	Upregulated
0.233461	0.543033	3.87711	0.000130432	0.00159533	0.743294	CXCR5	Upregulated
0.219483	2.95059	3.87674	0.000130621	0.00159665	0.741959	KDM7A	Upregulated
-0.412862	1.33901	-3.87554	0.000131236	0.00160318	0.737631	LYPD6	Downregulated
-0.317157	2.60116	-3.87533	0.000131341	0.00160346	0.736897	OVOL2	Downregulated
0.175346	3.04956	3.87441	0.000131818	0.00160829	0.733561	CSNK2A2	Not Significant
0.300172	1.16535	3.87378	0.000132137	0.00160981	0.731329	GALNT12	Upregulated
0.144919	2.3812	3.87371	0.000132175	0.00160981	0.73107	CPSF4	Not Significant
0.165552	0.218267	3.87369	0.000132187	0.00160981	0.730984	NEU4	Not Significant
0.33236	2.40699	3.87296	0.000132562	0.00161339	0.728372	CMKLR1	Upregulated
-0.241267	2.81362	-3.87197	0.000133079	0.00161868	0.724788	SCARB1	Downregulated
0.153967	0.348531	3.87014	0.000134031	0.00162738	0.718228	NCR3	Not Significant
-0.339296	2.83479	-3.87013	0.000134036	0.00162738	0.718196	BICDL2	Downregulated
-0.301227	1.4476	-3.87012	0.000134042	0.00162738	0.718153	FSCN2	Downregulated
-0.147614	1.60284	-3.86907	0.000134593	0.00163306	0.714378	PCYOX1L	Not Significant
0.0584141	0.118007	3.8683	0.000134997	0.00163696	0.711617	MPO	Not Significant
-0.19192	3.91793	-3.86804	0.000135131	0.00163758	0.710701	CUL7	Not Significant
0.220719	1.62207	3.86545	0.000136505	0.00165322	0.701385	GRAP	Upregulated
0.162875	0.448225	3.86407	0.000137241	0.00166112	0.696435	ZNF670-ZNF695	Not Significant
0.299526	3.49729	3.86314	0.000137742	0.00166616	0.693082	IER5L	Upregulated
0.153286	1.46691	3.86193	0.000138391	0.00167298	0.688758	DNHD1	Not Significant
-0.606435	3.126	-3.86087	0.000138961	0.00167884	0.684971	DEGS2	Downregulated
0.30136	5.36421	3.86038	0.00013923	0.00168106	0.68319	SAT1	Upregulated
0.201188	2.29672	3.8596	0.000139651	0.00168443	0.680413	NCAPG2	Upregulated
0.19836	0.218789	3.8594	0.000139758	0.00168443	0.679705	FABP6	Not Significant
0.203082	3.70589	3.85939	0.000139769	0.00168443	0.679636	NUP205	Upregulated
-0.218134	3.15836	-3.85924	0.00013985	0.00168443	0.679099	CYTH2	Downregulated
-0.348514	1.08639	-3.85836	0.000140327	0.00168858	0.675966	CLPSL2	Downregulated
0.272196	1.02661	3.85817	0.000140431	0.00168858	0.675284	LGI2	Upregulated
-0.163851	1.27234	-3.85813	0.000140451	0.00168858	0.67515	PTGR2	Not Significant
-0.531385	5.73943	-3.85752	0.000140787	0.00169158	0.672955	CCND1	Downregulated
0.352639	2.79918	3.85668	0.000141246	0.00169606	0.66996	CPVL	Upregulated
-0.0869318	0.150238	-3.85525	0.000142037	0.00170453	0.664818	DYDC2	Not Significant
0.320756	3.72286	3.85499	0.00014218	0.00170521	0.663889	TRIM22	Upregulated
0.193069	6.05215	3.85461	0.000142391	0.00170625	0.662529	YWHAQ	Not Significant
0.161564	2.38223	3.85452	0.000142439	0.00170625	0.662214	CUTC	Not Significant
0.213591	2.28629	3.8543	0.000142559	0.00170665	0.661438	TACC3	Upregulated
-0.136618	1.10093	-3.85285	0.000143368	0.00171529	0.656233	ZNF568	Not Significant
0.305012	2.166	3.85269	0.000143456	0.0017153	0.65567	UNC13D	Upregulated
0.149615	1.21733	3.85131	0.000144229	0.00172351	0.65072	TBPL1	Not Significant
0.513175	3.65644	3.84915	0.000145446	0.001737	0.642987	SLC7A5	Upregulated
-0.16748	3.01731	-3.8477	0.000146263	0.0017457	0.637831	THOC6	Not Significant
0.0754033	0.113757	3.84652	0.000146939	0.00175176	0.633588	SNX31	Not Significant
0.176448	1.2974	3.8465	0.000146949	0.00175176	0.63353	KANSL1L	Not Significant
0.219373	2.03879	3.84492	0.000147855	0.0017615	0.627873	DNAJC15	Upregulated
-0.345981	2.08645	-3.84341	0.00014872	0.00177074	0.622503	ANKS1B	Downregulated
0.265407	2.28877	3.84196	0.000149563	0.0017797	0.617304	CASP1	Upregulated
-0.252123	3.51508	-3.8417	0.000149715	0.00178043	0.61637	IVD	Downregulated
0.0853976	0.18205	3.8415	0.000149828	0.0017807	0.615677	TREML2	Not Significant
0.425109	6.60251	3.84126	0.000149967	0.00178129	0.614819	HIST1H1B	Upregulated
-0.15549	1.6885	-3.8399	0.000150758	0.00178961	0.609979	KANTR	Not Significant
-0.245201	3.54153	-3.8391	0.000151228	0.00179411	0.607115	IRF2BP1	Downregulated
-0.276601	0.571154	-3.83882	0.000151392	0.00179498	0.606118	ASB16	Downregulated
-0.32504	2.45558	-3.83826	0.00015172	0.00179778	0.604131	GRTP1	Downregulated
0.40341	5.42361	3.83702	0.000152456	0.00180542	0.599677	HIST1H2AI	Upregulated
-0.400734	4.41496	-3.83663	0.000152682	0.00180649	0.598314	ERBB3	Downregulated
-0.25835	2.06356	-3.83655	0.00015273	0.00180649	0.598027	TIGD5	Downregulated
-0.531241	1.83302	-3.83395	0.000154278	0.00182335	0.588749	REPS2	Downregulated
0.264942	1.81361	3.83379	0.000154375	0.00182335	0.588167	FLVCR2	Upregulated
0.349084	3.15204	3.83347	0.000154562	0.00182335	0.587054	CDR2L	Upregulated
0.339668	3.08393	3.83345	0.000154577	0.00182335	0.586964	ARHGAP45	Upregulated
0.124197	0.357466	3.83338	0.000154617	0.00182335	0.58673	LAIR2	Not Significant
-0.476576	1.79946	-3.83284	0.000154942	0.00182609	0.584798	B4GALNT3	Downregulated
0.21018	2.13011	3.83244	0.000155183	0.00182686	0.583366	GPR52	Upregulated
-0.207385	3.54626	-3.83231	0.000155259	0.00182686	0.582919	TMCO1	Downregulated
0.313417	2.92082	3.83198	0.000155458	0.00182686	0.581736	CFH	Upregulated
0.380346	1.42774	3.83193	0.000155489	0.00182686	0.581555	LAX1	Upregulated
0.330746	1.88859	3.83193	0.000155489	0.00182686	0.581554	CD163L1	Upregulated
-0.107663	0.796492	-3.83181	0.000155562	0.00182686	0.581124	TRMT10A	Not Significant
0.456334	0.956876	3.8315	0.000155748	0.00182796	0.580024	ATP6V0A4	Upregulated
0.308274	0.983374	3.83044	0.000156389	0.00183403	0.576246	PDCD1	Upregulated
0.208116	5.15504	3.83034	0.000156451	0.00183403	0.575879	CAP1	Upregulated
0.461197	1.1221	3.83007	0.00015661	0.0018348	0.574945	POF1B	Upregulated
-0.170825	2.21457	-3.82955	0.000156929	0.00183745	0.573073	QPCTL	Not Significant
-0.261192	1.88079	-3.82917	0.000157159	0.00183905	0.571726	ZNRF3	Downregulated
-0.457678	3.2053	-3.82755	0.000158144	0.00184839	0.565982	FGD3	Downregulated
-0.201585	3.54995	-3.82755	0.000158145	0.00184839	0.565978	VPS25	Downregulated
0.191534	1.47369	3.82649	0.000158796	0.00185411	0.562195	HYPK	Not Significant
-0.2442	2.94822	-3.82645	0.000158821	0.00185411	0.562051	ECI1	Downregulated
-0.243476	1.33778	-3.82555	0.000159374	0.00185946	0.558854	VPS37D	Downregulated
-0.220238	2.24056	-3.82531	0.000159522	0.00185973	0.558002	THEM4	Downregulated
-0.0626044	0.16488	-3.82521	0.000159586	0.00185973	0.557635	IGSF22	Not Significant
-0.214666	2.97998	-3.82252	0.00016125	0.00187801	0.548094	HKR1	Downregulated
0.0676097	0.0675631	3.8211	0.000162137	0.00188658	0.54305	BMP3	Not Significant
0.356385	5.64242	3.82104	0.000162176	0.00188658	0.542826	B2M	Upregulated
-0.484314	7.48478	-3.81839	0.000163842	0.00190484	0.533427	XBP1	Downregulated
0.153047	1.9485	3.81659	0.000164983	0.00191613	0.527048	TEX10	Not Significant
-0.311084	2.3688	-3.81656	0.000165008	0.00191613	0.52691	C1QTNF3	Downregulated
-0.106171	0.501266	-3.81578	0.000165505	0.00192003	0.524143	SPAG8	Not Significant
0.155787	2.10777	3.81572	0.000165542	0.00192003	0.523938	APAF1	Not Significant
0.149466	0.464788	3.81546	0.000165708	0.00192003	0.523015	XKRX	Not Significant
-0.213105	0.828741	-3.81542	0.000165732	0.00192003	0.52288	SERP2	Downregulated
0.155614	0.613669	3.81485	0.000166094	0.00192309	0.520875	CEACAM19	Not Significant
-0.238338	3.27873	-3.81433	0.00016643	0.00192585	0.519018	TARBP1	Downregulated
0.177061	1.86743	3.81362	0.000166888	0.00192917	0.516492	TIGAR	Not Significant
0.206083	0.912284	3.81358	0.000166913	0.00192917	0.516354	NKD1	Upregulated
-0.160391	3.09898	-3.8131	0.000167223	0.00193163	0.514648	TBCB	Not Significant
0.170585	2.50423	3.81266	0.000167508	0.00193378	0.513085	CBLB	Not Significant
0.10005	0.162792	3.81023	0.000169083	0.00195083	0.504479	SPIC	Not Significant
-0.208344	2.87442	-3.8099	0.000169296	0.00195197	0.503321	RRNAD1	Downregulated
0.223187	0.99692	3.80972	0.000169416	0.00195197	0.50267	CIB2	Upregulated
0.269194	4.13331	3.80962	0.000169479	0.00195197	0.502329	GM2A	Upregulated
-0.647786	3.88518	-3.80937	0.000169642	0.00195271	0.501446	CA12	Downregulated
-0.338697	3.07723	-3.80902	0.000169872	0.00195422	0.500199	CASZ1	Downregulated
0.142441	0.366691	3.8085	0.000170214	0.00195702	0.49835	ZBTB32	Not Significant
-0.183366	1.2881	-3.80834	0.00017032	0.00195709	0.497777	KLHDC1	Not Significant
-0.230088	2.98028	-3.80738	0.000170952	0.00196321	0.494372	NCDN	Downregulated
-0.123908	1.7194	-3.8072	0.00017107	0.00196342	0.493739	CASP9	Not Significant
-0.2769	1.79365	-3.80467	0.000172739	0.00198046	0.484815	CCDC24	Downregulated
-0.145001	2.98523	-3.80465	0.000172755	0.00198046	0.484729	DCAF11	Not Significant
-0.17638	2.77093	-3.80433	0.000172968	0.00198176	0.483594	EZH1	Not Significant
-0.209784	2.01955	-3.80331	0.000173649	0.0019884	0.479983	PIGV	Downregulated
-0.384372	1.26392	-3.80304	0.00017383	0.00198932	0.479025	KIF5C	Downregulated
0.197955	4.54269	3.80205	0.00017449	0.00199571	0.475545	GNAS	Not Significant
-0.135776	2.52163	-3.80166	0.000174757	0.00199761	0.47414	IFT172	Not Significant
-0.0971159	0.263139	-3.8013	0.000174998	0.00199916	0.472869	RHCE	Not Significant
-0.156806	3.00247	-3.80115	0.000175095	0.00199916	0.472361	FXR2	Not Significant
0.314415	2.61212	3.80019	0.000175746	0.00200544	0.46895	ACSL5	Upregulated
0.277031	0.47811	3.7993	0.000176347	0.00201112	0.465816	TBC1D3G	Upregulated
0.131012	0.65591	3.79882	0.00017667	0.00201154	0.464129	GNGT2	Not Significant
-0.194983	3.63433	-3.79882	0.000176676	0.00201154	0.4641	BOD1	Not Significant
-0.206021	0.857301	-3.7988	0.000176689	0.00201154	0.464035	GPR162	Downregulated
-0.177306	2.50302	-3.79772	0.000177419	0.0020187	0.460241	APBB3	Not Significant
0.211268	2.21406	3.79664	0.000178159	0.00202594	0.456417	FKBP14	Upregulated
0.397042	7.9118	3.79427	0.000179788	0.00204329	0.448052	HLA-A	Upregulated
0.0519989	0.0721877	3.79345	0.000180353	0.00204854	0.445169	ARMH2	Not Significant
0.185052	3.35563	3.79319	0.000180536	0.00204943	0.444238	ZNF710	Not Significant
0.201837	2.3482	3.79174	0.000181546	0.00205971	0.439113	IL18BP	Upregulated
0.690231	2.12455	3.79122	0.000181904	0.00206259	0.437303	CCL18	Upregulated
-0.209788	3.0141	-3.79047	0.000182431	0.00206738	0.434644	NUDT14	Downregulated
-0.112192	1.19802	-3.7899	0.000182831	0.00207072	0.432631	C19orf54	Not Significant
0.361579	2.84896	3.78723	0.000184712	0.00209	0.423227	LMO4	Upregulated
0.187511	3.14939	3.78718	0.000184745	0.00209	0.423064	CASP3	Not Significant
0.169542	1.20385	3.78545	0.000185981	0.00210226	0.416939	RASSF5	Not Significant
-0.202159	2.45868	-3.78536	0.000186042	0.00210226	0.416635	ABHD14B	Downregulated
-0.133686	0.523326	-3.78492	0.000186355	0.00210459	0.415092	KCNIP3	Not Significant
-0.278729	2.54958	-3.78456	0.000186611	0.00210466	0.41383	TMEM30B	Downregulated
0.343914	3.68571	3.7845	0.000186659	0.00210466	0.413595	FCER1G	Upregulated
0.295462	3.89381	3.78441	0.000186722	0.00210466	0.413284	CCND2	Upregulated
0.0263033	0.0323657	3.78432	0.000186787	0.00210466	0.412962	MUSK	Not Significant
-0.170433	3.0968	-3.7841	0.000186942	0.0021052	0.412203	NFKBIL1	Not Significant
-0.183285	1.53669	-3.78385	0.000187125	0.00210606	0.411302	ZFAND4	Not Significant
-0.183557	1.17235	-3.78175	0.000188633	0.00212183	0.403927	AMIGO1	Not Significant
0.403384	5.93097	3.78105	0.000189141	0.00212633	0.40146	HIST1H2BO	Upregulated
0.112772	0.574823	3.77957	0.000190215	0.00213718	0.396259	NOXRED1	Not Significant
-0.180535	0.647829	-3.7792	0.000190484	0.00213899	0.394959	PSD	Not Significant
0.247384	1.46924	3.77875	0.000190815	0.00214149	0.393365	CARD16	Upregulated
0.377685	5.74208	3.77817	0.000191235	0.00214498	0.391347	HIST1H2AH	Upregulated
0.155879	2.30167	3.77619	0.00019269	0.00215931	0.384385	RNGTT	Not Significant
-0.246259	2.85938	-3.77614	0.000192731	0.00215931	0.384188	TADA2B	Downregulated
-0.237489	2.72747	-3.77561	0.000193121	0.00216245	0.382331	SIGIRR	Downregulated
0.193643	2.78855	3.77437	0.000194037	0.0021697	0.377986	SLC25A13	Not Significant
0.232916	1.79119	3.77429	0.000194098	0.0021697	0.377698	MFNG	Upregulated
0.287458	5.15012	3.77429	0.000194098	0.0021697	0.377696	YBX1	Upregulated
0.371012	6.68098	3.77382	0.000194449	0.00217239	0.376039	C1QC	Upregulated
0.269057	2.83242	3.77286	0.000195164	0.00217915	0.372665	SELPLG	Upregulated
-0.181144	1.1865	-3.77225	0.000195615	0.00218295	0.370545	FGFR1OP	Not Significant
0.134102	0.201912	3.77172	0.000196013	0.00218616	0.368679	CYP3A5	Not Significant
-0.633188	1.39362	-3.77004	0.000197278	0.00219902	0.362773	FGF10	Downregulated
-0.386007	0.791428	-3.76962	0.000197591	0.00220126	0.361317	AL032819.3	Downregulated
0.113962	0.867875	3.76865	0.000198329	0.00220825	0.357891	GCNA	Not Significant
-0.188208	2.26409	-3.76839	0.000198526	0.00220919	0.356981	ZNF205	Not Significant
0.172614	0.712747	3.76736	0.000199305	0.0022163	0.353383	CD200R1	Not Significant
0.130876	0.574135	3.76725	0.00019939	0.0022163	0.352994	FCGR1B	Not Significant
0.150471	2.21085	3.7667	0.000199807	0.00221969	0.351075	IDH3A	Not Significant
0.264284	1.7741	3.76595	0.000200378	0.00222424	0.348455	ARHGAP9	Upregulated
0.14587	2.60844	3.76581	0.000200489	0.00222424	0.347943	AAK1	Not Significant
0.231239	2.26937	3.76572	0.000200555	0.00222424	0.347644	MCUB	Upregulated
0.268516	2.64166	3.76511	0.000201023	0.00222819	0.345502	MAF	Upregulated
0.21659	1.16327	3.76484	0.000201236	0.00222929	0.344531	HASPIN	Upregulated
0.117831	0.374708	3.76155	0.000203775	0.00225615	0.33302	GPR19	Not Significant
0.229414	1.84588	3.76099	0.000204211	0.00225971	0.331056	CSF2RA	Upregulated
-0.16036	3.03545	-3.76032	0.00020473	0.00226419	0.328726	KAT8	Not Significant
-0.309636	1.02844	-3.76002	0.000204964	0.00226551	0.327677	RAB6C	Downregulated
-0.293812	2.14299	-3.75986	0.000205095	0.00226569	0.327089	LRRC8E	Downregulated
-0.193356	2.75621	-3.7596	0.000205292	0.00226659	0.326212	MZF1	Not Significant
0.316797	3.10274	3.75942	0.000205434	0.0022669	0.325574	THEMIS2	Upregulated
0.174227	2.40535	3.75851	0.000206153	0.00227355	0.322369	DCK	Not Significant
-0.21024	1.2121	-3.75791	0.000206622	0.00227746	0.32028	RPH3AL	Downregulated
0.331635	0.74534	3.75684	0.000207462	0.00228466	0.316554	FCRL1	Upregulated
0.229134	3.20982	3.75665	0.000207613	0.00228466	0.315887	CFLAR	Upregulated
0.144332	2.93334	3.75664	0.000207623	0.00228466	0.315846	TENT4A	Not Significant
-0.113191	0.398043	-3.75632	0.000207878	0.00228619	0.314718	CCDC153	Not Significant
0.395703	4.94239	3.75588	0.000208228	0.00228877	0.313172	CXCR4	Upregulated
0.309986	0.743094	3.75528	0.000208699	0.00229267	0.311099	BLK	Upregulated
0.20965	3.59427	3.75513	0.000208819	0.00229271	0.310571	CORO1C	Upregulated
0.465234	4.84084	3.75472	0.000209145	0.00229502	0.309139	APOC1	Upregulated
-0.136871	1.47711	-3.75442	0.000209386	0.00229638	0.308084	MOSMO	Not Significant
-0.130249	0.695604	-3.75334	0.000210249	0.00230457	0.304306	IQCH	Not Significant
0.380448	5.22578	3.75269	0.00021077	0.00230883	0.302035	HIST1H3A	Upregulated
0.200708	0.618846	3.75256	0.000210873	0.00230883	0.301586	UPK3B	Upregulated
-0.143114	1.09669	-3.75242	0.000210989	0.00230883	0.301084	PXYLP1	Not Significant
0.382381	3.66693	3.75223	0.000211143	0.00230924	0.300413	MPEG1	Upregulated
0.138017	3.9191	3.75148	0.000211747	0.00231392	0.29779	RNF149	Not Significant
0.246679	1.75289	3.7514	0.000211805	0.00231392	0.297538	SEMA7A	Upregulated
0.189981	2.7329	3.75055	0.000212498	0.00231895	0.29454	NRBF2	Not Significant
0.239041	1.47887	3.75054	0.0002125	0.00231895	0.29453	ATAD5	Upregulated
0.396291	3.81257	3.74862	0.000214061	0.00233468	0.287816	HLA-DQB1	Upregulated
0.343758	2.93827	3.74811	0.000214477	0.00233793	0.286033	CD84	Upregulated
-0.199362	2.72542	-3.74727	0.000215162	0.0023441	0.283106	YPEL3	Not Significant
0.369705	4.27857	3.74668	0.000215649	0.00234811	0.281034	FAT1	Upregulated
0.396892	4.42648	3.7444	0.000217521	0.00236719	0.2731	CTSL	Upregulated
0.985902	5.60702	3.74272	0.000218915	0.00238105	0.267236	IGLL5	Upregulated
0.164751	3.40026	3.74244	0.000219153	0.00238232	0.266242	NCBP1	Not Significant
0.323792	2.07529	3.74051	0.000220764	0.00239851	0.25952	RASAL3	Upregulated
0.20056	3.73092	3.73903	0.000222002	0.00241064	0.254389	XPOT	Upregulated
0.516492	2.36011	3.7386	0.000222367	0.00241327	0.252882	PTGDS	Upregulated
0.113507	1.97086	3.73844	0.000222499	0.00241338	0.252339	TMEM138	Not Significant
0.0783981	0.255898	3.73803	0.000222846	0.00241582	0.250906	BDKRB1	Not Significant
-0.191371	2.25187	-3.73762	0.000223198	0.0024183	0.24946	PAM16	Not Significant
0.268061	2.96422	3.73661	0.000224054	0.00242547	0.245947	DPYD	Upregulated
0.34729	3.84823	3.73653	0.000224124	0.00242547	0.245662	ICAM1	Upregulated
0.168956	2.86989	3.7364	0.000224228	0.00242547	0.245234	C12orf49	Not Significant
0.247464	2.30146	3.73585	0.000224703	0.00242888	0.243294	CLEC2D	Upregulated
0.206588	0.457982	3.73572	0.000224813	0.00242888	0.242844	PNOC	Upregulated
0.243534	4.11851	3.7356	0.000224912	0.00242888	0.242439	EFHD2	Upregulated
0.287402	1.17061	3.73518	0.000225269	0.00242904	0.240987	ZNF711	Upregulated
0.276202	2.55683	3.73516	0.000225289	0.00242904	0.240905	BTN3A3	Upregulated
0.447772	5.2917	3.73503	0.000225397	0.00242904	0.240463	HIST2H3A	Upregulated
0.267452	1.45478	3.73501	0.000225419	0.00242904	0.240373	SLC2A6	Upregulated
0.503862	2.72095	3.73475	0.00022564	0.00243009	0.239476	SUSD2	Upregulated
0.210453	1.9755	3.73439	0.000225946	0.00243206	0.238233	SH2D3C	Upregulated
-0.216864	2.75667	-3.73388	0.000226382	0.00243425	0.236463	NR1D2	Downregulated
0.196914	2.89175	3.73387	0.000226396	0.00243425	0.236406	RAP2A	Not Significant
0.160898	1.97762	3.73355	0.000226666	0.00243583	0.235312	PRIM2	Not Significant
0.179258	1.92161	3.73317	0.000226996	0.00243805	0.233977	MSANTD3	Not Significant
0.191761	1.21429	3.73265	0.000227439	0.00244049	0.232191	ZNF724	Not Significant
-0.401117	1.02828	-3.73261	0.00022748	0.00244049	0.232024	IGSF21	Downregulated
0.123087	0.59078	3.73247	0.000227594	0.00244049	0.231565	AD000671.2	Not Significant
-0.396578	1.42429	-3.73166	0.000228297	0.00244669	0.228736	DNAH5	Downregulated
0.260599	1.78479	3.73121	0.00022869	0.00244958	0.227157	FAM49A	Upregulated
0.437948	2.5367	3.73093	0.000228931	0.00245083	0.226191	PLA2G7	Upregulated
0.27806	2.35829	3.73051	0.000229294	0.00245339	0.224737	GMFG	Upregulated
0.282606	1.8593	3.73025	0.000229519	0.00245446	0.223838	GTSE1	Upregulated
0.253803	2.96844	3.72991	0.000229817	0.00245632	0.222649	LPXN	Upregulated
0.18406	1.01267	3.72908	0.000230544	0.00246142	0.219751	AC091057.6	Not Significant
-0.186838	1.40389	-3.72907	0.000230546	0.00246142	0.219744	SVIP	Not Significant
-0.338638	2.43164	-3.72893	0.000230669	0.00246142	0.219255	ME3	Downregulated
0.220169	2.43686	3.72823	0.000231288	0.00246669	0.216798	TMEM65	Upregulated
0.172259	3.2194	3.72797	0.000231515	0.00246779	0.215895	GNPTAB	Not Significant
0.229735	2.29408	3.7274	0.000232009	0.00246931	0.213941	ZBTB24	Upregulated
0.371006	0.460882	3.7274	0.000232012	0.00246931	0.213931	TBC1D3	Upregulated
0.310698	2.81977	3.72738	0.000232033	0.00246931	0.213846	NECTIN1	Upregulated
-0.168205	1.70664	-3.72692	0.000232434	0.00247224	0.212263	RNF170	Not Significant
0.134226	2.02935	3.72629	0.000232991	0.00247683	0.210067	ZBTB39	Not Significant
-0.259861	5.18788	-3.72584	0.000233385	0.00247969	0.208516	NECTIN2	Downregulated
0.249995	0.546739	3.7257	0.000233512	0.0024797	0.208019	RASGRF1	Upregulated
-0.27796	3.64533	-3.72513	0.000234017	0.00248372	0.206039	GOLPH3L	Downregulated
-0.229137	3.4871	-3.72489	0.000234224	0.00248409	0.205226	ATP13A2	Downregulated
-0.192322	2.07331	-3.7248	0.000234303	0.00248409	0.204915	SLC25A23	Not Significant
0.474397	0.970557	3.72462	0.000234463	0.00248445	0.20429	ENPP3	Upregulated
0.243632	1.14295	3.72358	0.000235393	0.00249297	0.20066	DEPDC1	Upregulated
-0.253468	0.816806	-3.72308	0.00023584	0.0024951	0.198919	NAGS	Downregulated
-0.259991	2.41664	-3.72307	0.000235847	0.0024951	0.198892	MCC	Downregulated
0.28618	2.36481	3.72271	0.000236166	0.00249714	0.197653	ZEB2	Upregulated
0.0535195	0.131878	3.72225	0.000236576	0.00250013	0.196062	PKD2L1	Not Significant
0.280575	2.10556	3.72154	0.000237214	0.00250553	0.193594	TLR4	Upregulated
-0.35857	1.63525	-3.72104	0.000237663	0.00250714	0.191859	UBXN10	Downregulated
-0.261241	2.3496	-3.72099	0.000237704	0.00250714	0.1917	GLCE	Downregulated
-0.131816	2.62062	-3.72095	0.000237747	0.00250714	0.191535	KANSL1	Not Significant
-0.172119	2.4848	-3.71956	0.000238998	0.00251899	0.186721	TTC19	Not Significant
0.228804	1.61832	3.71842	0.000240027	0.00252848	0.182784	CARD6	Upregulated
0.228872	1.57536	3.71811	0.000240307	0.00253008	0.181714	ITGAE	Upregulated
0.143214	1.83806	3.71768	0.0002407	0.00253287	0.180214	CYB561A3	Not Significant
-0.163041	3.42343	-3.71734	0.000241008	0.00253476	0.179042	PINK1	Not Significant
0.198476	1.94729	3.71704	0.000241287	0.0025358	0.177981	DONSON	Not Significant
0.401851	0.937042	3.71695	0.000241364	0.0025358	0.177689	MNX1	Upregulated
-0.304428	0.294128	-3.71655	0.000241728	0.00253827	0.176307	SMIM34B	Downregulated
0.224116	5.28732	3.71621	0.000242044	0.00254016	0.17511	ACTR2	Upregulated
-0.0772556	0.57255	-3.71596	0.000242268	0.00254016	0.174262	AMT	Not Significant
-0.204319	3.1148	-3.71592	0.000242309	0.00254016	0.174104	MRI1	Downregulated
0.302977	3.64607	3.71574	0.000242473	0.00254016	0.173486	CD4	Upregulated
-0.110987	0.388963	-3.71565	0.000242551	0.00254016	0.173189	PERM1	Not Significant
0.213833	1.26393	3.71448	0.00024363	0.0025501	0.169121	PDE4D	Upregulated
0.235167	1.95469	3.71395	0.000244115	0.00255383	0.167297	TMCC3	Upregulated
0.231011	0.967103	3.71363	0.000244408	0.00255553	0.166199	LILRB3	Upregulated
-0.204751	2.20101	-3.71249	0.000245467	0.00256429	0.162231	BBS1	Downregulated
0.271214	1.94571	3.71245	0.000245505	0.00256429	0.162093	GCHFR	Upregulated
-0.233346	2.0467	-3.7119	0.000246011	0.0025682	0.160203	CLBA1	Downregulated
0.210565	4.9963	3.71176	0.00024614	0.0025682	0.159724	RPS7	Upregulated
0.198366	2.86794	3.71039	0.000247419	0.00257864	0.154971	VAC14	Not Significant
-0.380804	3.56817	-3.71017	0.000247625	0.00257864	0.15421	SMOC2	Downregulated
0.267236	1.68926	3.71014	0.000247649	0.00257864	0.15412	CCDC88B	Upregulated
0.216061	3.16253	3.71013	0.000247663	0.00257864	0.154068	TRIM38	Upregulated
-0.308265	2.90451	-3.70969	0.000248072	0.00258155	0.152553	C20orf96	Downregulated
0.214589	3.82787	3.70835	0.000249329	0.00259326	0.14792	STIP1	Upregulated
0.14522	1.78953	3.70813	0.000249535	0.00259383	0.147165	TXNL4B	Not Significant
-0.18062	1.9255	-3.70801	0.000249647	0.00259383	0.146753	CPLANE2	Not Significant
-0.25103	1.65865	-3.70723	0.000250378	0.00260006	0.144071	CADM1	Downregulated
0.199147	2.75852	3.7065	0.000251074	0.0026042	0.141526	SMURF2	Not Significant
0.251035	1.34994	3.7064	0.000251167	0.0026042	0.141188	NCF1	Upregulated
0.274171	2.25973	3.70639	0.000251172	0.0026042	0.141168	SLC18B1	Upregulated
0.445443	5.35655	3.70559	0.000251933	0.00261071	0.138397	HIST2H3C	Upregulated
-0.410152	1.1194	-3.70506	0.000252435	0.00261454	0.136574	CLGN	Downregulated
0.12068	0.509591	3.70461	0.000252868	0.00261765	0.135002	CFP	Not Significant
0.219253	2.74689	3.70425	0.000253206	0.00261978	0.133775	ITPRIP	Upregulated
0.369561	1.39695	3.70401	0.000253442	0.00262085	0.132922	AC007240.1	Upregulated
0.226781	0.671177	3.70383	0.000253616	0.00262128	0.132293	STAP1	Upregulated
-0.0854155	0.197598	-3.7023	0.00025508	0.00263437	0.127018	PRR25	Not Significant
-0.217146	3.2139	-3.70222	0.00025515	0.00263437	0.126766	SLC35E2A	Downregulated
0.334456	0.794407	3.70155	0.000255799	0.00263969	0.124437	TNFRSF17	Upregulated
-0.19952	3.22234	-3.70063	0.000256683	0.00264743	0.121275	MEAF6	Not Significant
0.158518	0.983175	3.69962	0.00025766	0.00265612	0.117793	STARD4	Not Significant
0.192148	3.20427	3.69882	0.000258437	0.00266274	0.115035	IST1	Not Significant
0.177427	0.658907	3.69807	0.000259168	0.00266888	0.112446	MND1	Not Significant
-0.186791	2.06004	-3.69793	0.000259304	0.00266888	0.111966	MDP1	Not Significant
0.373773	2.49685	3.69763	0.000259596	0.00266925	0.110933	P2RY2	Upregulated
-0.380094	2.0416	-3.69762	0.00025961	0.00266925	0.110883	NOSTRIN	Downregulated
-0.236642	1.64705	-3.69727	0.000259955	0.00267141	0.109667	CHST10	Downregulated
-0.187953	0.231352	-3.69652	0.000260688	0.00267755	0.107085	ERICH3	Not Significant
0.275181	2.35504	3.69561	0.000261583	0.00268534	0.103945	FAM222B	Upregulated
-0.331665	0.368078	-3.69495	0.000262226	0.00269054	0.101696	SMIM34A	Downregulated
0.282521	3.70016	3.69383	0.000263341	0.00269972	0.0978064	HLA-DMA	Upregulated
0.310752	0.55664	3.69369	0.000263473	0.00269972	0.0973502	FAIM2	Upregulated
0.328673	2.38121	3.69363	0.000263531	0.00269972	0.0971483	DUSP2	Upregulated
0.404147	3.20293	3.69258	0.000264579	0.00270906	0.0935088	CISD3	Upregulated
0.242053	1.33292	3.69105	0.000266104	0.00272325	0.0882442	CENPA	Upregulated
-0.177095	4.26208	-3.69028	0.000266877	0.00272976	0.0855845	CSNK1A1	Not Significant
0.137598	0.557548	3.68885	0.000268311	0.002743	0.0806746	PLPPR4	Not Significant
0.338472	1.85988	3.68785	0.000269322	0.00275167	0.077231	AC005726.1	Upregulated
-0.127666	0.571558	-3.68773	0.000269438	0.00275167	0.076837	ICA1L	Not Significant
0.22894	1.2872	3.68684	0.000270343	0.00275949	0.0737622	CDC25A	Upregulated
-0.165132	1.85949	-3.68628	0.000270909	0.00276266	0.0718492	FAM98C	Not Significant
-0.275982	4.40874	-3.68626	0.000270934	0.00276266	0.0717621	ATP9A	Downregulated
-0.235692	2.12771	-3.68592	0.000271273	0.00276469	0.0706175	CFAP44	Downregulated
0.230675	0.53802	3.68557	0.000271634	0.00276599	0.0694003	P2RX5-TAX1BP3	Upregulated
0.302713	4.26036	3.68552	0.000271681	0.00276599	0.0692407	PECAM1	Upregulated
0.27803	2.27051	3.68509	0.000272123	0.00276906	0.0677514	SMCO4	Upregulated
0.405235	9.64535	3.6844	0.000272831	0.00277484	0.0653695	FTL	Upregulated
-0.142437	0.605294	-3.68376	0.000273486	0.00278007	0.0631745	PIP5KL1	Not Significant
0.292623	2.82205	3.68322	0.000274036	0.00278336	0.0613327	ARHGAP4	Upregulated
-0.156171	2.86582	-3.68317	0.000274092	0.00278336	0.0611453	CLASRP	Not Significant
-0.354825	0.654047	-3.68238	0.000274898	0.00279011	0.0584557	ZNF385B	Downregulated
0.228678	1.01198	3.68179	0.000275515	0.00279493	0.0564043	LONRF3	Upregulated
0.170738	2.02896	3.68152	0.000275796	0.00279635	0.0554705	ABHD17B	Not Significant
-0.131919	1.54434	-3.6811	0.00027623	0.00279849	0.0540285	CPEB3	Not Significant
0.0108594	0.00917326	3.6809	0.00027643	0.00279849	0.053365	DRD3	Not Significant
0.253576	0.593662	3.6809	0.000276432	0.00279849	0.0533583	TMEM40	Upregulated
-0.152999	2.38707	-3.67922	0.000278174	0.00281467	0.0476066	TMEM234	Not Significant
0.206183	0.972536	3.67806	0.000279393	0.00282556	0.0436015	AUNIP	Upregulated
-0.441308	3.4996	-3.6774	0.00028008	0.00282989	0.0413527	B4GALNT4	Downregulated
-0.256558	2.02877	-3.67738	0.000280108	0.00282989	0.0412601	NEIL1	Downregulated
0.288024	2.9809	3.67692	0.000280584	0.00283325	0.0397053	CCNB1	Upregulated
0.222355	1.61611	3.67666	0.000280859	0.00283458	0.0388068	FAM13A	Upregulated
0.340988	5.71516	3.6765	0.000281026	0.00283482	0.0382625	LAPTM5	Upregulated
-0.195565	2.37342	-3.6756	0.000281972	0.00284291	0.0351839	MIB2	Not Significant
-0.22402	2.81018	-3.67407	0.000283599	0.00285523	0.0299165	CARD19	Downregulated
-0.406313	0.742579	-3.67407	0.0002836	0.00285523	0.0299134	NDP	Downregulated
0.23982	3.52163	3.67403	0.000283635	0.00285523	0.0297983	LPCAT1	Upregulated
0.111099	0.534547	3.6739	0.000283773	0.00285523	0.0293555	FAM72B	Not Significant
-0.246839	3.90879	-3.67213	0.000285663	0.00287279	0.0232734	DUSP16	Downregulated
-0.122217	2.53982	-3.67153	0.000286308	0.0028778	0.0212105	NMT1	Not Significant
-0.224598	2.57641	-3.67125	0.000286604	0.00287824	0.0202625	HSBP1L1	Downregulated
-0.189885	1.3416	-3.67121	0.000286643	0.00287824	0.0201396	PRELID3A	Not Significant
0.205324	1.0032	3.67101	0.000286858	0.00287893	0.0194524	CKAP2L	Upregulated
-0.171919	2.27648	-3.6696	0.000288378	0.00289271	0.0146143	ZBTB44	Not Significant
0.300296	6.12569	3.66908	0.000288935	0.00289683	0.0128472	CTSZ	Upregulated
-0.179774	3.25134	-3.66715	0.000291027	0.00291632	0.00624073	BCKDK	Not Significant
0.192417	3.36352	3.66654	0.000291697	0.00292155	0.00413566	FCHSD2	Not Significant
-0.260109	1.66051	-3.66495	0.000293429	0.00293742	-0.00128603	APH1B	Downregulated
0.398714	2.19562	3.66469	0.000293715	0.00293878	-0.0021766	ERAP2	Upregulated
-0.284792	1.91294	-3.66412	0.000294341	0.00294355	-0.00412587	CBWD5	Downregulated
-0.0878595	0.286215	-3.66393	0.000294557	0.00294423	-0.00479812	ABHD1	Not Significant
0.303467	2.61632	3.66344	0.000295093	0.0029481	-0.0064641	NUSAP1	Upregulated
-0.144555	0.929732	-3.66295	0.000295632	0.00295198	-0.00813427	ZNF788P	Not Significant
0.154163	1.00893	3.66257	0.000296051	0.00295467	-0.00942905	MMS22L	Not Significant
-0.157102	4.13964	-3.66183	0.000296874	0.00296139	-0.0119734	SUMF2	Not Significant
0.229016	2.57286	3.66158	0.000297145	0.00296259	-0.0128061	RBMS1	Upregulated
0.329008	2.2481	3.66084	0.000297974	0.00296763	-0.0153579	RUNX3	Upregulated
0.140104	0.594499	3.66066	0.000298175	0.00296763	-0.0159739	TOX2	Not Significant
0.189899	3.42275	3.66057	0.000298267	0.00296763	-0.0162573	LPIN2	Not Significant
-0.184855	4.93105	-3.66053	0.000298311	0.00296763	-0.0163911	GLUD1	Not Significant
-0.254248	3.28072	-3.66045	0.000298402	0.00296763	-0.0166704	ZNF395	Downregulated
-0.264401	4.8695	-3.65988	0.000299045	0.00297253	-0.0186419	RGL2	Downregulated
0.217629	1.48457	3.65973	0.000299209	0.00297266	-0.019144	MFSD13A	Upregulated
0.230453	0.603234	3.65918	0.000299823	0.00297726	-0.0210194	FAM131B	Upregulated
0.164913	0.528697	3.65837	0.000300724	0.00298408	-0.0237682	TNFSF14	Not Significant
0.181006	2.79707	3.6583	0.000300811	0.00298408	-0.0240325	NEMP1	Not Significant
-0.210866	0.374691	-3.65799	0.000301151	0.00298532	-0.0250671	KCNH2	Downregulated
0.273901	1.79959	3.65792	0.000301239	0.00298532	-0.0253338	AURKB	Upregulated
-0.184895	4.20556	-3.65702	0.000302245	0.00299151	-0.028385	EIF3C	Not Significant
0.0276984	0.0456136	3.65697	0.000302301	0.00299151	-0.028554	KCNK10	Not Significant
-0.143789	1.62888	-3.65696	0.000302318	0.00299151	-0.0286057	ZFP14	Not Significant
-0.273818	1.23689	-3.65552	0.00030394	0.00300605	-0.0335032	CGREF1	Downregulated
-0.314036	0.695728	-3.65469	0.000304888	0.00301392	-0.0363554	ABCC8	Downregulated
-0.135682	2.69904	-3.65359	0.000306137	0.00302475	-0.040096	GRHPR	Not Significant
[truncated: 17,743 more rows]

## Sheet: Table S5
Table S5. Gene Ontology Biological Process Enrichment Analysis of Differentially Expressed Genes between Predicted HER2-Positive and HER2-Low Groups
ID	Description	GeneRatio	BgRatio	pvalue	p.adjust	qvalue	geneID	Count
GO:0007159	leukocyte cell-cell adhesion	92/1030	419/18870	1.94425e-31	1.01004e-27	8.13516e-28	ERBB2/S100A9/ICOS/S100A8/JAK3/CCR7/FYN/SLAMF1/CTLA4/CD3E/PNP/ZAP70/PRKCQ/LGALS9/HLA-E/PTPRC/SIRPG/PDCD1LG2/IL2RA/IL2RG/LCK/IL7R/CD5/IL12RB1/SELL/TBX21/SYK/CORO1A/SASH3/RIPOR2/IDO1/LILRB2/PLA2G2D/TNFRSF13C/BMI1/FOXP3/PTPN22/FERMT3/CD27/CD6/ITGA4/TNFRSF21/VAV1/ITGAL/VCAM1/HLA-DQA1/CR1/CCL21/ETS1/IL6ST/IRF1/CCL5/HLA-DRA/TFRC/HLA-DRB5/DOCK8/DUSP10/LILRB1/GATA3/IL4I1/SOCS1/NCKAP1L/PTAFR/LYN/CARD11/ITG…	92
GO:0050863	regulation of T cell activation	86/1030	381/18870	2.34731e-30	6.09714e-27	4.91082e-27	ERBB2/ICOS/JAK3/CCR7/CD2/FYN/SLAMF1/CTLA4/CD3E/PNP/ZAP70/PRKCQ/LGALS9/HLA-E/KAT2A/PTPRC/SIRPG/PDCD1LG2/IL2RA/IL2RG/LCK/IL7R/CD5/IL12RB1/TBX21/SYK/CORO1A/SASH3/RIPOR2/IDO1/LILRB2/PLA2G2D/TNFRSF13C/BMI1/FOXP3/PTPN22/CD27/CD6/IRF4/TNFRSF21/VAV1/VCAM1/HLA-DQA1/CR1/CCL21/IL6ST/TNFSF8/IRF1/CCL5/HLA-DRA/TFRC/HLA-DRB5/DOCK8/TNFRSF1B/DUSP10/LILRB1/GATA3/IL4I1/PRDM1/SOCS1/NCKAP1L/LYN/SIT1/CARD11/HLA-DMB/DL…	86
GO:1903037	regulation of leukocyte cell-cell adhesion	83/1030	382/18870	4.30446e-28	7.4539e-25	6.00359e-25	ERBB2/ICOS/JAK3/CCR7/FYN/SLAMF1/CTLA4/CD3E/PNP/ZAP70/PRKCQ/LGALS9/HLA-E/PTPRC/SIRPG/PDCD1LG2/IL2RA/IL2RG/LCK/IL7R/CD5/IL12RB1/TBX21/SYK/CORO1A/SASH3/RIPOR2/IDO1/LILRB2/PLA2G2D/TNFRSF13C/BMI1/FOXP3/PTPN22/CD27/CD6/ITGA4/TNFRSF21/VAV1/VCAM1/HLA-DQA1/CR1/CCL21/ETS1/IL6ST/IRF1/CCL5/HLA-DRA/TFRC/HLA-DRB5/DOCK8/DUSP10/LILRB1/GATA3/IL4I1/SOCS1/NCKAP1L/PTAFR/LYN/CARD11/HLA-DMB/DLG5/ASS1/CCL19/LAX1/B2M/XB…	83
GO:0022407	regulation of cell-cell adhesion	95/1030	493/18870	9.06541e-28	1.17737e-24	9.4829e-25	ERBB2/ICOS/JAK3/CCR7/FYN/SLAMF1/CTLA4/CD3E/B4GALNT2/PNP/ZAP70/PRKCQ/LGALS9/ADAM19/HLA-E/PTPRC/SIRPG/PDCD1LG2/IL2RA/IL2RG/LCK/IL7R/CD5/IL12RB1/TBX21/SYK/CORO1A/SASH3/RIPOR2/IDO1/LILRB2/PLA2G2D/TNFRSF13C/BMI1/AKNA/FUT3/FOXP3/PTPN22/FERMT3/CD27/CD6/MYO10/ITGA4/CELSR2/TNFRSF21/VAV1/VCAM1/HLA-DQA1/CR1/CCL21/ETS1/IL6ST/IRF1/CCL5/HLA-DRA/TFRC/HLA-DRB5/DOCK8/DUSP10/LILRB1/GATA3/IL4I1/SOCS1/NCKAP1L/PTAFR/…	95
GO:1903131	mononuclear cell differentiation	93/1030	481/18870	2.59681e-27	2.69809e-24	2.17312e-24	ERBB2/MED1/IKZF3/JAK3/STAT4/CCR7/CD2/SLAMF1/SLAMF6/CD3G/CTLA4/ITK/ITGB6/CD3E/PNP/CD3D/ZAP70/LGALS9/IRF8/IKZF1/KAT2A/PTPRC/DOCK2/THEMIS/IL2RA/IL2RG/SLAMF8/LCK/BCL2/IL7R/IL12RB1/TBX21/SYK/SASH3/LILRB2/PLA2G2D/BMI1/EOMES/FOXP3/NFIL3/PTPN22/CD27/GPR183/ITGA4/CD8A/IRF4/MS4A1/VAV1/VCAM1/DOCK11/CR1/TNFSF8/IRF1/HLA-DRA/PTGER4/DUSP10/LILRB1/GATA3/IFI16/MYB/IL4I1/PRDM1/PAX5/SOCS1/NCKAP1L/LYN/BCL11B/CD79B/I…	93
GO:0051251	positive regulation of lymphocyte activation	75/1030	330/18870	8.85224e-27	6.89564e-24	5.55396e-24	ICOS/CCR7/FYN/SLAMF1/CD3E/PNP/ZAP70/PRKCQ/CD38/LGALS9/HLA-E/PTPRC/SIRPG/PDCD1LG2/IL2RA/IL2RG/LCK/BCL2/IL7R/CD5/IL12RB1/TBX21/SYK/CORO1A/SASH3/LILRB2/TNFRSF13C/BMI1/CD40/FOXP3/PTPN22/CD27/GPR183/CD6/VAV1/VCAM1/HLA-DQA1/CR1/CCL21/IL6ST/CCL5/HLA-DRA/TFRC/HLA-DRB5/DOCK8/DUSP10/LILRB1/GATA3/IL4I1/SOCS1/NCKAP1L/LYN/INPP5D/CARD11/HLA-DMB/FCRL3/CCL19/B2M/XBP1/HLA-A/FGF10/HLA-DQB1/RASAL3/CD4/RUNX3/HLA-F/C…	75
GO:0022409	positive regulation of cell-cell adhesion	74/1030	322/18870	9.29153e-27	6.89564e-24	5.55396e-24	ICOS/CCR7/FYN/SLAMF1/CD3E/PNP/ZAP70/PRKCQ/LGALS9/ADAM19/HLA-E/PTPRC/SIRPG/PDCD1LG2/IL2RA/IL2RG/LCK/IL7R/CD5/IL12RB1/SYK/CORO1A/SASH3/LILRB2/TNFRSF13C/BMI1/FUT3/FOXP3/PTPN22/CD27/CD6/MYO10/ITGA4/VAV1/VCAM1/HLA-DQA1/CR1/CCL21/ETS1/IL6ST/CCL5/HLA-DRA/TFRC/HLA-DRB5/DOCK8/DUSP10/LILRB1/GATA3/IL4I1/SOCS1/NCKAP1L/PTAFR/LYN/CARD11/HLA-DMB/FGB/CCL19/B2M/XBP1/HLA-A/HLA-DQB1/RASAL3/CD4/RUNX3/ITGB2/CEACAM6/C…	74
GO:0050867	positive regulation of cell activation	82/1030	396/18870	2.93169e-26	1.90376e-23	1.53335e-23	ICOS/CCR7/CD2/FYN/SLAMF1/CD3E/PNP/ZAP70/PRKCQ/CD38/LGALS9/HLA-E/PTPRC/SIRPG/PLEK/PDCD1LG2/IL2RA/IL2RG/LCK/BCL2/IL7R/CD5/IL12RB1/TBX21/SYK/CTSC/CORO1A/SASH3/LILRB2/TNFRSF13C/BMI1/CD40/FOXP3/PTPN22/CD27/GPR183/CD6/LBP/VAV1/VCAM1/HLA-DQA1/CR1/CCL21/IL6ST/CCL5/HLA-DRA/TFRC/HLA-DRB5/DOCK8/DUSP10/LILRB1/GATA3/MYB/IL4I1/SOCS1/NCKAP1L/PTAFR/LYN/INPP5D/CARD11/HLA-DMB/FCRL3/CCL19/B2M/XBP1/HLA-A/FGF10/HLA-D…	82
GO:0002696	positive regulation of leukocyte activation	80/1030	380/18870	3.85295e-26	2.22401e-23	1.79128e-23	ICOS/CCR7/CD2/FYN/SLAMF1/CD3E/PNP/ZAP70/PRKCQ/CD38/LGALS9/HLA-E/PTPRC/SIRPG/PDCD1LG2/IL2RA/IL2RG/LCK/BCL2/IL7R/CD5/IL12RB1/TBX21/SYK/CTSC/CORO1A/SASH3/LILRB2/TNFRSF13C/BMI1/CD40/FOXP3/PTPN22/CD27/GPR183/CD6/LBP/VAV1/VCAM1/HLA-DQA1/CR1/CCL21/IL6ST/CCL5/HLA-DRA/TFRC/HLA-DRB5/DOCK8/DUSP10/LILRB1/GATA3/IL4I1/SOCS1/NCKAP1L/PTAFR/LYN/INPP5D/CARD11/HLA-DMB/FCRL3/CCL19/B2M/XBP1/HLA-A/FGF10/HLA-DQB1/RASAL…	80
GO:1903039	positive regulation of leukocyte cell-cell adhesion	67/1030	275/18870	6.98923e-26	3.63091e-23	2.92444e-23	ICOS/CCR7/FYN/SLAMF1/CD3E/PNP/ZAP70/PRKCQ/LGALS9/HLA-E/PTPRC/SIRPG/PDCD1LG2/IL2RA/IL2RG/LCK/IL7R/CD5/IL12RB1/SYK/CORO1A/SASH3/LILRB2/TNFRSF13C/BMI1/FOXP3/PTPN22/CD27/CD6/ITGA4/VAV1/VCAM1/HLA-DQA1/CR1/CCL21/ETS1/IL6ST/CCL5/HLA-DRA/TFRC/HLA-DRB5/DOCK8/DUSP10/LILRB1/GATA3/IL4I1/SOCS1/NCKAP1L/PTAFR/LYN/CARD11/HLA-DMB/CCL19/B2M/XBP1/HLA-A/HLA-DQB1/RASAL3/CD4/RUNX3/ITGB2/CD24/CD74/KLRK1/HLA-DRB1/GLI3/C…	67
GO:0002768	immune response-regulating cell surface receptor signaling pathway	75/1030	346/18870	2.12053e-25	1.00147e-22	8.06612e-23	C5AR2/CCR7/TXK/FYN/CD3G/CTLA4/ITK/PRKCB/CD3E/TRAT1/UBASH3A/CD3D/ZAP70/FPR3/PRKCQ/GBP1/CD38/CD247/PTPRC/MYO1G/SLA2/THEMIS/LCK/BCL2/BTLA/FYB1/LCP2/SYK/SLC39A6/NMI/LILRB2/SCIMP/TNFAIP3/BANK1/KLHL6/CD40/FYB2/FOXP3/PTPN22/CD8A/PDE4B/TNFRSF21/DENND1B/CD8B/LBP/MS4A1/VAV1/PIK3AP1/CR1/NR1D1/LILRB1/GATA3/NCKAP1L/LYN/CD79B/INPP5D/CARD11/PIK3CD/CD19/FCRL3/CD79A/CMKLR1/LAX1/HLA-A/FCER1G/THEMIS2/BLK/HLA-DQB1/L…	75
GO:0050870	positive regulation of T cell activation	63/1030	251/18870	3.67001e-25	1.46753e-22	1.182e-22	ICOS/CCR7/FYN/SLAMF1/CD3E/PNP/ZAP70/PRKCQ/LGALS9/HLA-E/PTPRC/SIRPG/PDCD1LG2/IL2RA/IL2RG/LCK/IL7R/CD5/IL12RB1/SYK/CORO1A/SASH3/LILRB2/TNFRSF13C/BMI1/FOXP3/PTPN22/CD27/CD6/VAV1/VCAM1/HLA-DQA1/CR1/CCL21/IL6ST/CCL5/HLA-DRA/TFRC/HLA-DRB5/DOCK8/DUSP10/LILRB1/GATA3/IL4I1/SOCS1/NCKAP1L/LYN/CARD11/HLA-DMB/CCL19/B2M/XBP1/HLA-A/HLA-DQB1/RASAL3/CD4/RUNX3/CD24/CD74/KLRK1/HLA-DRB1/GLI3/CCL2	63
GO:0046651	lymphocyte proliferation	70/1030	307/18870	3.78851e-25	1.46753e-22	1.182e-22	ERBB2/IKZF3/SOX11/FYN/SLAMF1/CTLA4/CD3E/PNP/ZAP70/PRKCQ/CD38/LGALS9/HLA-E/PTPRC/DOCK2/PDCD1LG2/IL2RA/BCL2/IL7R/IL12RB1/SYK/CORO1A/SASH3/IDO1/LILRB2/PLA2G2D/TNFRSF13C/BMI1/CD40/SH2D2A/FOXP3/PTPN22/GPR183/CD6/TNFRSF21/MS4A1/VCAM1/CR1/IL6ST/TNFSF8/IRF1/CCL5/PIK3CG/TFRC/DOCK8/TNFRSF1B/LILRB1/IL4I1/NCKAP1L/LYN/INPP5D/CARD11/HLA-DMB/CD19/FCRL3/DLG5/CD79A/CCL19/HLA-A/FGF10/RASAL3/SDC4/GPNMB/CD24/CD74/RA…	70
GO:0030098	lymphocyte differentiation	84/1030	429/18870	3.95485e-25	1.46753e-22	1.182e-22	ERBB2/IKZF3/JAK3/STAT4/CCR7/CD2/SLAMF1/SLAMF6/CD3G/CTLA4/ITK/CD3E/PNP/CD3D/ZAP70/LGALS9/IRF8/IKZF1/KAT2A/PTPRC/DOCK2/THEMIS/IL2RA/IL2RG/SLAMF8/LCK/BCL2/IL7R/IL12RB1/TBX21/SYK/SASH3/LILRB2/PLA2G2D/BMI1/EOMES/FOXP3/NFIL3/PTPN22/CD27/GPR183/ITGA4/CD8A/IRF4/MS4A1/VAV1/VCAM1/DOCK11/CR1/TNFSF8/IRF1/HLA-DRA/PTGER4/DUSP10/GATA3/MYB/IL4I1/PRDM1/PAX5/SOCS1/NCKAP1L/BCL11B/CD79B/INPP5D/CARD11/PIK3CD/CD19/FCR…	84
GO:0050670	regulation of lymphocyte proliferation	61/1030	238/18870	6.38168e-25	2.21019e-22	1.78015e-22	ERBB2/IKZF3/SOX11/SLAMF1/CTLA4/CD3E/PNP/ZAP70/PRKCQ/CD38/LGALS9/HLA-E/PTPRC/PDCD1LG2/IL2RA/BCL2/IL12RB1/SYK/CORO1A/SASH3/IDO1/LILRB2/PLA2G2D/TNFRSF13C/BMI1/CD40/FOXP3/PTPN22/GPR183/CD6/TNFRSF21/VCAM1/CR1/IL6ST/TNFSF8/IRF1/CCL5/TFRC/TNFRSF1B/LILRB1/IL4I1/NCKAP1L/LYN/INPP5D/CARD11/HLA-DMB/FCRL3/DLG5/CCL19/HLA-A/FGF10/RASAL3/SDC4/GPNMB/CD24/CD74/RAC2/HLA-DRB1/IRS2/PRLR/FCGR3A	61
GO:0002764	immune response-regulating signaling pathway	91/1030	500/18870	9.40651e-25	3.05418e-22	2.45993e-22	C5AR2/CCR7/TXK/FYN/ESR1/CD3G/CTLA4/ITK/PRKCB/CD3E/TRAT1/UBASH3A/CD3D/GBP5/ZAP70/NLRC3/FPR3/PRKCQ/GBP1/CD38/GFI1/CD247/SLC15A2/AIM2/PTPRC/MYO1G/SLA2/THEMIS/LCK/BCL2/BTLA/FYB1/TLR8/LCP2/SYK/SLC39A6/GBP2/NMI/LILRB2/SCIMP/TNFAIP3/BANK1/INAVA/KLHL6/CD40/CTSS/FYB2/FOXP3/PTPN22/CD8A/PDE4B/IRF4/TNFRSF21/DENND1B/CD8B/LBP/MS4A1/VAV1/PIK3AP1/CR1/NR1D1/IRF1/LILRB1/GATA3/NCKAP1L/LYN/CD79B/INPP5D/CARD11/PIK3CD…	91
GO:0032943	mononuclear cell proliferation	70/1030	314/18870	1.56723e-24	4.78927e-22	3.85742e-22	ERBB2/IKZF3/SOX11/FYN/SLAMF1/CTLA4/CD3E/PNP/ZAP70/PRKCQ/CD38/LGALS9/HLA-E/PTPRC/DOCK2/PDCD1LG2/IL2RA/BCL2/IL7R/IL12RB1/SYK/CORO1A/SASH3/IDO1/LILRB2/PLA2G2D/TNFRSF13C/BMI1/CD40/SH2D2A/FOXP3/PTPN22/GPR183/CD6/TNFRSF21/MS4A1/VCAM1/CR1/IL6ST/TNFSF8/IRF1/CCL5/PIK3CG/TFRC/DOCK8/TNFRSF1B/LILRB1/IL4I1/NCKAP1L/LYN/INPP5D/CARD11/HLA-DMB/CD19/FCRL3/DLG5/CD79A/CCL19/HLA-A/FGF10/RASAL3/SDC4/GPNMB/CD24/CD74/RA…	70
GO:0032944	regulation of mononuclear cell proliferation	61/1030	242/18870	1.66799e-24	4.81401e-22	3.87735e-22	ERBB2/IKZF3/SOX11/SLAMF1/CTLA4/CD3E/PNP/ZAP70/PRKCQ/CD38/LGALS9/HLA-E/PTPRC/PDCD1LG2/IL2RA/BCL2/IL12RB1/SYK/CORO1A/SASH3/IDO1/LILRB2/PLA2G2D/TNFRSF13C/BMI1/CD40/FOXP3/PTPN22/GPR183/CD6/TNFRSF21/VCAM1/CR1/IL6ST/TNFSF8/IRF1/CCL5/TFRC/TNFRSF1B/LILRB1/IL4I1/NCKAP1L/LYN/INPP5D/CARD11/HLA-DMB/FCRL3/DLG5/CCL19/HLA-A/FGF10/RASAL3/SDC4/GPNMB/CD24/CD74/RAC2/HLA-DRB1/IRS2/PRLR/FCGR3A	61
GO:0070661	leukocyte proliferation	74/1030	350/18870	2.27655e-24	6.15702e-22	4.95905e-22	ERBB2/IKZF3/SOX11/FYN/SLAMF1/CTLA4/CD3E/PNP/ZAP70/PRKCQ/CD38/LGALS9/HLA-E/PTPRC/DOCK2/PDCD1LG2/IL2RA/BCL2/IL7R/IL12RB1/SYK/CORO1A/SASH3/IDO1/LILRB2/PLA2G2D/TNFAIP3/TNFRSF13C/BMI1/CD40/SH2D2A/FOXP3/PTPN22/GPR183/CD6/TNFRSF21/CSF2RB/MS4A1/VCAM1/CR1/IL6ST/TNFSF8/IRF1/CCL5/PIK3CG/TFRC/DOCK8/TNFRSF1B/LILRB1/IL4I1/NCKAP1L/LYN/INPP5D/CARD11/HLA-DMB/CD19/FCRL3/DLG5/CD79A/CCL19/HLA-A/FGF10/RASAL3/ENPP3/ND…	74
GO:0070663	regulation of leukocyte proliferation	64/1030	267/18870	2.37037e-24	6.15702e-22	4.95905e-22	ERBB2/IKZF3/SOX11/SLAMF1/CTLA4/CD3E/PNP/ZAP70/PRKCQ/CD38/LGALS9/HLA-E/PTPRC/PDCD1LG2/IL2RA/BCL2/IL12RB1/SYK/CORO1A/SASH3/IDO1/LILRB2/PLA2G2D/TNFAIP3/TNFRSF13C/BMI1/CD40/FOXP3/PTPN22/GPR183/CD6/TNFRSF21/CSF2RB/VCAM1/CR1/IL6ST/TNFSF8/IRF1/CCL5/TFRC/TNFRSF1B/LILRB1/IL4I1/NCKAP1L/LYN/INPP5D/CARD11/HLA-DMB/FCRL3/DLG5/CCL19/HLA-A/FGF10/RASAL3/ENPP3/SDC4/GPNMB/CD24/CD74/RAC2/HLA-DRB1/IRS2/PRLR/FCGR3A	64
GO:0002757	immune response-activating signaling pathway	85/1030	473/18870	8.62109e-23	2.13269e-20	1.71774e-20	C5AR2/CCR7/TXK/FYN/ESR1/CD3G/CTLA4/ITK/PRKCB/CD3E/TRAT1/UBASH3A/CD3D/GBP5/ZAP70/NLRC3/FPR3/GBP1/CD38/GFI1/CD247/SLC15A2/AIM2/PTPRC/MYO1G/SLA2/THEMIS/LCK/BCL2/FYB1/TLR8/LCP2/SYK/SLC39A6/GBP2/NMI/SCIMP/TNFAIP3/BANK1/INAVA/KLHL6/CD40/CTSS/FYB2/FOXP3/PTPN22/CD8A/PDE4B/IRF4/TNFRSF21/DENND1B/CD8B/LBP/MS4A1/VAV1/PIK3AP1/CR1/NR1D1/IRF1/GATA3/NCKAP1L/LYN/CD79B/INPP5D/CARD11/PIK3CD/CD19/FCRL3/CD79A/CMKLR1/…	85
GO:0002429	immune response-activating cell surface receptor signaling pathway	68/1030	318/18870	9.06268e-23	2.14003e-20	1.72364e-20	C5AR2/CCR7/TXK/FYN/CD3G/CTLA4/ITK/PRKCB/CD3E/TRAT1/UBASH3A/CD3D/ZAP70/FPR3/GBP1/CD38/CD247/PTPRC/MYO1G/SLA2/THEMIS/LCK/BCL2/FYB1/LCP2/SYK/SLC39A6/NMI/SCIMP/TNFAIP3/BANK1/KLHL6/FYB2/FOXP3/PTPN22/CD8A/PDE4B/TNFRSF21/DENND1B/CD8B/LBP/MS4A1/VAV1/PIK3AP1/CR1/NR1D1/GATA3/NCKAP1L/LYN/CD79B/INPP5D/CARD11/PIK3CD/CD19/FCRL3/CD79A/CMKLR1/LAX1/HLA-A/FCER1G/THEMIS2/BLK/HLA-DQB1/LAPTM5/KLRK1/HLA-DRB1/OAS1/BPIF…	68
GO:0030217	T cell differentiation	66/1030	307/18870	2.88614e-22	6.51892e-20	5.25054e-20	ERBB2/IKZF3/JAK3/STAT4/CCR7/CD2/SLAMF6/CD3G/CTLA4/ITK/CD3E/PNP/CD3D/ZAP70/LGALS9/KAT2A/PTPRC/DOCK2/THEMIS/IL2RA/IL2RG/LCK/BCL2/IL7R/IL12RB1/TBX21/SYK/SASH3/LILRB2/PLA2G2D/BMI1/EOMES/FOXP3/PTPN22/CD27/GPR183/CD8A/IRF4/VAV1/CR1/TNFSF8/IRF1/HLA-DRA/PTGER4/DUSP10/GATA3/MYB/IL4I1/PRDM1/SOCS1/NCKAP1L/BCL11B/CARD11/PIK3CD/CCL19/B2M/XBP1/FCER1G/CTSL/CD4/RUNX3/FGL2/RSAD2/CD74/HLA-DRB1/GLI3	66
GO:0045785	positive regulation of cell adhesion	85/1030	482/18870	3.1481e-22	6.81433e-20	5.48847e-20	ERBB2/ICOS/CCR7/FYN/SLAMF1/CD3E/PNP/ZAP70/PRKCQ/LGALS9/ADAM19/HLA-E/PTPRC/SIRPG/LAMB2/PDCD1LG2/IL2RA/IL2RG/LCK/IL7R/CD5/IL12RB1/AZU1/SYK/CORO1A/SASH3/SPOCK2/LILRB2/TNFRSF13C/BMI1/FUT3/FOXP3/PTPN22/CD27/CD6/MYO10/ITGA4/VAV1/VCAM1/HLA-DQA1/CR1/CCL21/ETS1/IL6ST/APBB1IP/CCL5/HLA-DRA/TFRC/HLA-DRB5/DOCK8/DUSP10/LILRB1/GATA3/IL4I1/SOCS1/NCKAP1L/PTAFR/LYN/CARD11/EGFL6/HLA-DMB/FGB/CCL19/UNC13D/B2M/XBP1/HL…	85
GO:0046631	alpha-beta T cell activation	50/1030	181/18870	3.30421e-22	6.86614e-20	5.5302e-20	JAK3/STAT4/NKG7/SLAMF6/CD3G/ITK/CD3E/PNP/CD3D/ZAP70/PRKCQ/LGALS9/CD247/HLA-E/PTPRC/DOCK2/IL2RA/IL2RG/BCL2/IL12RB1/TBX21/SYK/SASH3/PLA2G2D/WDFY4/EOMES/FOXP3/PTPN22/GPR183/IRF4/TNFSF8/IRF1/HLA-DRA/PTGER4/LILRB1/GATA3/MYB/PRDM1/SOCS1/NCKAP1L/BCL11B/CARD11/CCL19/HLA-A/CTSL/RASAL3/RUNX3/RSAD2/HLA-DRB1/GLI3	50
GO:0050851	antigen receptor-mediated signaling pathway	52/1030	205/18870	3.37711e-21	6.74773e-19	5.43483e-19	CCR7/TXK/FYN/CD3G/CTLA4/ITK/PRKCB/CD3E/TRAT1/UBASH3A/CD3D/ZAP70/GBP1/CD38/CD247/PTPRC/SLA2/THEMIS/LCK/BCL2/FYB1/LCP2/SYK/SLC39A6/BANK1/KLHL6/FYB2/FOXP3/PTPN22/CD8A/PDE4B/TNFRSF21/DENND1B/CD8B/MS4A1/GATA3/NCKAP1L/LYN/CD79B/INPP5D/CARD11/PIK3CD/CD19/FCRL3/CD79A/LAX1/HLA-A/THEMIS2/BLK/HLA-DQB1/LAPTM5/HLA-DRB1	52
GO:0042098	T cell proliferation	52/1030	213/18870	2.17388e-20	4.1827e-18	3.36887e-18	ERBB2/FYN/SLAMF1/CTLA4/CD3E/PNP/ZAP70/PRKCQ/LGALS9/HLA-E/PTPRC/DOCK2/PDCD1LG2/IL2RA/IL12RB1/SYK/CORO1A/SASH3/IDO1/LILRB2/PLA2G2D/TNFRSF13C/BMI1/SH2D2A/FOXP3/PTPN22/CD6/TNFRSF21/VCAM1/CR1/IL6ST/TNFSF8/IRF1/CCL5/PIK3CG/TFRC/DOCK8/TNFRSF1B/LILRB1/IL4I1/NCKAP1L/CARD11/HLA-DMB/DLG5/CCL19/HLA-A/RASAL3/SDC4/GPNMB/CD24/RAC2/HLA-DRB1	52
GO:0050900	leukocyte migration	72/1030	396/18870	9.4657e-20	1.75623e-17	1.41452e-17	S100A9/S100A8/C5AR2/CCR7/CCR5/CXCL9/FYN/SLAMF1/SPNS2/ZAP70/LGALS9/CXCR3/MYO1G/MCOLN2/SLAMF8/LCK/SELL/TBX21/AZU1/SYK/CORO1A/RIPOR2/CXCL10/XCL2/PADI2/GPR183/ITGA4/PDE4B/LBP/VAV1/ITGAL/VCAM1/CXCL11/CCL21/CCL22/JAML/CCL5/PIK3CG/PTGER4/DOCK8/S100A7/CXCL17/GATA3/NCKAP1L/PTAFR/LYN/CCL4/ITGB7/PIK3CD/CCL19/CXCL1/CMKLR1/CCL18/FCER1G/CXCR4/ICAM1/PLA2G7/PECAM1/CXCL8/CCR1/LGMN/ITGB2/CYP7B1/CCL8/CCL13/CD74/KLR…	72
GO:0042129	regulation of T cell proliferation	47/1030	182/18870	1.25732e-19	2.25234e-17	1.81411e-17	ERBB2/SLAMF1/CTLA4/CD3E/PNP/ZAP70/PRKCQ/LGALS9/HLA-E/PTPRC/PDCD1LG2/IL2RA/IL12RB1/SYK/CORO1A/SASH3/IDO1/LILRB2/PLA2G2D/TNFRSF13C/BMI1/FOXP3/PTPN22/CD6/TNFRSF21/VCAM1/CR1/IL6ST/TNFSF8/IRF1/CCL5/TFRC/TNFRSF1B/LILRB1/IL4I1/NCKAP1L/CARD11/HLA-DMB/DLG5/CCL19/HLA-A/RASAL3/SDC4/GPNMB/CD24/RAC2/HLA-DRB1	47
GO:0097530	granulocyte migration	43/1030	156/18870	3.07671e-19	5.32784e-17	4.2912e-17	S100A9/S100A8/C5AR2/CCR7/CXCL9/SLAMF1/MCOLN2/SLAMF8/SYK/RIPOR2/CXCL10/XCL2/PDE4B/LBP/VAV1/CXCL11/CCL21/CCL22/JAML/CCL5/PIK3CG/PTGER4/S100A7/CXCL17/NCKAP1L/CCL4/PIK3CD/CCL19/CXCL1/CMKLR1/CCL18/FCER1G/PECAM1/CXCL8/ITGB2/CCL8/CCL13/CD74/RAC2/CXCL13/GP2/RARRES2/CCL2	43
GO:0070665	positive regulation of leukocyte proliferation	44/1030	166/18870	6.22555e-19	1.04328e-16	8.40291e-17	SLAMF1/CD3E/PNP/ZAP70/PRKCQ/CD38/LGALS9/HLA-E/PTPRC/PDCD1LG2/IL2RA/BCL2/IL12RB1/SYK/CORO1A/SASH3/LILRB2/TNFRSF13C/BMI1/CD40/FOXP3/PTPN22/GPR183/CD6/CSF2RB/VCAM1/IL6ST/CCL5/TFRC/NCKAP1L/LYN/CARD11/HLA-DMB/FCRL3/CCL19/HLA-A/FGF10/RASAL3/CD24/CD74/RAC2/IRS2/PRLR/FCGR3A	44
GO:0050671	positive regulation of lymphocyte proliferation	41/1030	145/18870	7.53298e-19	1.22293e-16	9.84987e-17	SLAMF1/CD3E/PNP/ZAP70/PRKCQ/CD38/LGALS9/HLA-E/PTPRC/PDCD1LG2/IL2RA/BCL2/IL12RB1/SYK/CORO1A/SASH3/LILRB2/TNFRSF13C/BMI1/CD40/FOXP3/PTPN22/GPR183/CD6/VCAM1/IL6ST/CCL5/TFRC/NCKAP1L/CARD11/HLA-DMB/FCRL3/CCL19/HLA-A/FGF10/RASAL3/CD24/CD74/IRS2/PRLR/FCGR3A	41
GO:0002443	leukocyte mediated immunity	77/1030	466/18870	1.6625e-18	2.61718e-16	2.10796e-16	GZMB/PRF1/JAK3/NKG7/ULBP3/CD2/SLAMF1/SLAMF6/EXO1/LGALS9/HLA-E/PTPRC/CD96/MYO1G/SLA2/KLRB1/IL21R/IL7R/IL12RB1/TLR8/TBX21/AZU1/SYK/CTSC/CORO1A/SASH3/IL2RB/SERPINB9/SCIMP/CD40/FOXP3/CD27/GZMM/CD8A/DENND1B/CSF2RB/VAV1/SLAMF7/CR1/C2/PIK3CG/HLA-DRA/TAP2/TFRC/TNFRSF1B/LILRB1/GATA3/IL4I1/WAS/NCKAP1L/PTAFR/LYN/INPP5D/PIK3CD/CD19/UNC13D/B2M/HLA-A/FCER1G/C1QC/CD84/IGLL5/PTGDS/ICAM1/SUSD4/ITGB2/C1QB/HLA-B/HL…	77
GO:0032946	positive regulation of mononuclear cell proliferation	41/1030	148/18870	1.71522e-18	2.62075e-16	2.11083e-16	SLAMF1/CD3E/PNP/ZAP70/PRKCQ/CD38/LGALS9/HLA-E/PTPRC/PDCD1LG2/IL2RA/BCL2/IL12RB1/SYK/CORO1A/SASH3/LILRB2/TNFRSF13C/BMI1/CD40/FOXP3/PTPN22/GPR183/CD6/VCAM1/IL6ST/CCL5/TFRC/NCKAP1L/CARD11/HLA-DMB/FCRL3/CCL19/HLA-A/FGF10/RASAL3/CD24/CD74/IRS2/PRLR/FCGR3A	41
GO:0060326	cell chemotaxis	62/1030	325/18870	3.14247e-18	4.66432e-16	3.75679e-16	S100A9/S100A8/C5AR2/CCR7/CCR5/CXCL9/CCR4/SLAMF1/CXCR6/PRKCQ/LGALS9/CXCR3/BIN2/SLAMF8/AZU1/SYK/CORO1A/RIPOR2/CXCL10/TMSB4X/XCL2/TPBG/PADI2/GPR183/PDE4B/LBP/VAV1/VCAM1/CXCL11/CCL21/CCL22/JAML/CCL5/PIK3CG/S100A7/CXCL17/NCKAP1L/LYN/CCL4/PIK3CD/CCL19/CXCL1/CMKLR1/CCL18/FCER1G/CXCR4/PLA2G7/SMOC2/CXCL8/CCR1/LGMN/ITGB2/CYP7B1/CCL8/CCL13/CD74/KLRK1/RAC2/CXCL13/RARRES2/CCL2/CXCL14	62
GO:0071621	granulocyte chemotaxis	38/1030	130/18870	4.12581e-18	5.95378e-16	4.79535e-16	S100A9/S100A8/C5AR2/CCR7/CXCL9/SLAMF1/SYK/RIPOR2/CXCL10/XCL2/PDE4B/LBP/VAV1/CXCL11/CCL21/CCL22/JAML/CCL5/PIK3CG/S100A7/CXCL17/NCKAP1L/CCL4/PIK3CD/CCL19/CXCL1/CMKLR1/CCL18/FCER1G/CXCL8/ITGB2/CCL8/CCL13/CD74/RAC2/CXCL13/RARRES2/CCL2	38
GO:0002366	leukocyte activation involved in immune response	59/1030	301/18870	5.48788e-18	7.70527e-16	6.20606e-16	JAK3/STAT4/NKG7/SLAMF1/SLAMF6/EXO1/LGALS9/IRF8/PTPRC/DOCK2/DYSF/IL12RB1/TBX21/SYK/CORO1A/NMI/CD40/EOMES/FOXP3/GPR183/IRF4/LBP/ITGAL/DOCK11/CR1/APBB1IP/PIK3CG/HLA-DRA/PTGER4/TFRC/LILRB1/GATA3/LCP1/MYB/NCKAP1L/PTAFR/LYN/HLA-DMB/PIK3CD/CD19/CCL19/UNC13D/XBP1/FCER1G/CD84/PTGDS/ICAM1/ENPP3/POU2AF1/ITGB2/FGL2/HLA-F/CD74/RAC2/ITM2A/HLA-DRB1/PGLYRP2/SCNN1B/FCGR3A	59
GO:0030595	leukocyte chemotaxis	52/1030	240/18870	5.96694e-18	8.15743e-16	6.57024e-16	S100A9/S100A8/C5AR2/CCR7/CCR5/CXCL9/SLAMF1/LGALS9/SLAMF8/AZU1/SYK/CORO1A/RIPOR2/CXCL10/XCL2/PADI2/GPR183/PDE4B/LBP/VAV1/CXCL11/CCL21/CCL22/JAML/CCL5/PIK3CG/S100A7/CXCL17/NCKAP1L/LYN/CCL4/PIK3CD/CCL19/CXCL1/CMKLR1/CCL18/FCER1G/CXCR4/PLA2G7/CXCL8/CCR1/LGMN/ITGB2/CYP7B1/CCL8/CCL13/CD74/KLRK1/RAC2/CXCL13/RARRES2/CCL2	52
GO:0002263	cell activation involved in immune response	59/1030	305/18870	1.05604e-17	1.4067e-15	1.133e-15	JAK3/STAT4/NKG7/SLAMF1/SLAMF6/EXO1/LGALS9/IRF8/PTPRC/DOCK2/DYSF/IL12RB1/TBX21/SYK/CORO1A/NMI/CD40/EOMES/FOXP3/GPR183/IRF4/LBP/ITGAL/DOCK11/CR1/APBB1IP/PIK3CG/HLA-DRA/PTGER4/TFRC/LILRB1/GATA3/LCP1/MYB/NCKAP1L/PTAFR/LYN/HLA-DMB/PIK3CD/CD19/CCL19/UNC13D/XBP1/FCER1G/CD84/PTGDS/ICAM1/ENPP3/POU2AF1/ITGB2/FGL2/HLA-F/CD74/RAC2/ITM2A/HLA-DRB1/PGLYRP2/SCNN1B/FCGR3A	59
GO:1990266	neutrophil migration	37/1030	129/18870	2.28545e-17	2.96823e-15	2.3907e-15	S100A9/S100A8/C5AR2/CCR7/CXCL9/MCOLN2/SLAMF8/SYK/RIPOR2/CXCL10/XCL2/PDE4B/LBP/VAV1/CXCL11/CCL21/CCL22/JAML/CCL5/PIK3CG/NCKAP1L/CCL4/PIK3CD/CCL19/CXCL1/CCL18/FCER1G/PECAM1/CXCL8/ITGB2/CCL8/CCL13/CD74/RAC2/CXCL13/GP2/CCL2	37
GO:0071674	mononuclear cell migration	47/1030	207/18870	3.36735e-17	4.26667e-15	3.43651e-15	CCR7/CCR5/SLAMF1/SPNS2/ZAP70/LGALS9/MYO1G/SLAMF8/TBX21/CORO1A/RIPOR2/CXCL10/XCL2/PADI2/GPR183/ITGA4/ITGAL/CXCL11/CCL21/CCL22/JAML/CCL5/PIK3CG/DOCK8/S100A7/CXCL17/GATA3/LYN/CCL4/ITGB7/PIK3CD/CCL19/CMKLR1/CCL18/CXCR4/ICAM1/PLA2G7/PECAM1/CCR1/LGMN/CYP7B1/CCL8/CCL13/KLRK1/CXCL13/RARRES2/CCL2	47
GO:0002449	lymphocyte mediated immunity	64/1030	368/18870	1.09715e-16	1.34259e-14	1.08136e-14	GZMB/PRF1/NKG7/ULBP3/CD2/SLAMF1/SLAMF6/EXO1/LGALS9/HLA-E/PTPRC/CD96/MYO1G/SLA2/KLRB1/IL21R/IL7R/IL12RB1/TLR8/TBX21/CTSC/CORO1A/SASH3/IL2RB/SERPINB9/CD40/FOXP3/CD27/GZMM/CD8A/DENND1B/CSF2RB/VAV1/SLAMF7/CR1/C2/HLA-DRA/TAP2/TFRC/TNFRSF1B/LILRB1/GATA3/IL4I1/WAS/NCKAP1L/INPP5D/CD19/UNC13D/B2M/HLA-A/FCER1G/C1QC/IGLL5/ICAM1/SUSD4/C1QB/HLA-B/HLA-F/RSAD2/CD74/KLRK1/C1QA/HLA-DRB1/FCGR3A	64
GO:0030593	neutrophil chemotaxis	33/1030	107/18870	1.11129e-16	1.34259e-14	1.08136e-14	S100A9/S100A8/C5AR2/CCR7/CXCL9/SYK/RIPOR2/CXCL10/XCL2/PDE4B/LBP/VAV1/CXCL11/CCL21/CCL22/JAML/CCL5/PIK3CG/NCKAP1L/CCL4/PIK3CD/CCL19/CXCL1/CCL18/FCER1G/CXCL8/ITGB2/CCL8/CCL13/CD74/RAC2/CXCL13/CCL2	33
GO:0042113	B cell activation	53/1030	278/18870	9.48238e-16	1.11957e-13	9.01733e-14	IKZF3/JAK3/CTLA4/EXO1/PRKCB/ZAP70/CD38/IRF8/PTPRC/IL2RG/SLAMF8/BCL2/IL7R/TBX21/SYK/SASH3/TNFAIP3/TNFRSF13C/BMI1/BANK1/CD40/FOXP3/CD27/GPR183/ITGA4/TNFRSF21/MS4A1/VCAM1/DOCK11/TBC1D10C/CR1/TFRC/IL4I1/PAX5/NCKAP1L/LYN/CD79B/INPP5D/CARD11/PIK3CD/CD19/FCRL3/CD79A/LAX1/XBP1/THEMIS2/FCRL1/LAPTM5/POU2AF1/CD74/ITM2A/IRS2/PRLR	53
GO:0050852	T cell receptor signaling pathway	37/1030	144/18870	1.17221e-15	1.35325e-13	1.08995e-13	CCR7/TXK/FYN/CD3G/CTLA4/ITK/CD3E/TRAT1/UBASH3A/CD3D/ZAP70/GBP1/CD247/PTPRC/SLA2/THEMIS/LCK/FYB1/LCP2/SLC39A6/FYB2/FOXP3/PTPN22/CD8A/PDE4B/TNFRSF21/DENND1B/CD8B/GATA3/INPP5D/CARD11/PIK3CD/HLA-A/THEMIS2/HLA-DQB1/LAPTM5/HLA-DRB1	37
GO:0050864	regulation of B cell activation	35/1030	130/18870	1.45776e-15	1.64632e-13	1.326e-13	IKZF3/CTLA4/CD38/PTPRC/IL2RG/SLAMF8/BCL2/TBX21/SYK/SASH3/TNFAIP3/TNFRSF13C/BMI1/BANK1/CD40/FOXP3/CD27/GPR183/TNFRSF21/TBC1D10C/CR1/TFRC/IL4I1/NCKAP1L/LYN/INPP5D/CARD11/CD19/FCRL3/XBP1/THEMIS2/LAPTM5/CD74/IRS2/PRLR	35
GO:0046632	alpha-beta T cell differentiation	34/1030	124/18870	2.0339e-15	2.24811e-13	1.8107e-13	JAK3/STAT4/SLAMF6/ITK/PNP/ZAP70/LGALS9/IL2RG/BCL2/IL12RB1/TBX21/SYK/SASH3/PLA2G2D/EOMES/FOXP3/GPR183/IRF4/TNFSF8/IRF1/HLA-DRA/PTGER4/GATA3/MYB/PRDM1/SOCS1/NCKAP1L/BCL11B/CCL19/CTSL/RUNX3/RSAD2/HLA-DRB1/GLI3	34
GO:0001906	cell killing	46/1030	223/18870	3.57245e-15	3.86643e-13	3.11414e-13	GSDMB/GZMB/GNLY/LYZ/PRF1/NKG7/ULBP3/CD2/SLAMF6/GZMA/GBP5/GBP1/LGALS9/HLA-E/PTPRC/KLRB1/IL7R/IL12RB1/AZU1/SYK/CTSC/CORO1A/GBP2/SERPINB9/GZMM/VAV1/GZMH/SLAMF7/CR1/HLA-DRA/TAP2/LILRB1/NCKAP1L/UNC13D/CFH/B2M/HLA-A/ICAM1/HLA-B/CCL13/HLA-F/CAMP/KLRK1/HLA-DRB1/SCNN1B/FCGR3A	46
GO:0042102	positive regulation of T cell proliferation	31/1030	105/18870	3.68665e-15	3.87282e-13	3.11929e-13	SLAMF1/CD3E/PNP/ZAP70/PRKCQ/LGALS9/HLA-E/PTPRC/PDCD1LG2/IL2RA/IL12RB1/SYK/CORO1A/SASH3/LILRB2/TNFRSF13C/BMI1/FOXP3/PTPN22/CD6/VCAM1/IL6ST/CCL5/TFRC/NCKAP1L/CARD11/HLA-DMB/CCL19/HLA-A/RASAL3/CD24	31
GO:0006935	chemotaxis	71/1030	468/18870	3.72745e-15	3.87282e-13	3.11929e-13	S100A9/S100A8/C5AR2/CCR7/CCR5/CXCL9/CCR4/SLAMF1/CXCR6/FPR3/PRKCQ/WNT3/LGALS9/CXCR3/BIN2/DOCK2/SLAMF8/AZU1/SYK/CORO1A/RIPOR2/CXCL10/TMSB4X/SEMA3B/XCL2/TPBG/PADI2/GPR183/DEFB1/PDE4B/LBP/VAV1/VCAM1/CXCL11/CCL21/CCL22/JAML/CCL5/PIK3CG/S100A7/CXCL17/NCKAP1L/PTAFR/LYN/CCL4/PIK3CD/CCL19/CXCL1/CMKLR1/CCL18/FCER1G/FGF10/CXCR4/PLA2G7/SMOC2/CXCL8/CCR1/LGMN/ITGB2/CYP7B1/CCL8/CCL13/GPNMB/CD74/KLRK1/RAC2/ENPP2…	71
GO:0097529	myeloid leukocyte migration	48/1030	242/18870	4.45067e-15	4.53357e-13	3.65148e-13	S100A9/S100A8/C5AR2/CCR7/CXCL9/SLAMF1/MCOLN2/SLAMF8/AZU1/SYK/RIPOR2/CXCL10/XCL2/PDE4B/LBP/VAV1/CXCL11/CCL21/CCL22/JAML/CCL5/PIK3CG/PTGER4/S100A7/CXCL17/NCKAP1L/LYN/CCL4/PIK3CD/CCL19/CXCL1/CMKLR1/CCL18/FCER1G/PLA2G7/PECAM1/CXCL8/CCR1/LGMN/ITGB2/CCL8/CCL13/CD74/RAC2/CXCL13/GP2/RARRES2/CCL2	48
GO:0042330	taxis	71/1030	470/18870	4.659e-15	4.65452e-13	3.74889e-13	S100A9/S100A8/C5AR2/CCR7/CCR5/CXCL9/CCR4/SLAMF1/CXCR6/FPR3/PRKCQ/WNT3/LGALS9/CXCR3/BIN2/DOCK2/SLAMF8/AZU1/SYK/CORO1A/RIPOR2/CXCL10/TMSB4X/SEMA3B/XCL2/TPBG/PADI2/GPR183/DEFB1/PDE4B/LBP/VAV1/VCAM1/CXCL11/CCL21/CCL22/JAML/CCL5/PIK3CG/S100A7/CXCL17/NCKAP1L/PTAFR/LYN/CCL4/PIK3CD/CCL19/CXCL1/CMKLR1/CCL18/FCER1G/FGF10/CXCR4/PLA2G7/SMOC2/CXCL8/CCR1/LGMN/ITGB2/CYP7B1/CCL8/CCL13/GPNMB/CD74/KLRK1/RAC2/ENPP2…	71
GO:0002697	regulation of immune effector process	63/1030	389/18870	6.35451e-15	6.22862e-13	5.01672e-13	MYO18A/JAK3/ULBP3/SLAMF1/SLAMF6/LGALS9/HLA-E/PTPRC/CD96/KLRB1/SLAMF8/IL7R/IL12RB1/TBX21/SYK/SASH3/SERPINB9/SCIMP/INAVA/CD40/FOXP3/PTPN22/IRF4/DENND1B/LBP/VAV1/CR1/HLA-DRA/TAP2/TFRC/TNFRSF1B/DUSP10/LILRB1/GATA3/IL4I1/WAS/NCKAP1L/PTAFR/LYN/HLA-DMB/FCRL3/CCL19/UNC13D/SLC7A5/CFH/B2M/XBP1/HLA-A/CD84/ICAM1/ENPP3/LAPTM5/SUSD4/ITGB2/HLA-B/FGL2/HLA-F/RSAD2/CD74/KLRK1/RAC2/HLA-DRB1/PGLYRP2	63
GO:0002460	adaptive immune response based on somatic recombination of immune receptors built from immunoglobulin superfamily domains	62/1030	380/18870	7.37598e-15	7.09597e-13	5.71531e-13	PRF1/JAK3/STAT4/ULBP3/SLAMF1/SLAMF6/EXO1/PRKCQ/HLA-E/PTPRC/MYO1G/SLA2/IL21R/IL7R/IL12RB1/TLR8/TBX21/CTSC/SASH3/IL2RB/TNFAIP3/KLHL6/CD40/FOXP3/CD27/GZMM/CD8A/IRF4/DENND1B/CSF2RB/CR1/C2/HLA-DRA/TAP2/TFRC/TNFRSF1B/LILRB1/GATA3/IL4I1/WAS/NCKAP1L/INPP5D/CD19/CCL19/UNC13D/B2M/HLA-A/FCER1G/C1QC/IGLL5/ICAM1/CD4/SUSD4/C1QB/HLA-B/HLA-F/RSAD2/CD74/C1QA/CXCL13/HLA-DRB1/FCGR3A	62
GO:0002695	negative regulation of leukocyte activation	43/1030	202/18870	8.83027e-15	8.34059e-13	6.71777e-13	ERBB2/SOX11/JAK3/CTLA4/LGALS9/PTPRC/PDCD1LG2/IL2RA/TBX21/RIPOR2/IDO1/LILRB2/PLA2G2D/TNFAIP3/BANK1/FOXP3/PTPN22/CST7/TNFRSF21/TBC1D10C/CR1/NR1D1/IRF1/LILRB1/IL4I1/SOCS1/NCKAP1L/LYN/INPP5D/DLG5/LAX1/CD84/ENPP3/LAPTM5/RUNX3/SDC4/FGL2/GPNMB/HLA-F/CD74/HLA-DRB1/GLI3/PGLYRP2	43
GO:0001819	positive regulation of cytokine production	73/1030	499/18870	1.04154e-14	9.66215e-13	7.78219e-13	CCR7/TXK/CD2/SLAMF1/SLAMF6/ITK/CD3E/PNP/GBP5/HIF1A/PRKCQ/LGALS9/HLA-E/IRF8/AIM2/KAT2A/PTPRC/MCOLN2/LTB/IL12RB1/TLR8/TBX21/AZU1/SYK/SASH3/IDO1/LILRB2/SCIMP/INAVA/CD40/FOXP3/PTPN22/CD6/TRAF3IP3/PDE4B/IRF4/DENND1B/LBP/STAT1/IL6ST/IRF1/PIK3CG/PTGER4/LILRB1/CXCL17/GATA3/IFI16/MYB/PTAFR/CARD11/PIK3CD/CYBB/CCL19/SLC7A5/B2M/XBP1/C1QTNF3/HLA-A/FCER1G/CD84/CD4/LAPTM5/ABCC8/POU2AF1/OAS2/HLA-F/RSAD2/CD74/KLR…	73
GO:0045058	T cell selection	22/1030	53/18870	1.20633e-14	1.09945e-12	8.85531e-13	CCR7/SLAMF6/CD3G/CD3E/CD3D/ZAP70/PTPRC/DOCK2/THEMIS/BCL2/IL12RB1/TBX21/SYK/FOXP3/IRF4/GATA3/BCL11B/CARD11/CTSL/CD4/CD74/GLI3	22
GO:0072676	lymphocyte migration	33/1030	124/18870	1.36238e-14	1.22027e-12	9.82842e-13	CCR7/SPNS2/ZAP70/MYO1G/TBX21/CORO1A/RIPOR2/CXCL10/XCL2/PADI2/GPR183/ITGA4/ITGAL/CXCL11/CCL21/CCL22/CCL5/PIK3CG/DOCK8/S100A7/GATA3/CCL4/ITGB7/PIK3CD/CCL19/CCL18/ICAM1/CYP7B1/CCL8/CCL13/KLRK1/CXCL13/CCL2	33
GO:1990868	response to chemokine	29/1030	99/18870	3.58496e-14	3.10398e-12	2.50004e-12	CCR7/CCR5/CXCL9/CCR4/HIF1A/CXCR6/CXCR3/RIPOR2/CXCL10/XCL2/PADI2/CXCL11/CCL21/CCL22/CCL5/DOCK8/LYN/CCL4/CCL19/CXCL1/CMKLR1/CCL18/CXCR4/CXCL8/CCR1/CCL8/CCL13/CXCL13/CCL2	29
GO:1990869	cellular response to chemokine	29/1030	99/18870	3.58496e-14	3.10398e-12	2.50004e-12	CCR7/CCR5/CXCL9/CCR4/HIF1A/CXCR6/CXCR3/RIPOR2/CXCL10/XCL2/PADI2/CXCL11/CCL21/CCL22/CCL5/DOCK8/LYN/CCL4/CCL19/CXCL1/CMKLR1/CCL18/CXCR4/CXCL8/CCR1/CCL8/CCL13/CXCL13/CCL2	29
GO:0051250	negative regulation of lymphocyte activation	38/1030	169/18870	5.11123e-14	4.35292e-12	3.50598e-12	ERBB2/SOX11/JAK3/CTLA4/LGALS9/PDCD1LG2/IL2RA/TBX21/RIPOR2/IDO1/LILRB2/PLA2G2D/TNFAIP3/BANK1/FOXP3/PTPN22/TNFRSF21/TBC1D10C/CR1/IRF1/LILRB1/IL4I1/SOCS1/NCKAP1L/LYN/INPP5D/DLG5/LAX1/LAPTM5/RUNX3/SDC4/FGL2/GPNMB/HLA-F/CD74/HLA-DRB1/GLI3/PGLYRP2	38
GO:0002285	lymphocyte activation involved in immune response	43/1030	213/18870	6.31978e-14	5.29536e-12	4.26505e-12	JAK3/STAT4/NKG7/SLAMF6/EXO1/LGALS9/IRF8/PTPRC/IL12RB1/TBX21/CORO1A/CD40/EOMES/FOXP3/GPR183/IRF4/ITGAL/DOCK11/CR1/APBB1IP/HLA-DRA/PTGER4/TFRC/LILRB1/GATA3/LCP1/MYB/NCKAP1L/HLA-DMB/CD19/CCL19/UNC13D/XBP1/FCER1G/ICAM1/POU2AF1/FGL2/HLA-F/CD74/ITM2A/HLA-DRB1/PGLYRP2/FCGR3A	43
GO:0050866	negative regulation of cell activation	44/1030	223/18870	7.57009e-14	6.08013e-12	4.89712e-12	ERBB2/SOX11/JAK3/CTLA4/LGALS9/PTPRC/PDCD1LG2/IL2RA/TBX21/RIPOR2/IDO1/LILRB2/PLA2G2D/TNFAIP3/BANK1/FOXP3/PTPN22/CST7/TNFRSF21/TBC1D10C/CR1/NR1D1/IRF1/LILRB1/IL4I1/SOCS1/NCKAP1L/LYN/INPP5D/DLG5/LAX1/CD84/ENPP3/LAPTM5/RUNX3/SDC4/FGL2/GPNMB/HLA-F/CD74/HLA-DRB1/GLI3/PGLYRP2/APOE	44
GO:0019882	antigen processing and presentation	31/1030	116/18870	7.60748e-14	6.08013e-12	4.89712e-12	CTSF/CCR7/ULBP3/HLA-E/LILRB2/WDFY4/CTSS/CD8A/TAP1/HLA-DQA1/CCL21/HLA-DRA/TAP2/HLA-DRB5/WAS/HLA-DMB/CCL19/B2M/HLA-A/FCER1G/HLA-DQB1/CTSL/ICAM1/ERAP2/LGMN/HLA-B/FGL2/HLA-F/CD74/IFI30/HLA-DRB1	31
GO:0046634	regulation of alpha-beta T cell activation	31/1030	116/18870	7.60748e-14	6.08013e-12	4.89712e-12	JAK3/CD3E/PNP/ZAP70/PRKCQ/LGALS9/HLA-E/PTPRC/IL2RA/IL2RG/IL12RB1/TBX21/SYK/SASH3/FOXP3/PTPN22/IRF4/IRF1/HLA-DRA/LILRB1/GATA3/PRDM1/SOCS1/NCKAP1L/CARD11/CCL19/HLA-A/RASAL3/RUNX3/HLA-DRB1/GLI3	31
GO:0002237	response to molecule of bacterial origin	59/1030	369/18870	8.36878e-14	6.58725e-12	5.30557e-12	FGFR2/S100A9/S100A8/CCR7/CCR5/CXCL9/KMO/GBP5/LGALS9/GFI1/IRF8/CD96/PDCD1LG2/TIFAB/CXCL10/GBP2/IDO1/LILRB2/SCIMP/TNFAIP3/INAVA/CD40/IL10RA/FOXP3/PTPN22/CD6/PDE4B/CSF2RB/LBP/VCAM1/CXCL11/C2/NR1D1/PTGER4/TAP2/TNFRSF1B/S100A7/DUSP10/LILRB1/PTAFR/LYN/NUGGC/ASS1/CXCL1/SLC7A5/B2M/XBP1/FGF10/ABCC8/CXCL8/FMO1/CD24/CAMP/KLRK1/ADM/CXCL13/CCL2/CMPK2/MRC1	59
GO:0070098	chemokine-mediated signaling pathway	27/1030	91/18870	1.93501e-13	1.50036e-11	1.20843e-11	CCR7/CCR5/CXCL9/CCR4/HIF1A/CXCR6/CXCR3/CXCL10/XCL2/PADI2/CXCL11/CCL21/CCL22/CCL5/LYN/CCL4/CCL19/CXCL1/CMKLR1/CCL18/CXCR4/CXCL8/CCR1/CCL8/CCL13/CXCL13/CCL2	27
GO:0045619	regulation of lymphocyte differentiation	42/1030	212/18870	2.42515e-13	1.85274e-11	1.49225e-11	ERBB2/IKZF3/JAK3/CD2/CTLA4/PNP/ZAP70/LGALS9/KAT2A/PTPRC/IL2RA/IL2RG/SLAMF8/IL7R/IL12RB1/TBX21/SYK/SASH3/LILRB2/FOXP3/CD27/IRF4/CR1/IRF1/HLA-DRA/DUSP10/GATA3/IL4I1/PRDM1/SOCS1/NCKAP1L/INPP5D/CARD11/FCRL3/CCL19/XBP1/RUNX3/FGL2/CD74/HLA-DRB1/GLI3/PGLYRP2	42
GO:0001909	leukocyte mediated cytotoxicity	33/1030	140/18870	5.77462e-13	4.29247e-11	3.45729e-11	GZMB/PRF1/NKG7/ULBP3/CD2/SLAMF6/LGALS9/HLA-E/PTPRC/KLRB1/IL7R/IL12RB1/AZU1/CTSC/CORO1A/SERPINB9/GZMM/VAV1/SLAMF7/HLA-DRA/TAP2/LILRB1/NCKAP1L/UNC13D/B2M/HLA-A/ICAM1/HLA-B/HLA-F/KLRK1/HLA-DRB1/SCNN1B/FCGR3A	33
GO:0002478	antigen processing and presentation of exogenous peptide antigen	18/1030	40/18870	5.78389e-13	4.29247e-11	3.45729e-11	CTSF/HLA-E/CTSS/HLA-DQA1/HLA-DRA/TAP2/HLA-DRB5/HLA-DMB/B2M/HLA-A/FCER1G/HLA-DQB1/CTSL/LGMN/HLA-F/CD74/IFI30/HLA-DRB1	18
GO:0032496	response to lipopolysaccharide	55/1030	348/18870	9.59798e-13	7.02275e-11	5.65633e-11	FGFR2/S100A9/S100A8/CCR7/CCR5/CXCL9/KMO/GBP5/LGALS9/GFI1/IRF8/CD96/PDCD1LG2/TIFAB/CXCL10/GBP2/IDO1/LILRB2/SCIMP/TNFAIP3/CD40/IL10RA/FOXP3/PTPN22/CD6/PDE4B/CSF2RB/LBP/VCAM1/CXCL11/C2/NR1D1/PTGER4/TNFRSF1B/S100A7/DUSP10/LILRB1/PTAFR/LYN/NUGGC/ASS1/CXCL1/SLC7A5/XBP1/FGF10/ABCC8/CXCL8/FMO1/CAMP/KLRK1/ADM/CXCL13/CCL2/CMPK2/MRC1	55
GO:0002703	regulation of leukocyte mediated immunity	45/1030	249/18870	1.03002e-12	7.4319e-11	5.98588e-11	JAK3/ULBP3/SLAMF1/SLAMF6/LGALS9/HLA-E/PTPRC/CD96/KLRB1/IL7R/IL12RB1/TBX21/SYK/SASH3/SERPINB9/SCIMP/CD40/FOXP3/DENND1B/VAV1/CR1/HLA-DRA/TAP2/TFRC/TNFRSF1B/LILRB1/GATA3/IL4I1/WAS/NCKAP1L/PTAFR/LYN/UNC13D/B2M/HLA-A/CD84/ICAM1/SUSD4/ITGB2/HLA-B/HLA-F/RSAD2/KLRK1/RAC2/HLA-DRB1	45
GO:0034341	response to type II interferon	33/1030	143/18870	1.09005e-12	7.75731e-11	6.24797e-11	MED1/FLNB/SLC22A5/TXK/NLRC5/GBP5/GBP1/LGALS9/IRF8/IL12RB1/CIITA/KYNU/GBP2/XCL2/CD40/DAPK1/STAT1/CCL21/CCL22/IRF1/CCL5/GBP4/WAS/CCL4/ASS1/CCL19/CCL18/CCL8/CCL13/UBD/CD74/CCL2/MRC1	33
GO:0071887	leukocyte apoptotic process	30/1030	121/18870	1.61209e-12	1.13173e-10	9.1153e-11	ORMDL3/JAK3/CCR7/CCR5/CD3G/HIF1A/PRKCQ/LGALS9/IL2RA/BCL2/IL7R/IDO1/CD27/TNFRSF21/CCL21/CCL5/DOCK8/LILRB1/EBF4/GIMAP8/LYN/BCL11B/PIK3CD/HCLS1/CCL19/PDCD1/CTSL/CD74/IRS2/GLI3	30
GO:0002456	T cell mediated immunity	31/1030	129/18870	1.68025e-12	1.16386e-10	9.37405e-11	PRF1/ULBP3/SLAMF1/HLA-E/PTPRC/MYO1G/IL7R/IL12RB1/TBX21/CTSC/SASH3/FOXP3/GZMM/CD8A/DENND1B/CR1/HLA-DRA/TAP2/TNFRSF1B/LILRB1/GATA3/IL4I1/WAS/NCKAP1L/B2M/HLA-A/ICAM1/HLA-B/HLA-F/RSAD2/HLA-DRB1	31
GO:0046635	positive regulation of alpha-beta T cell activation	23/1030	72/18870	2.10912e-12	1.44169e-10	1.16118e-10	CD3E/PNP/ZAP70/PRKCQ/LGALS9/HLA-E/PTPRC/IL2RG/IL12RB1/SYK/SASH3/FOXP3/PTPN22/HLA-DRA/SOCS1/NCKAP1L/CARD11/CCL19/HLA-A/RASAL3/RUNX3/HLA-DRB1/GLI3	23
GO:0045580	regulation of T cell differentiation	37/1030	181/18870	2.41059e-12	1.62637e-10	1.30993e-10	ERBB2/JAK3/CD2/CTLA4/PNP/ZAP70/LGALS9/KAT2A/PTPRC/IL2RA/IL2RG/IL7R/IL12RB1/TBX21/SYK/SASH3/LILRB2/FOXP3/CD27/IRF4/CR1/IRF1/HLA-DRA/DUSP10/GATA3/IL4I1/PRDM1/SOCS1/NCKAP1L/CARD11/CCL19/XBP1/RUNX3/FGL2/CD74/HLA-DRB1/GLI3	37
GO:1902105	regulation of leukocyte differentiation	51/1030	321/18870	5.32924e-12	3.54941e-10	2.8588e-10	ERBB2/IKZF3/JAK3/CD2/CTLA4/PNP/ZAP70/LGALS9/KAT2A/PTPRC/IL2RA/IL2RG/SLAMF8/IL7R/IL12RB1/TBX21/SYK/SASH3/LILRB2/EVI2B/FOXP3/CD27/IRF4/CR1/IRF1/HLA-DRA/DUSP10/LILRB1/GATA3/IL4I1/PRDM1/SOCS1/NCKAP1L/LYN/INPP5D/CARD11/HCLS1/FCRL3/CCL19/XBP1/C1QC/CD4/RUNX3/CCR1/TMEM176B/HLA-B/FGL2/CD74/HLA-DRB1/GLI3/PGLYRP2	51
GO:0050777	negative regulation of immune response	39/1030	205/18870	6.53508e-12	4.29744e-10	3.46129e-10	JAK3/FYN/SLAMF1/NLRC5/NLRC3/LGALS9/HLA-E/PTPRC/CD96/SLAMF8/IL7R/TBX21/SYK/SAMHD1/NMI/SERPINB9/TNFAIP3/FOXP3/DTX4/CR1/DUSP10/LILRB1/IFI16/IL4I1/NCKAP1L/LYN/INPP5D/PDCD1/HLA-A/CD84/ENPP3/SUSD4/HLA-B/FGL2/HLA-F/HLA-DRB1/OAS1/PGLYRP2/OAS3	39
GO:0048002	antigen processing and presentation of peptide antigen	22/1030	71/18870	1.26371e-11	8.2062e-10	6.60952e-10	CTSF/ULBP3/HLA-E/CTSS/TAP1/HLA-DQA1/HLA-DRA/TAP2/HLA-DRB5/HLA-DMB/B2M/HLA-A/FCER1G/HLA-DQB1/CTSL/ERAP2/LGMN/HLA-B/HLA-F/CD74/IFI30/HLA-DRB1	22
GO:1903706	regulation of hemopoiesis	59/1030	417/18870	1.64593e-11	1.05563e-09	8.50235e-10	ERBB2/MED1/IKZF3/JAK3/CD2/CTLA4/GPR171/PNP/ZAP70/HIF1A/P4HTM/LGALS9/KAT2A/PTPRC/IL2RA/IL2RG/SLAMF8/IL7R/IL12RB1/TBX21/SYK/SASH3/LILRB2/EVI2B/FOXP3/CD27/IRF4/STAT1/CR1/ETS1/IRF1/HLA-DRA/DUSP10/LILRB1/GATA3/MYB/IL4I1/PRDM1/SOCS1/NCKAP1L/LYN/INPP5D/CARD11/HCLS1/FCRL3/CCL19/B2M/XBP1/C1QC/CD4/RUNX3/CCR1/TMEM176B/HLA-B/FGL2/CD74/HLA-DRB1/GLI3/PGLYRP2	59
GO:2000107	negative regulation of leukocyte apoptotic process	20/1030	59/18870	1.68112e-11	1.06505e-09	8.57825e-10	ORMDL3/JAK3/CCR7/CCR5/HIF1A/PRKCQ/BCL2/IL7R/IDO1/CD27/CCL21/CCL5/DOCK8/LILRB1/BCL11B/HCLS1/CCL19/PDCD1/CD74/IRS2	20
GO:2000106	regulation of leukocyte apoptotic process	25/1030	93/18870	1.70438e-11	1.06678e-09	8.59217e-10	ORMDL3/JAK3/CCR7/CCR5/CD3G/HIF1A/PRKCQ/LGALS9/BCL2/IL7R/IDO1/CD27/CCL21/CCL5/DOCK8/LILRB1/GIMAP8/LYN/BCL11B/PIK3CD/HCLS1/CCL19/PDCD1/CD74/IRS2	25
GO:0002699	positive regulation of immune effector process	45/1030	270/18870	1.8455e-11	1.14136e-09	9.19282e-10	MYO18A/ULBP3/SLAMF1/SLAMF6/LGALS9/HLA-E/PTPRC/IL12RB1/TBX21/SYK/SASH3/SCIMP/INAVA/CD40/FOXP3/PTPN22/DENND1B/LBP/VAV1/CR1/HLA-DRA/TAP2/TFRC/LILRB1/GATA3/PTAFR/LYN/HLA-DMB/CCL19/UNC13D/SLC7A5/B2M/XBP1/HLA-A/CD84/ENPP3/LAPTM5/ITGB2/HLA-B/HLA-F/RSAD2/CD74/KLRK1/RAC2/HLA-DRB1	45
GO:0050868	negative regulation of T cell activation	30/1030	133/18870	2.14994e-11	1.31399e-09	1.05833e-09	ERBB2/JAK3/CTLA4/LGALS9/PDCD1LG2/IL2RA/TBX21/RIPOR2/IDO1/LILRB2/PLA2G2D/FOXP3/PTPN22/TNFRSF21/CR1/IRF1/LILRB1/IL4I1/SOCS1/NCKAP1L/DLG5/LAX1/LAPTM5/RUNX3/SDC4/FGL2/GPNMB/CD74/HLA-DRB1/GLI3	30
GO:0002688	regulation of leukocyte chemotaxis	29/1030	126/18870	2.73939e-11	1.65478e-09	1.33281e-09	C5AR2/CCR7/SLAMF1/LGALS9/SLAMF8/RIPOR2/CXCL10/XCL2/PADI2/LBP/CCL21/CCL5/S100A7/CXCL17/NCKAP1L/LYN/CCL4/CCL19/CMKLR1/PLA2G7/CXCL8/CCR1/LGMN/CD74/KLRK1/RAC2/CXCL13/RARRES2/CCL2	29
GO:1903038	negative regulation of leukocyte cell-cell adhesion	32/1030	152/18870	3.24167e-11	1.93569e-09	1.55906e-09	ERBB2/JAK3/CTLA4/LGALS9/PDCD1LG2/IL2RA/TBX21/RIPOR2/IDO1/LILRB2/PLA2G2D/FOXP3/PTPN22/TNFRSF21/CR1/CCL21/IRF1/LILRB1/IL4I1/SOCS1/NCKAP1L/DLG5/ASS1/LAX1/LAPTM5/RUNX3/SDC4/FGL2/GPNMB/CD74/HLA-DRB1/GLI3	32
GO:0035710	CD4-positive, alpha-beta T cell activation	28/1030	119/18870	3.43292e-11	2.02659e-09	1.63228e-09	JAK3/STAT4/NKG7/SLAMF6/CD3E/PRKCQ/LGALS9/IL2RA/IL2RG/IL12RB1/TBX21/SASH3/PLA2G2D/FOXP3/GPR183/IRF4/HLA-DRA/PTGER4/GATA3/MYB/SOCS1/NCKAP1L/CARD11/CCL19/CTSL/RUNX3/RSAD2/HLA-DRB1	28
GO:0009615	response to virus	60/1030	436/18870	3.52922e-11	2.06003e-09	1.65921e-09	SLFN11/PRF1/CXCL9/NLRC5/ITGB6/GBP5/HIF1A/NLRC3/GBP1/LGALS9/AIM2/PTPRC/SLFN13/BCL2/IL12RB1/TLR8/TBX21/AZU1/CXCL10/SAMHD1/GBP2/ISG20/NMI/TNFAIP3/APOBEC3G/CD40/WDFY4/FOXP3/PTPN22/MX2/STAT1/PMAIP1/CCL22/IRF1/CCL5/LILRB1/GATA3/IFI16/CCL4/CCL19/TRIM22/UNC13D/CXCR4/POU2AF1/OAS2/CCL8/FGL2/RSAD2/APOBEC3C/IFIH1/IFI44L/PIM2/IFI44/OAS1/IFIT3/OAS3/IFIT2/APOBEC3B/ITGB8/MX1	60
GO:0019884	antigen processing and presentation of exogenous antigen	18/1030	49/18870	3.68982e-11	2.12985e-09	1.71544e-09	CTSF/HLA-E/CTSS/HLA-DQA1/HLA-DRA/TAP2/HLA-DRB5/HLA-DMB/B2M/HLA-A/FCER1G/HLA-DQB1/CTSL/LGMN/HLA-F/CD74/IFI30/HLA-DRB1	18
GO:0006959	humoral immune response	43/1030	258/18870	5.19326e-11	2.96472e-09	2.38788e-09	S100A9/GNLY/LYZ/CCR7/CXCL9/EXO1/SPNS2/HLA-E/PTPRC/BCL2/AZU1/CXCL10/BMI1/GPR183/DEFB1/TNFRSF21/MS4A1/CXCL11/CR1/C2/S100A7/GATA3/FGB/WFDC2/CXCL1/CFH/PDCD1/HLA-A/C1QC/HLA-DQB1/CXCL8/POU2AF1/SUSD4/CST9/C1QB/CCL13/CAMP/C1QA/CXCL13/HLA-DRB1/RARRES2/CCL2/CXCL14	43
GO:0002260	lymphocyte homeostasis	22/1030	77/18870	7.55015e-11	4.26337e-09	3.43385e-09	JAK3/SPNS2/HIF1A/LGALS9/AIM2/IL2RA/BCL2/IL7R/GPR174/CORO1A/SASH3/TNFAIP3/FOXP3/LGALS2/CCNB2/PMAIP1/DOCK11/NCKAP1L/LYN/SIT1/TNFRSF17/CD74	22
GO:0048247	lymphocyte chemotaxis	20/1030	64/18870	9.09169e-11	5.07864e-09	4.09049e-09	CXCL10/XCL2/PADI2/GPR183/CXCL11/CCL21/CCL22/CCL5/PIK3CG/S100A7/CCL4/PIK3CD/CCL19/CCL18/CYP7B1/CCL8/CCL13/KLRK1/CXCL13/CCL2	20
GO:0043368	positive T cell selection	16/1030	40/18870	1.0064e-10	5.56197e-09	4.47978e-09	SLAMF6/CD3G/CD3E/CD3D/ZAP70/PTPRC/DOCK2/THEMIS/BCL2/IL12RB1/TBX21/FOXP3/IRF4/BCL11B/CTSL/CD74	16
GO:0030888	regulation of B cell proliferation	20/1030	65/18870	1.24648e-10	6.81629e-09	5.49004e-09	IKZF3/CTLA4/CD38/PTPRC/BCL2/SASH3/TNFRSF13C/BMI1/CD40/GPR183/TNFRSF21/TFRC/NCKAP1L/LYN/INPP5D/CARD11/FCRL3/CD74/IRS2/PRLR	20
GO:0002706	regulation of lymphocyte mediated immunity	35/1030	188/18870	1.46953e-10	7.95228e-09	6.405e-09	ULBP3/SLAMF1/SLAMF6/LGALS9/HLA-E/PTPRC/CD96/KLRB1/IL7R/IL12RB1/TBX21/SASH3/SERPINB9/CD40/FOXP3/DENND1B/VAV1/CR1/HLA-DRA/TAP2/TFRC/TNFRSF1B/LILRB1/GATA3/IL4I1/WAS/NCKAP1L/B2M/HLA-A/SUSD4/HLA-B/HLA-F/RSAD2/KLRK1/HLA-DRB1	35
GO:0072678	T cell migration	21/1030	73/18870	1.76639e-10	9.46019e-09	7.61952e-09	SPNS2/ZAP70/MYO1G/CORO1A/RIPOR2/CXCL10/XCL2/GPR183/ITGA4/ITGAL/CXCL11/CCL21/CCL5/PIK3CG/DOCK8/S100A7/ITGB7/PIK3CD/ICAM1/CXCL13/CCL2	21
GO:0050921	positive regulation of chemotaxis	30/1030	145/18870	2.09439e-10	1.11024e-08	8.9422e-09	CCR7/CCR4/SLAMF1/LGALS9/AZU1/RIPOR2/CXCL10/TMSB4X/XCL2/TPBG/LBP/CCL21/CCL5/S100A7/CXCL17/NCKAP1L/CCL4/CCL19/CMKLR1/FGF10/CXCR4/PLA2G7/SMOC2/CXCL8/CCR1/LGMN/CD74/RAC2/CXCL13/RARRES2	30
GO:0019886	antigen processing and presentation of exogenous peptide antigen via MHC class II	14/1030	31/18870	2.11676e-10	1.11076e-08	8.94642e-09	CTSF/CTSS/HLA-DQA1/HLA-DRA/HLA-DRB5/HLA-DMB/B2M/FCER1G/HLA-DQB1/CTSL/LGMN/CD74/IFI30/HLA-DRB1	14
GO:0071346	cellular response to type II interferon	27/1030	120/18870	2.28662e-10	1.1879e-08	9.56771e-09	MED1/FLNB/TXK/NLRC5/GBP5/GBP1/LGALS9/IRF8/IL12RB1/GBP2/XCL2/DAPK1/STAT1/CCL21/CCL22/IRF1/CCL5/GBP4/WAS/CCL4/ASS1/CCL19/CCL18/CCL8/CCL13/CCL2/MRC1	27
GO:0070227	lymphocyte apoptotic process	22/1030	82/18870	2.90392e-10	1.49365e-08	1.20303e-08	ORMDL3/JAK3/CD3G/HIF1A/PRKCQ/LGALS9/IL2RA/BCL2/IL7R/IDO1/CD27/TNFRSF21/CCL5/DOCK8/EBF4/GIMAP8/LYN/BCL11B/PDCD1/CD74/IRS2/GLI3	22
GO:0045088	regulation of innate immune response	57/1030	425/18870	3.01472e-10	1.53544e-08	1.23669e-08	MED1/TXK/FYN/ESR1/SLAMF6/NLRC5/GBP5/NLRC3/LGALS9/GFI1/HLA-E/SLC15A2/AIM2/CD96/PYHIN1/KLRB1/SLAMF8/TLR8/LRP8/SYK/SAMHD1/GBP2/NMI/SERPINB9/SCIMP/TNFAIP3/INAVA/CD40/CTSS/PTPN22/IRF4/LBP/VAV1/PIK3AP1/DTX4/CR1/NR1D1/IRF1/CCL5/DUSP10/LILRB1/IFI16/LYN/FCRL3/CFH/HLA-A/BIRC3/SUSD4/HLA-B/HLA-F/RSAD2/KLRK1/IFIH1/OAS1/APOE/OAS3/BPIFB1	57
GO:0050920	regulation of chemotaxis	39/1030	232/18870	3.16196e-10	1.59479e-08	1.28449e-08	C5AR2/CCR7/CCR4/SLAMF1/WNT3/LGALS9/SLAMF8/AZU1/RIPOR2/CXCL10/TMSB4X/SEMA3B/XCL2/TPBG/PADI2/GPR183/LBP/CCL21/CCL5/S100A7/CXCL17/NCKAP1L/LYN/CCL4/CCL19/CMKLR1/FGF10/CXCR4/PLA2G7/SMOC2/CXCL8/CCR1/LGMN/CD74/KLRK1/RAC2/CXCL13/RARRES2/CCL2	39
GO:0002709	regulation of T cell mediated immunity	24/1030	99/18870	4.47549e-10	2.23559e-08	1.80062e-08	ULBP3/SLAMF1/HLA-E/PTPRC/IL7R/IL12RB1/TBX21/SASH3/FOXP3/DENND1B/HLA-DRA/TAP2/TNFRSF1B/LILRB1/GATA3/IL4I1/WAS/NCKAP1L/B2M/HLA-A/HLA-B/HLA-F/RSAD2/HLA-DRB1	24
GO:0045582	positive regulation of T cell differentiation	26/1030	116/18870	5.37594e-10	2.65981e-08	2.14229e-08	PNP/ZAP70/LGALS9/PTPRC/IL2RA/IL2RG/IL7R/IL12RB1/SYK/SASH3/LILRB2/FOXP3/CD27/CR1/HLA-DRA/DUSP10/GATA3/IL4I1/SOCS1/NCKAP1L/CCL19/XBP1/RUNX3/CD74/HLA-DRB1/GLI3	26
GO:0002819	regulation of adaptive immune response	36/1030	208/18870	6.65611e-10	3.26212e-08	2.62741e-08	JAK3/ULBP3/SLAMF1/PRKCQ/HLA-E/PTPRC/IL7R/IL12RB1/TBX21/SASH3/TNFAIP3/CD40/FOXP3/DENND1B/CR1/IL6ST/IRF1/HLA-DRA/TAP2/TFRC/TNFRSF1B/DUSP10/LILRB1/GATA3/IL4I1/WAS/NCKAP1L/CCL19/B2M/HLA-A/CD4/SUSD4/HLA-B/HLA-F/RSAD2/HLA-DRB1	36
GO:0043367	CD4-positive, alpha-beta T cell differentiation	23/1030	93/18870	6.73456e-10	3.26972e-08	2.63354e-08	JAK3/STAT4/SLAMF6/LGALS9/IL2RG/IL12RB1/TBX21/SASH3/PLA2G2D/FOXP3/GPR183/IRF4/HLA-DRA/PTGER4/GATA3/MYB/SOCS1/NCKAP1L/CCL19/CTSL/RUNX3/RSAD2/HLA-DRB1	23
GO:0001776	leukocyte homeostasis	25/1030	109/18870	6.87617e-10	3.30756e-08	2.66401e-08	JAK3/SPNS2/HIF1A/LGALS9/AIM2/IL2RA/BCL2/IL7R/GPR174/CORO1A/SASH3/TNFAIP3/FOXP3/GPR183/LGALS2/PDE4B/CCNB2/PMAIP1/DOCK11/NCKAP1L/LYN/SIT1/PIK3CD/TNFRSF17/CD74	25
GO:0002274	myeloid leukocyte activation	39/1030	241/18870	9.92352e-10	4.72961e-08	3.80937e-08	MAPT/MYO18A/CD2/SLAMF1/ITGB6/LGALS9/PTPRC/DOCK2/DYSF/AZU1/LCP2/SYK/CTSC/NMI/CST7/IRF4/LBP/WNK4/NR1D1/CCL5/PIK3CG/PTAFR/LYN/PIK3CD/UNC13D/FCER1G/CD84/PTGDS/ENPP3/CXCL8/ITGB2/UBD/CD74/CAMP/RAC2/C1QA/SCNN1B/FCGR3A/ITGB8	39
GO:0031341	regulation of cell killing	25/1030	111/18870	1.03419e-09	4.88418e-08	3.93386e-08	PRF1/ULBP3/SLAMF6/LGALS9/HLA-E/PTPRC/KLRB1/IL7R/IL12RB1/SYK/SERPINB9/VAV1/CR1/HLA-DRA/TAP2/LILRB1/NCKAP1L/CFH/B2M/HLA-A/ICAM1/HLA-B/HLA-F/KLRK1/HLA-DRB1	25
GO:0042100	B cell proliferation	24/1030	104/18870	1.3175e-09	6.13336e-08	4.93999e-08	IKZF3/CTLA4/CD38/PTPRC/BCL2/IL7R/SASH3/TNFRSF13C/BMI1/CD40/GPR183/TNFRSF21/MS4A1/TFRC/NCKAP1L/LYN/INPP5D/CARD11/CD19/FCRL3/CD79A/CD74/IRS2/PRLR	24
GO:0002690	positive regulation of leukocyte chemotaxis	23/1030	96/18870	1.3223e-09	6.13336e-08	4.93999e-08	CCR7/SLAMF1/LGALS9/RIPOR2/CXCL10/XCL2/LBP/CCL21/CCL5/S100A7/CXCL17/NCKAP1L/CCL4/CCL19/CMKLR1/PLA2G7/CXCL8/CCR1/LGMN/CD74/RAC2/CXCL13/RARRES2	23
GO:0002495	antigen processing and presentation of peptide antigen via MHC class II	14/1030	35/18870	1.50769e-09	6.93135e-08	5.58272e-08	CTSF/CTSS/HLA-DQA1/HLA-DRA/HLA-DRB5/HLA-DMB/B2M/FCER1G/HLA-DQB1/CTSL/LGMN/CD74/IFI30/HLA-DRB1	14
GO:0045621	positive regulation of lymphocyte differentiation	27/1030	130/18870	1.52717e-09	6.95933e-08	5.60525e-08	PNP/ZAP70/LGALS9/PTPRC/IL2RA/IL2RG/IL7R/IL12RB1/SYK/SASH3/LILRB2/FOXP3/CD27/CR1/HLA-DRA/DUSP10/GATA3/IL4I1/SOCS1/NCKAP1L/INPP5D/CCL19/XBP1/RUNX3/CD74/HLA-DRB1/GLI3	27
GO:0046637	regulation of alpha-beta T cell differentiation	20/1030	74/18870	1.62021e-09	7.3191e-08	5.89503e-08	JAK3/PNP/ZAP70/LGALS9/IL2RG/IL12RB1/TBX21/SYK/SASH3/FOXP3/IRF4/HLA-DRA/GATA3/PRDM1/SOCS1/NCKAP1L/CCL19/RUNX3/HLA-DRB1/GLI3	20
GO:0070228	regulation of lymphocyte apoptotic process	18/1030	60/18870	1.66768e-09	7.42598e-08	5.98111e-08	ORMDL3/JAK3/CD3G/HIF1A/PRKCQ/LGALS9/BCL2/IL7R/IDO1/CD27/CCL5/DOCK8/GIMAP8/LYN/BCL11B/PDCD1/CD74/IRS2	18
GO:0022408	negative regulation of cell-cell adhesion	35/1030	205/18870	1.67245e-09	7.42598e-08	5.98111e-08	ERBB2/JAK3/CTLA4/B4GALNT2/LGALS9/PDCD1LG2/IL2RA/TBX21/RIPOR2/IDO1/LILRB2/PLA2G2D/AKNA/FOXP3/PTPN22/TNFRSF21/CR1/CCL21/IRF1/LILRB1/IL4I1/SOCS1/NCKAP1L/DLG5/ASS1/LAX1/LAPTM5/RUNX3/SDC4/FGL2/GPNMB/ZNF703/CD74/HLA-DRB1/GLI3	35
GO:0002507	tolerance induction	13/1030	30/18870	1.77963e-09	7.8349e-08	6.31046e-08	ICOS/CCR4/CD3E/LGALS9/HLA-E/IL2RA/IDO1/LILRB2/TNFAIP3/FOXP3/LYN/PDCD1/HLA-B	13
GO:0002286	T cell activation involved in immune response	26/1030	123/18870	2.05858e-09	8.98682e-08	7.23826e-08	JAK3/STAT4/SLAMF6/LGALS9/IL12RB1/TBX21/EOMES/FOXP3/GPR183/IRF4/ITGAL/APBB1IP/HLA-DRA/PTGER4/LILRB1/GATA3/LCP1/MYB/NCKAP1L/HLA-DMB/CCL19/FCER1G/ICAM1/FGL2/CD74/HLA-DRB1	26
GO:0031295	T cell costimulation	16/1030	48/18870	2.38704e-09	1.03339e-07	8.32322e-08	ICOS/CCR7/FYN/CD3E/PDCD1LG2/LCK/CD5/LILRB2/TNFRSF13C/VAV1/CCL21/LYN/CARD11/CCL19/CD24/KLRK1	16
GO:0070374	positive regulation of ERK1 and ERK2 cascade	36/1030	218/18870	2.49167e-09	1.06977e-07	8.61627e-08	FGFR2/P2RY6/CCR7/SLAMF1/LGALS9/ERBB4/PTPRC/SCIMP/XCL2/TPBG/PTPN22/GPR183/CCL21/CCL22/CCL5/S100A7/CXCL17/CCL4/FGB/CCL19/CCL18/FGF10/ICAM1/CD4/CCR1/CCL8/CCL13/FGFR4/GPNMB/NPNT/CD74/FGG/HLA-DRB1/APOE/CCL2/FGFR3	36
GO:0070372	regulation of ERK1 and ERK2 cascade	45/1030	313/18870	2.58858e-09	1.10227e-07	8.878e-08	ERBB2/FGFR2/P2RY6/CCR7/SLAMF1/GBP1/LGALS9/ERBB4/PTPRC/SYK/NEK10/SCIMP/XCL2/TPBG/PTPN22/GPR183/TBC1D10C/CCL21/CCL22/CCL5/S100A7/DUSP10/CXCL17/FAM83D/LYN/CCL4/FGB/CCL19/DUSP6/CCL18/FGF10/ICAM1/CD4/CCR1/CCL8/CCL13/FGFR4/GPNMB/NPNT/CD74/FGG/HLA-DRB1/APOE/CCL2/FGFR3	45
GO:0070371	ERK1 and ERK2 cascade	47/1030	336/18870	2.84062e-09	1.19976e-07	9.66322e-08	ERBB2/FGFR2/P2RY6/CCR7/SLAMF1/GBP1/LGALS9/ERBB4/PTPRC/SYK/NEK10/SCIMP/XCL2/TPBG/PTPN22/GPR183/WNK4/TBC1D10C/CCL21/CCL22/CCL5/PTGER4/S100A7/DUSP10/CXCL17/FAM83D/LYN/CCL4/FGB/CCL19/DUSP6/CCL18/FGF10/ICAM1/CD4/CCR1/CCL8/CCL13/FGFR4/GPNMB/NPNT/CD74/FGG/HLA-DRB1/APOE/CCL2/FGFR3	47
GO:0002704	negative regulation of leukocyte mediated immunity	19/1030	69/18870	2.93745e-09	1.23065e-07	9.91203e-08	JAK3/SLAMF1/LGALS9/HLA-E/PTPRC/CD96/IL7R/TBX21/SERPINB9/FOXP3/CR1/LILRB1/IL4I1/NCKAP1L/HLA-A/CD84/SUSD4/HLA-B/HLA-F	19
GO:0071675	regulation of mononuclear cell migration	26/1030	125/18870	2.96122e-09	1.23068e-07	9.9123e-08	CCR7/SLAMF1/SPNS2/LGALS9/SLAMF8/CORO1A/RIPOR2/CXCL10/XCL2/PADI2/ITGA4/CCL21/CCL5/DOCK8/S100A7/CXCL17/LYN/CCL4/CMKLR1/PLA2G7/CCR1/LGMN/KLRK1/CXCL13/RARRES2/CCL2	26
GO:0050871	positive regulation of B cell activation	21/1030	84/18870	3.00003e-09	1.23692e-07	9.9625e-08	CD38/PTPRC/IL2RG/BCL2/TBX21/SYK/SASH3/TNFRSF13C/BMI1/CD40/CD27/GPR183/TFRC/NCKAP1L/INPP5D/CARD11/FCRL3/XBP1/CD74/IRS2/PRLR	21
GO:0002407	dendritic cell chemotaxis	12/1030	26/18870	3.1119e-09	1.27294e-07	1.02526e-07	CCR7/CCR5/SLAMF1/LGALS9/SLAMF8/GPR183/CCL21/CCL5/PIK3CG/CCL19/CXCR4/CCR1	12
GO:0002685	regulation of leukocyte migration	37/1030	230/18870	3.14553e-09	1.27664e-07	1.02825e-07	C5AR2/CCR7/SLAMF1/SPNS2/LGALS9/CXCR3/SLAMF8/CORO1A/RIPOR2/CXCL10/XCL2/PADI2/ITGA4/LBP/CCL21/CCL5/PTGER4/DOCK8/S100A7/CXCL17/NCKAP1L/PTAFR/LYN/CCL4/CCL19/CMKLR1/ICAM1/PLA2G7/CXCL8/CCR1/LGMN/CD74/KLRK1/RAC2/CXCL13/RARRES2/CCL2	37
GO:0050853	B cell receptor signaling pathway	20/1030	77/18870	3.46427e-09	1.39511e-07	1.12366e-07	CTLA4/ITK/PRKCB/CD38/PTPRC/LCK/BCL2/SYK/BANK1/KLHL6/PTPN22/MS4A1/NCKAP1L/LYN/CD79B/PIK3CD/CD19/FCRL3/CD79A/BLK	20
GO:0002504	antigen processing and presentation of peptide or polysaccharide antigen via MHC class II	14/1030	37/18870	3.58135e-09	1.43116e-07	1.1527e-07	CTSF/CTSS/HLA-DQA1/HLA-DRA/HLA-DRB5/HLA-DMB/B2M/FCER1G/HLA-DQB1/CTSL/LGMN/CD74/IFI30/HLA-DRB1	14
GO:0002822	regulation of adaptive immune response based on somatic recombination of immune receptors built from immunoglobulin superfamily domains	33/1030	193/18870	4.68561e-09	1.84993e-07	1.48999e-07	JAK3/ULBP3/SLAMF1/PRKCQ/HLA-E/PTPRC/IL7R/IL12RB1/TBX21/SASH3/TNFAIP3/CD40/FOXP3/DENND1B/CR1/HLA-DRA/TAP2/TFRC/TNFRSF1B/LILRB1/GATA3/IL4I1/WAS/NCKAP1L/CCL19/B2M/HLA-A/CD4/SUSD4/HLA-B/HLA-F/RSAD2/HLA-DRB1	33
GO:0031294	lymphocyte costimulation	16/1030	50/18870	4.7005e-09	1.84993e-07	1.48999e-07	ICOS/CCR7/FYN/CD3E/PDCD1LG2/LCK/CD5/LILRB2/TNFRSF13C/VAV1/CCL21/LYN/CARD11/CCL19/CD24/KLRK1	16
GO:0032609	type II interferon production	25/1030	119/18870	4.7904e-09	1.85717e-07	1.49582e-07	CCR7/TXK/CD2/SLAMF1/SLAMF6/CD3E/LGALS9/IRF8/CD96/PDCD1LG2/IL12RB1/TLR8/SASH3/FOXP3/PTPN22/PDE4B/CR1/LILRB1/GATA3/SLC7A5/HLA-A/LAPTM5/KLRK1/HLA-DRB1/PGLYRP2	25
GO:0032649	regulation of type II interferon production	25/1030	119/18870	4.7904e-09	1.85717e-07	1.49582e-07	CCR7/TXK/CD2/SLAMF1/SLAMF6/CD3E/LGALS9/IRF8/CD96/PDCD1LG2/IL12RB1/TLR8/SASH3/FOXP3/PTPN22/PDE4B/CR1/LILRB1/GATA3/SLC7A5/HLA-A/LAPTM5/KLRK1/HLA-DRB1/PGLYRP2	25
GO:0002228	natural killer cell mediated immunity	20/1030	79/18870	5.62083e-09	2.16298e-07	1.74213e-07	GZMB/NKG7/ULBP3/CD2/SLAMF6/LGALS9/HLA-E/CD96/KLRB1/CORO1A/SERPINB9/VAV1/SLAMF7/LILRB1/UNC13D/HLA-A/HLA-B/HLA-F/KLRK1/FCGR3A	20
GO:0071222	cellular response to lipopolysaccharide	36/1030	226/18870	6.70951e-09	2.56294e-07	2.06427e-07	CCR5/CXCL9/KMO/GBP5/GFI1/IRF8/PDCD1LG2/TIFAB/CXCL10/GBP2/LILRB2/SCIMP/TNFAIP3/CD40/PTPN22/CD6/PDE4B/LBP/CXCL11/NR1D1/TNFRSF1B/LILRB1/PTAFR/LYN/NUGGC/ASS1/CXCL1/SLC7A5/XBP1/CXCL8/CAMP/KLRK1/CXCL13/CCL2/CMPK2/MRC1	36
GO:0002707	negative regulation of lymphocyte mediated immunity	17/1030	58/18870	7.02043e-09	2.66212e-07	2.14416e-07	SLAMF1/LGALS9/HLA-E/PTPRC/CD96/IL7R/TBX21/SERPINB9/FOXP3/CR1/LILRB1/IL4I1/NCKAP1L/HLA-A/SUSD4/HLA-B/HLA-F	17
GO:0036336	dendritic cell migration	13/1030	33/18870	7.30554e-09	2.73993e-07	2.20682e-07	CCR7/CCR5/SLAMF1/LGALS9/SLAMF8/GPR183/CCL21/CCL5/PIK3CG/DOCK8/CCL19/CXCR4/CCR1	13
GO:0070664	negative regulation of leukocyte proliferation	22/1030	96/18870	7.33109e-09	2.73993e-07	2.20682e-07	ERBB2/SOX11/CTLA4/LGALS9/PDCD1LG2/IL2RA/IDO1/LILRB2/PLA2G2D/TNFAIP3/FOXP3/TNFRSF21/CR1/LILRB1/IL4I1/LYN/INPP5D/DLG5/ENPP3/SDC4/GPNMB/HLA-DRB1	22
GO:0030890	positive regulation of B cell proliferation	15/1030	45/18870	7.56093e-09	2.80565e-07	2.25975e-07	CD38/PTPRC/BCL2/SASH3/TNFRSF13C/BMI1/CD40/GPR183/TFRC/NCKAP1L/CARD11/FCRL3/CD74/IRS2/PRLR	15
GO:0070229	negative regulation of lymphocyte apoptotic process	14/1030	39/18870	7.98263e-09	2.94112e-07	2.36887e-07	ORMDL3/JAK3/HIF1A/PRKCQ/BCL2/IL7R/IDO1/CD27/CCL5/DOCK8/BCL11B/PDCD1/CD74/IRS2	14
GO:0002687	positive regulation of leukocyte migration	28/1030	149/18870	8.09786e-09	2.96256e-07	2.38614e-07	CCR7/SLAMF1/LGALS9/CORO1A/RIPOR2/CXCL10/XCL2/ITGA4/LBP/CCL21/CCL5/DOCK8/S100A7/CXCL17/NCKAP1L/PTAFR/CCL4/CCL19/CMKLR1/ICAM1/PLA2G7/CXCL8/CCR1/LGMN/CD74/RAC2/CXCL13/RARRES2	28
GO:0045061	thymic T cell selection	11/1030	23/18870	8.9632e-09	3.25621e-07	2.62265e-07	CCR7/CD3G/CD3E/CD3D/ZAP70/PTPRC/DOCK2/GATA3/CARD11/CD74/GLI3	11
GO:0071622	regulation of granulocyte chemotaxis	16/1030	53/18870	1.21372e-08	4.37866e-07	3.5267e-07	C5AR2/CCR7/SLAMF1/RIPOR2/LBP/CCL21/CCL5/S100A7/CXCL17/NCKAP1L/CCL19/CMKLR1/CXCL8/CD74/RAC2/RARRES2	16
GO:0001913	T cell mediated cytotoxicity	17/1030	60/18870	1.24072e-08	4.44519e-07	3.58029e-07	PRF1/ULBP3/HLA-E/PTPRC/IL7R/IL12RB1/CTSC/GZMM/HLA-DRA/TAP2/LILRB1/NCKAP1L/B2M/HLA-A/HLA-B/HLA-F/HLA-DRB1	17
GO:0002698	negative regulation of immune effector process	25/1030	125/18870	1.37651e-08	4.89792e-07	3.94494e-07	JAK3/SLAMF1/LGALS9/HLA-E/PTPRC/CD96/SLAMF8/IL7R/TBX21/SERPINB9/FOXP3/CR1/DUSP10/LILRB1/IL4I1/NCKAP1L/FCRL3/HLA-A/CD84/ENPP3/SUSD4/HLA-B/FGL2/HLA-F/PGLYRP2	25
GO:0045824	negative regulation of innate immune response	21/1030	91/18870	1.40592e-08	4.96856e-07	4.00183e-07	NLRC5/NLRC3/LGALS9/HLA-E/CD96/SLAMF8/SAMHD1/NMI/SERPINB9/TNFAIP3/DTX4/CR1/DUSP10/LILRB1/IFI16/HLA-A/SUSD4/HLA-B/HLA-F/OAS1/OAS3	21
GO:0036037	CD8-positive, alpha-beta T cell activation	12/1030	29/18870	1.43541e-08	5.03847e-07	4.05814e-07	HLA-E/BCL2/WDFY4/EOMES/PTPN22/TNFSF8/IRF1/LILRB1/SOCS1/NCKAP1L/HLA-A/RUNX3	12
GO:0030183	B cell differentiation	28/1030	153/18870	1.48649e-08	5.11444e-07	4.11932e-07	IKZF3/JAK3/IRF8/PTPRC/IL2RG/SLAMF8/BCL2/SYK/CD27/GPR183/ITGA4/MS4A1/VCAM1/DOCK11/CR1/IL4I1/PAX5/NCKAP1L/CD79B/INPP5D/CARD11/PIK3CD/CD19/FCRL3/CD79A/XBP1/POU2AF1/ITM2A	28
GO:0043029	T cell homeostasis	15/1030	47/18870	1.48658e-08	5.11444e-07	4.11932e-07	JAK3/SPNS2/LGALS9/AIM2/IL2RA/BCL2/IL7R/GPR174/CORO1A/FOXP3/LGALS2/CCNB2/PMAIP1/NCKAP1L/SIT1	15
GO:0046633	alpha-beta T cell proliferation	15/1030	47/18870	1.48658e-08	5.11444e-07	4.11932e-07	CD3E/ZAP70/PRKCQ/LGALS9/HLA-E/PTPRC/DOCK2/IL2RA/SYK/FOXP3/PTPN22/IRF1/CARD11/HLA-A/RASAL3	15
GO:0045066	regulatory T cell differentiation	14/1030	41/18870	1.68297e-08	5.73103e-07	4.61595e-07	CTLA4/LGALS9/KAT2A/IL2RG/LILRB2/PLA2G2D/FOXP3/CR1/IRF1/HLA-DRA/DUSP10/IL4I1/SOCS1/HLA-DRB1	14
GO:0042267	natural killer cell mediated cytotoxicity	19/1030	76/18870	1.68787e-08	5.73103e-07	4.61595e-07	GZMB/NKG7/ULBP3/CD2/SLAMF6/LGALS9/HLA-E/KLRB1/CORO1A/SERPINB9/VAV1/SLAMF7/LILRB1/UNC13D/HLA-A/HLA-B/HLA-F/KLRK1/FCGR3A	19
GO:0002711	positive regulation of T cell mediated immunity	18/1030	69/18870	1.94715e-08	6.56846e-07	5.29043e-07	ULBP3/SLAMF1/HLA-E/PTPRC/IL12RB1/TBX21/SASH3/FOXP3/DENND1B/HLA-DRA/TAP2/GATA3/B2M/HLA-A/HLA-B/HLA-F/RSAD2/HLA-DRB1	18
GO:0007162	negative regulation of cell adhesion	43/1030	312/18870	2.08973e-08	7.00397e-07	5.64121e-07	ERBB2/JAK3/CTLA4/B4GALNT2/GBP1/LGALS9/PTPRC/PDCD1LG2/IL2RA/TBX21/RIPOR2/IDO1/LILRB2/PLA2G2D/AKNA/FOXP3/ADAMDEC1/PTPN22/TNFRSF21/CR1/CCL21/PLXNB1/PDE3B/IRF1/LILRB1/IL4I1/SOCS1/NCKAP1L/DLG5/ASS1/ERBB3/LAX1/LAPTM5/RUNX3/SDC4/FGL2/GPNMB/ZNF703/CD74/MUC1/HLA-DRB1/GLI3/TNC	43
GO:1902107	positive regulation of leukocyte differentiation	31/1030	185/18870	2.22913e-08	7.37601e-07	5.94086e-07	PNP/ZAP70/LGALS9/PTPRC/IL2RA/IL2RG/IL7R/IL12RB1/SYK/SASH3/LILRB2/EVI2B/FOXP3/CD27/CR1/HLA-DRA/DUSP10/GATA3/IL4I1/SOCS1/NCKAP1L/INPP5D/HCLS1/CCL19/XBP1/CD4/RUNX3/CCR1/CD74/HLA-DRB1/GLI3	31
GO:1903708	positive regulation of hemopoiesis	31/1030	185/18870	2.22913e-08	7.37601e-07	5.94086e-07	PNP/ZAP70/LGALS9/PTPRC/IL2RA/IL2RG/IL7R/IL12RB1/SYK/SASH3/LILRB2/EVI2B/FOXP3/CD27/CR1/HLA-DRA/DUSP10/GATA3/IL4I1/SOCS1/NCKAP1L/INPP5D/HCLS1/CCL19/XBP1/CD4/RUNX3/CCR1/CD74/HLA-DRB1/GLI3	31
GO:0045589	regulation of regulatory T cell differentiation	13/1030	36/18870	2.52661e-08	8.30743e-07	6.69105e-07	CTLA4/LGALS9/KAT2A/IL2RG/LILRB2/FOXP3/CR1/IRF1/HLA-DRA/DUSP10/IL4I1/SOCS1/HLA-DRB1	13
GO:2000514	regulation of CD4-positive, alpha-beta T cell activation	19/1030	78/18870	2.66996e-08	8.61721e-07	6.94056e-07	JAK3/CD3E/PRKCQ/LGALS9/IL2RA/IL2RG/IL12RB1/TBX21/SASH3/FOXP3/IRF4/HLA-DRA/GATA3/SOCS1/NCKAP1L/CARD11/CCL19/RUNX3/HLA-DRB1	19
GO:0002483	antigen processing and presentation of endogenous peptide antigen	11/1030	25/18870	2.67059e-08	8.61721e-07	6.94056e-07	ULBP3/HLA-E/TAP1/HLA-DRA/TAP2/B2M/HLA-A/ERAP2/HLA-B/HLA-F/HLA-DRB1	11
GO:0046641	positive regulation of alpha-beta T cell proliferation	11/1030	25/18870	2.67059e-08	8.61721e-07	6.94056e-07	CD3E/ZAP70/PRKCQ/LGALS9/HLA-E/PTPRC/SYK/PTPN22/CARD11/HLA-A/RASAL3	11
GO:0031349	positive regulation of defense response	57/1030	480/18870	2.72959e-08	8.75321e-07	7.0501e-07	MED1/S100A9/S100A8/NKG7/CCR7/TXK/FYN/ESR1/SLAMF6/NLRC5/GBP5/NLRC3/GFI1/HLA-E/SLC15A2/AIM2/PYHIN1/TLR8/SYK/CTSC/GBP2/IDO1/NMI/SCIMP/TNFAIP3/C2CD4B/INAVA/C2CD4A/CD40/GRPR/CTSS/PTPN22/LGALS2/IRF4/LBP/VAV1/PIK3AP1/ETS1/NR1D1/IL6ST/IRF1/CCL5/PIK3CG/PTGER4/IFI16/LYN/FCRL3/PLA2G7/BIRC3/HLA-F/RSAD2/KLRK1/IFIH1/OAS1/PTGER3/OAS3/BPIFB1	57
GO:0071219	cellular response to molecule of bacterial origin	36/1030	239/18870	2.99985e-08	9.56089e-07	7.70063e-07	CCR5/CXCL9/KMO/GBP5/GFI1/IRF8/PDCD1LG2/TIFAB/CXCL10/GBP2/LILRB2/SCIMP/TNFAIP3/CD40/PTPN22/CD6/PDE4B/LBP/CXCL11/NR1D1/TNFRSF1B/LILRB1/PTAFR/LYN/NUGGC/ASS1/CXCL1/SLC7A5/XBP1/CXCL8/CAMP/KLRK1/CXCL13/CCL2/CMPK2/MRC1	36
GO:0048872	homeostasis of number of cells	43/1030	316/18870	3.04695e-08	9.65177e-07	7.77382e-07	MED1/JAK3/CCR7/CCR4/THRA/SPNS2/HIF1A/P4HTM/G6PD/LGALS9/IKZF1/AIM2/IL2RA/BCL2/IL7R/GPR174/CORO1A/SASH3/TNFAIP3/FOXP3/GPR183/LGALS2/PDE4B/CCNB2/EPAS1/STAT1/PMAIP1/DOCK11/ETS1/GATA3/MYB/NCKAP1L/LYN/SIT1/INPP5D/CARD11/PIK3CD/HCLS1/B2M/TNFRSF17/CD74/CRISPLD1/SCNN1B	43
GO:0002548	monocyte chemotaxis	18/1030	71/18870	3.16539e-08	9.96618e-07	8.02707e-07	SLAMF8/CXCL10/XCL2/CCL21/CCL22/CCL5/S100A7/CXCL17/LYN/CCL4/CCL19/CCL18/PLA2G7/CCR1/LGMN/CCL8/CCL13/CCL2	18
GO:0032615	interleukin-12 production	17/1030	64/18870	3.59325e-08	1.11778e-06	9.00294e-07	JAK3/CCR7/SLAMF1/LGALS9/IRF8/LTB/TLR8/SYK/IDO1/SCIMP/CD40/IRF1/LILRB1/CCL19/CMKLR1/LAPTM5/HLA-B	17
GO:0032655	regulation of interleukin-12 production	17/1030	64/18870	3.59325e-08	1.11778e-06	9.00294e-07	JAK3/CCR7/SLAMF1/LGALS9/IRF8/LTB/TLR8/SYK/IDO1/SCIMP/CD40/IRF1/LILRB1/CCL19/CMKLR1/LAPTM5/HLA-B	17
GO:0001910	regulation of leukocyte mediated cytotoxicity	21/1030	96/18870	3.83658e-08	1.18637e-06	9.55538e-07	ULBP3/SLAMF6/LGALS9/HLA-E/PTPRC/KLRB1/IL7R/IL12RB1/SERPINB9/VAV1/HLA-DRA/TAP2/LILRB1/NCKAP1L/B2M/HLA-A/ICAM1/HLA-B/HLA-F/KLRK1/HLA-DRB1	21
GO:0033627	cell adhesion mediated by integrin	20/1030	88/18870	4.07873e-08	1.24641e-06	1.0039e-06	ITGB6/CD3E/SYK/FYB2/FERMT3/ITGA4/ITGAL/CCL21/PDE3B/CCL5/PIK3CG/NCKAP1L/LYN/ITGB7/ICAM1/ITGB2/NPNT/CXCL13/MUC1/ITGB8	20
GO:0050672	negative regulation of lymphocyte proliferation	20/1030	88/18870	4.07873e-08	1.24641e-06	1.0039e-06	ERBB2/SOX11/CTLA4/LGALS9/PDCD1LG2/IL2RA/IDO1/LILRB2/PLA2G2D/FOXP3/TNFRSF21/CR1/LILRB1/IL4I1/LYN/INPP5D/DLG5/SDC4/GPNMB/HLA-DRB1	20
GO:0046640	regulation of alpha-beta T cell proliferation	14/1030	44/18870	4.70698e-08	1.42999e-06	1.15175e-06	CD3E/ZAP70/PRKCQ/LGALS9/HLA-E/PTPRC/IL2RA/SYK/FOXP3/PTPN22/IRF1/CARD11/HLA-A/RASAL3	14
GO:0071216	cellular response to biotic stimulus	38/1030	265/18870	4.78956e-08	1.44661e-06	1.16515e-06	CCR5/CXCL9/KMO/GBP5/GFI1/IRF8/PDCD1LG2/TIFAB/EME1/SYK/CXCL10/GBP2/LILRB2/SCIMP/TNFAIP3/CD40/PTPN22/CD6/PDE4B/LBP/CXCL11/NR1D1/TNFRSF1B/LILRB1/PTAFR/LYN/NUGGC/ASS1/CXCL1/SLC7A5/XBP1/CXCL8/CAMP/KLRK1/CXCL13/CCL2/CMPK2/MRC1	38
GO:0032945	negative regulation of mononuclear cell proliferation	20/1030	89/18870	4.99421e-08	1.49971e-06	1.20791e-06	ERBB2/SOX11/CTLA4/LGALS9/PDCD1LG2/IL2RA/IDO1/LILRB2/PLA2G2D/FOXP3/TNFRSF21/CR1/LILRB1/IL4I1/LYN/INPP5D/DLG5/SDC4/GPNMB/HLA-DRB1	20
GO:0070231	T cell apoptotic process	16/1030	58/18870	5.05051e-08	1.5079e-06	1.21451e-06	JAK3/HIF1A/PRKCQ/LGALS9/IL2RA/BCL2/IL7R/IDO1/CD27/CCL5/DOCK8/EBF4/GIMAP8/BCL11B/PDCD1/GLI3	16
GO:0019883	antigen processing and presentation of endogenous antigen	12/1030	32/18870	5.3617e-08	1.59166e-06	1.28197e-06	ULBP3/HLA-E/TAP1/HLA-DRA/TAP2/B2M/HLA-A/ERAP2/HLA-B/HLA-F/CD74/HLA-DRB1	12
GO:0046638	positive regulation of alpha-beta T cell differentiation	15/1030	52/18870	6.8527e-08	2.02271e-06	1.62915e-06	PNP/ZAP70/LGALS9/IL2RG/IL12RB1/SYK/SASH3/FOXP3/HLA-DRA/SOCS1/NCKAP1L/CCL19/RUNX3/HLA-DRB1/GLI3	15
GO:0032753	positive regulation of interleukin-4 production	11/1030	27/18870	7.06039e-08	2.07224e-06	1.66905e-06	CD3E/PRKCQ/LGALS9/HLA-E/SYK/SASH3/FOXP3/IRF4/GATA3/SLC7A5/FCER1G	11
GO:0043383	negative T cell selection	8/1030	13/18870	7.72421e-08	2.25434e-06	1.81572e-06	CCR7/CD3E/ZAP70/PTPRC/DOCK2/THEMIS/CD74/GLI3	8
GO:0034612	response to tumor necrosis factor	37/1030	259/18870	7.92221e-08	2.29921e-06	1.85185e-06	SLC22A5/AFF3/GBP1/AIM2/KAT2A/MAP3K5/SYK/GBP2/TMSB4X/TNFAIP3/TNFRSF13C/XCL2/CD40/TNFRSF21/VCAM1/STAT1/CCL21/NR1D1/CCL22/CCL5/TNFRSF1B/GATA3/CCL4/ASS1/CCL19/CCL18/TNFRSF17/LAPTM5/CXCL8/BIRC3/CCL8/CCL13/UBD/NPNT/CAMP/CCL2/NKX3-1	37
GO:0045577	regulation of B cell differentiation	12/1030	33/18870	8.00806e-08	2.31122e-06	1.86152e-06	IKZF3/IL2RG/SLAMF8/SYK/CD27/CR1/IL4I1/NCKAP1L/INPP5D/CARD11/FCRL3/XBP1	12
GO:0043410	positive regulation of MAPK cascade	55/1030	474/18870	1.04639e-07	3.00332e-06	2.41897e-06	ERBB2/FGFR2/P2RY6/CCR7/SLAMF1/LGALS9/ERBB4/PTPRC/MAP3K5/DOK3/SYK/MAP4K1/NEK10/SCIMP/TGFBR1/BANK1/XCL2/INAVA/CD40/TPBG/PTPN22/CD27/GPR183/IGF1R/DOK2/CCL21/DKK1/CCL22/CCL5/PIK3CG/S100A7/CXCL17/CCL4/FCRL3/FGB/CCL19/CCL18/FGF10/ICAM1/CD4/LAPTM5/CCR1/CCL8/CCL13/FGFR4/GPNMB/CD24/NPNT/CD74/FGG/HLA-DRB1/TRAF4/APOE/CCL2/FGFR3	55
GO:0070232	regulation of T cell apoptotic process	13/1030	40/18870	1.07263e-07	3.06172e-06	2.46601e-06	JAK3/HIF1A/PRKCQ/LGALS9/BCL2/IL7R/IDO1/CD27/CCL5/DOCK8/GIMAP8/BCL11B/PDCD1	13
GO:0002520	immune system development	31/1030	199/18870	1.24941e-07	3.54682e-06	2.85672e-06	ICOS/CCR4/EXO1/CD3E/SPNS2/LGALS9/POLQ/HLA-E/PTPRC/LTB/IL2RA/BCL2/IL7R/TBX21/SAMHD1/IDO1/LILRB2/TNFAIP3/TGFBR1/CD40/FOXP3/CCNB2/TFRC/GATA3/LYN/BCL11B/PDCD1/LMO4/FGF10/HLA-B/CD248	31
GO:0045591	positive regulation of regulatory T cell differentiation	10/1030	23/18870	1.34017e-07	3.7692e-06	3.03583e-06	LGALS9/IL2RG/LILRB2/FOXP3/CR1/HLA-DRA/DUSP10/IL4I1/SOCS1/HLA-DRB1	10
GO:0031348	negative regulation of defense response	42/1030	321/18870	1.34226e-07	3.7692e-06	3.03583e-06	TRIM45/FYN/NLRC5/NLRC3/LGALS9/HLA-E/PTPRC/CD96/IL2RA/SLAMF8/SYK/SAMHD1/NMI/SERPINB9/TNFAIP3/IL10RA/FOXP3/PTPN22/AOAH/CST7/DTX4/CR1/NR1D1/PTGER4/TNFRSF1B/DUSP10/LILRB1/CXCL17/GATA3/IFI16/LYN/C1QTNF3/HLA-A/ENPP3/SUSD4/HLA-B/FGL2/HLA-F/HLA-DRB1/OAS1/APOE/OAS3	42
GO:0002291	T cell activation via T cell receptor contact with antigen bound to MHC molecule on antigen presenting cell	7/1030	10/18870	1.46877e-07	4.1023e-06	3.30412e-06	LGALS9/ITGAL/APBB1IP/LILRB1/HLA-DMB/ICAM1/FGL2	7
GO:0051607	defense response to virus	43/1030	334/18870	1.51174e-07	4.19973e-06	3.38259e-06	SLFN11/PRF1/CXCL9/NLRC5/GBP5/NLRC3/GBP1/AIM2/PTPRC/SLFN13/BCL2/IL12RB1/TLR8/AZU1/CXCL10/SAMHD1/GBP2/ISG20/TNFAIP3/APOBEC3G/CD40/FOXP3/PTPN22/MX2/STAT1/PMAIP1/IRF1/LILRB1/IFI16/TRIM22/UNC13D/OAS2/FGL2/RSAD2/APOBEC3C/IFIH1/IFI44L/OAS1/IFIT3/OAS3/IFIT2/APOBEC3B/MX1	43
GO:0140546	defense response to symbiont	43/1030	335/18870	1.64527e-07	4.54636e-06	3.66178e-06	SLFN11/PRF1/CXCL9/NLRC5/GBP5/NLRC3/GBP1/AIM2/PTPRC/SLFN13/BCL2/IL12RB1/TLR8/AZU1/CXCL10/SAMHD1/GBP2/ISG20/TNFAIP3/APOBEC3G/CD40/FOXP3/PTPN22/MX2/STAT1/PMAIP1/IRF1/LILRB1/IFI16/TRIM22/UNC13D/OAS2/FGL2/RSAD2/APOBEC3C/IFIH1/IFI44L/OAS1/IFIT3/OAS3/IFIT2/APOBEC3B/MX1	43
GO:0031342	negative regulation of cell killing	11/1030	29/18870	1.69352e-07	4.62763e-06	3.72723e-06	LGALS9/HLA-E/PTPRC/IL7R/SERPINB9/CR1/LILRB1/NCKAP1L/HLA-A/HLA-B/HLA-F	11
GO:0032633	interleukin-4 production	12/1030	35/18870	1.7014e-07	4.62763e-06	3.72723e-06	CD3E/PRKCQ/LGALS9/HLA-E/SYK/SASH3/FOXP3/IRF4/GATA3/SLC7A5/FCER1G/HLA-DRB1	12
GO:0032673	regulation of interleukin-4 production	12/1030	35/18870	1.7014e-07	4.62763e-06	3.72723e-06	CD3E/PRKCQ/LGALS9/HLA-E/SYK/SASH3/FOXP3/IRF4/GATA3/SLC7A5/FCER1G/HLA-DRB1	12
GO:0002705	positive regulation of leukocyte mediated immunity	26/1030	151/18870	1.72175e-07	4.65859e-06	3.75217e-06	ULBP3/SLAMF1/SLAMF6/HLA-E/PTPRC/IL12RB1/TBX21/SASH3/SCIMP/CD40/FOXP3/DENND1B/VAV1/HLA-DRA/TAP2/TFRC/GATA3/PTAFR/B2M/HLA-A/ITGB2/HLA-B/HLA-F/RSAD2/KLRK1/HLA-DRB1	26
GO:0010720	positive regulation of cell development	52/1030	444/18870	1.73755e-07	4.66325e-06	3.75592e-06	SOX11/MAPT/PNP/ZAP70/HIF1A/WNT3/LGALS9/PTPRC/IL2RA/IL2RG/BCL2/IL7R/IL12RB1/LRP8/SYK/SASH3/LILRB2/EVI2B/FOXP3/CD27/CR1/AURKA/PLXNB1/IL6ST/HLA-DRA/TNFRSF1B/DUSP10/GATA3/MYB/IL4I1/SOCS1/NCKAP1L/LYN/INPP5D/NEURL1/HCLS1/LRP2/CCL19/SLC7A5/XBP1/CXCR4/CD4/RUNX3/CCR1/WNT2/ASPM/CD74/HLA-DRB1/GLI3/MME/HAPLN3/METRN	52
GO:0033077	T cell differentiation in thymus	19/1030	87/18870	1.74143e-07	4.66325e-06	3.75592e-06	ERBB2/CCR7/CD3G/CD3E/CD3D/ZAP70/PTPRC/DOCK2/IL2RG/BCL2/IL7R/BMI1/FOXP3/GATA3/BCL11B/CARD11/B2M/CD74/GLI3	19
GO:0032623	interleukin-2 production	16/1030	63/18870	1.78825e-07	4.73978e-06	3.81756e-06	CD3E/PNP/PRKCQ/GBP1/PTPRC/TBX21/SASH3/TNFAIP3/FOXP3/PDE4B/IRF4/CR1/GATA3/CARD11/CD4/LAPTM5	16
GO:0032663	regulation of interleukin-2 production	16/1030	63/18870	1.78825e-07	4.73978e-06	3.81756e-06	CD3E/PNP/PRKCQ/GBP1/PTPRC/TBX21/SASH3/TNFAIP3/FOXP3/PDE4B/IRF4/CR1/GATA3/CARD11/CD4/LAPTM5	16
GO:0043370	regulation of CD4-positive, alpha-beta T cell differentiation	15/1030	56/18870	2.0234e-07	5.33581e-06	4.29762e-06	JAK3/LGALS9/IL2RG/IL12RB1/TBX21/SASH3/FOXP3/IRF4/HLA-DRA/GATA3/SOCS1/NCKAP1L/CCL19/RUNX3/HLA-DRB1	15
GO:0009410	response to xenobiotic stimulus	51/1030	434/18870	2.05441e-07	5.39024e-06	4.34146e-06	ABCA3/ABCC3/ABCC4/PRKCB/PNP/CD38/AIM2/LCK/BCL2/LRP8/NAT1/ABAT/ABCD3/ABCC2/GSTM2/ADCY1/CD69/PDE4B/AS3MT/PPP1R9B/VAV1/STAT1/WNK4/FMO5/TFRC/CYP2A6/NCKAP1L/CYP2A7/LYN/SREBF1/CYBB/ASS1/DUSP6/CCND1/RAB6C/CXCR4/ABCC8/FMO1/E2F1/SLC1A1/ACSL1/HSD11B2/KCNJ11/CYP2J2/NKX3-1/CBR3/TFAP2B/PLIN2/SCNN1B/UGT2B15/CDH3	51
GO:0002544	chronic inflammatory response	9/1030	19/18870	2.33523e-07	6.06704e-06	4.88658e-06	S100A9/S100A8/IDO1/TNFAIP3/FOXP3/VCAM1/CCL5/UNC13D/CXCL13	9
GO:0042130	negative regulation of T cell proliferation	17/1030	72/18870	2.33572e-07	6.06704e-06	4.88658e-06	ERBB2/CTLA4/LGALS9/PDCD1LG2/IL2RA/IDO1/LILRB2/PLA2G2D/FOXP3/TNFRSF21/CR1/LILRB1/IL4I1/DLG5/SDC4/GPNMB/HLA-DRB1	17
GO:0050727	regulation of inflammatory response	50/1030	425/18870	2.60928e-07	6.74388e-06	5.43173e-06	TRIM45/S100A9/S100A8/NKG7/CCR7/FYN/ESR1/NLRC3/HLA-E/AIM2/PTPRC/IL2RA/SLAMF8/SYK/CTSC/IDO1/NMI/TMSB4X/PLA2G2D/TNFAIP3/C2CD4B/C2CD4A/AKNA/IL10RA/FOXP3/LGALS2/AOAH/CST7/LBP/PIK3AP1/ETS1/NR1D1/IL6ST/CCL5/PIK3CG/PTGER4/TNFRSF1B/DUSP10/CXCL17/GATA3/LYN/C1QTNF3/PLA2G7/ENPP3/BIRC3/HLA-DRB1/PTGER3/PGLYRP2/APOE/TNC	50
GO:0071356	cellular response to tumor necrosis factor	34/1030	238/18870	2.64325e-07	6.79787e-06	5.47521e-06	GBP1/AIM2/KAT2A/MAP3K5/SYK/GBP2/TMSB4X/TNFAIP3/TNFRSF13C/XCL2/CD40/TNFRSF21/VCAM1/STAT1/CCL21/NR1D1/CCL22/CCL5/TNFRSF1B/GATA3/CCL4/ASS1/CCL19/CCL18/TNFRSF17/LAPTM5/CXCL8/BIRC3/CCL8/CCL13/NPNT/CAMP/CCL2/NKX3-1	34
GO:0001914	regulation of T cell mediated cytotoxicity	14/1030	50/18870	2.82382e-07	7.22647e-06	5.82042e-06	ULBP3/HLA-E/PTPRC/IL7R/IL12RB1/HLA-DRA/TAP2/LILRB1/NCKAP1L/B2M/HLA-A/HLA-B/HLA-F/HLA-DRB1	14
GO:0071677	positive regulation of mononuclear cell migration	17/1030	73/18870	2.89148e-07	7.36335e-06	5.93066e-06	CCR7/SLAMF1/LGALS9/CORO1A/CXCL10/XCL2/ITGA4/CCL21/CCL5/DOCK8/S100A7/CXCL17/CCL4/PLA2G7/CCR1/LGMN/CXCL13	17
GO:0070233	negative regulation of T cell apoptotic process	10/1030	25/18870	3.46373e-07	8.77761e-06	7.06975e-06	JAK3/HIF1A/PRKCQ/BCL2/IL7R/IDO1/CD27/CCL5/DOCK8/BCL11B	10
GO:0019058	viral life cycle	41/1030	321/18870	3.63144e-07	9.15793e-06	7.37608e-06	CCR5/SLAMF1/ITGB6/CXCR6/LGALS9/BCL2/LAMP3/CIITA/ISG20/APOBEC3G/CDHR3/CR1/WWP1/CCL5/KPNA2/TFRC/TOP2A/IFI16/ITGB7/SIGLEC1/TRIM22/CXCR4/CTSL/ICAM1/NECTIN1/CD4/CXCL8/OAS2/CCL8/RSAD2/CD74/APOBEC3C/IFIH1/HLA-DRB1/OAS1/APOE/CCL2/OAS3/MRC1/APOBEC3B/MX1	41
GO:2000516	positive regulation of CD4-positive, alpha-beta T cell activation	13/1030	44/18870	3.77362e-07	9.47051e-06	7.62784e-06	CD3E/PRKCQ/LGALS9/IL2RG/IL12RB1/SASH3/FOXP3/HLA-DRA/SOCS1/NCKAP1L/CARD11/CCL19/HLA-DRB1	13
GO:0019932	second-messenger-mediated signaling	40/1030	310/18870	3.84901e-07	9.61328e-06	7.74283e-06	MAPT/DYRK2/CCR7/CCR5/CCR4/CD3E/TRAT1/ZAP70/CXCR6/GBP1/GIPR/CXCR3/NOS1AP/PTPRC/SLA2/PLEK/AZU1/SYK/GSTM2/ADGRB2/CAP2/ADCY1/DEFB1/PPP1R9B/VCAM1/TBC1D10C/PDE3B/ADGRG6/CCL4/CMKLR1/ERBB3/CXCR4/CD4/CXCL8/CCR1/APLNR/ADM/KCNJ11/APOE/FCGR3A	40
GO:0019722	calcium-mediated signaling	31/1030	210/18870	4.258e-07	1.05839e-05	8.52458e-06	MAPT/DYRK2/CCR7/CCR5/CCR4/CD3E/TRAT1/ZAP70/CXCR6/GBP1/CXCR3/PTPRC/SLA2/PLEK/AZU1/SYK/GSTM2/ADGRB2/DEFB1/PPP1R9B/VCAM1/TBC1D10C/CCL4/CMKLR1/ERBB3/CXCR4/CD4/CXCL8/CCR1/KCNJ11/FCGR3A	31
GO:0002708	positive regulation of lymphocyte mediated immunity	23/1030	129/18870	4.61162e-07	1.14083e-05	9.18856e-06	ULBP3/SLAMF1/SLAMF6/HLA-E/PTPRC/IL12RB1/TBX21/SASH3/CD40/FOXP3/DENND1B/VAV1/HLA-DRA/TAP2/TFRC/GATA3/B2M/HLA-A/HLA-B/HLA-F/RSAD2/KLRK1/HLA-DRB1	23
GO:0002292	T cell differentiation involved in immune response	18/1030	84/18870	4.93995e-07	1.21626e-05	9.7961e-06	JAK3/STAT4/SLAMF6/LGALS9/IL12RB1/TBX21/EOMES/FOXP3/GPR183/IRF4/HLA-DRA/PTGER4/GATA3/MYB/CCL19/FCER1G/FGL2/HLA-DRB1	18
GO:0071347	cellular response to interleukin-1	21/1030	111/18870	5.2151e-07	1.27795e-05	1.0293e-05	KMO/HIF1A/GBP1/GBP2/XCL2/CD40/CCL21/NR1D1/CCL22/CCL5/CCL4/FGB/CCL19/CCL18/CXCL8/CCL8/CCL13/CAMP/FGG/CCL2/NKX3-1	21
GO:0002821	positive regulation of adaptive immune response	23/1030	130/18870	5.3181e-07	1.29356e-05	1.04187e-05	ULBP3/SLAMF1/PRKCQ/HLA-E/PTPRC/IL12RB1/TBX21/SASH3/CD40/FOXP3/DENND1B/IL6ST/HLA-DRA/TAP2/TFRC/GATA3/B2M/HLA-A/CD4/HLA-B/HLA-F/RSAD2/HLA-DRB1	23
GO:0001911	negative regulation of leukocyte mediated cytotoxicity	10/1030	26/18870	5.35352e-07	1.29356e-05	1.04187e-05	LGALS9/HLA-E/PTPRC/IL7R/SERPINB9/LILRB1/NCKAP1L/HLA-A/HLA-B/HLA-F	10
GO:1901623	regulation of lymphocyte chemotaxis	10/1030	26/18870	5.35352e-07	1.29356e-05	1.04187e-05	CXCL10/XCL2/PADI2/CCL21/CCL5/S100A7/CCL4/KLRK1/CXCL13/CCL2	10
GO:0002832	negative regulation of response to biotic stimulus	25/1030	150/18870	5.59674e-07	1.34607e-05	1.08416e-05	NLRC5/NLRC3/LGALS9/HLA-E/CD96/SLAMF8/SAMHD1/NMI/SERPINB9/TNFAIP3/FOXP3/PTPN22/DTX4/CR1/DUSP10/LILRB1/IFI16/IL4I1/HLA-A/SUSD4/HLA-B/FGL2/HLA-F/OAS1/OAS3	25
GO:0097028	dendritic cell differentiation	13/1030	46/18870	6.68034e-07	1.59928e-05	1.28811e-05	CCR7/ITGB6/LGALS9/IRF8/LILRB2/IRF4/LILRB1/LYN/CCL19/TMEM176B/HLA-B/UBD/ITGB8	13
GO:0010818	T cell chemotaxis	10/1030	27/18870	8.08733e-07	1.92723e-05	1.55225e-05	CXCL10/XCL2/GPR183/CXCL11/CCL21/CCL5/PIK3CG/S100A7/PIK3CD/CXCL13	10
GO:0045060	negative thymic T cell selection	7/1030	12/18870	8.79802e-07	2.06813e-05	1.66574e-05	CCR7/CD3E/ZAP70/PTPRC/DOCK2/CD74/GLI3	7
GO:0097048	dendritic cell apoptotic process	7/1030	12/18870	8.79802e-07	2.06813e-05	1.66574e-05	CCR7/LGALS9/BCL2/CCL21/LILRB1/LYN/CCL19	7
GO:2000668	regulation of dendritic cell apoptotic process	7/1030	12/18870	8.79802e-07	2.06813e-05	1.66574e-05	CCR7/LGALS9/BCL2/CCL21/LILRB1/LYN/CCL19	7
GO:0002824	positive regulation of adaptive immune response based on somatic recombination of immune receptors built from immunoglobulin superfamily domains	22/1030	124/18870	8.89274e-07	2.08098e-05	1.67608e-05	ULBP3/SLAMF1/PRKCQ/HLA-E/PTPRC/IL12RB1/TBX21/SASH3/CD40/FOXP3/DENND1B/HLA-DRA/TAP2/TFRC/GATA3/B2M/HLA-A/CD4/HLA-B/HLA-F/RSAD2/HLA-DRB1	22
GO:0032102	negative regulation of response to external stimulus	53/1030	481/18870	9.07374e-07	2.11381e-05	1.70253e-05	TRIM45/RTN4RL1/C5AR2/FYN/NLRC5/NLRC3/WNT3/LGALS9/HLA-E/PTPRC/CD96/IL2RA/SLAMF8/SYK/SAMHD1/NMI/SERPINB9/TNFAIP3/SEMA3B/PADI2/IL10RA/FOXP3/PTPN22/AOAH/CST7/DTX4/CR1/TFPI/NR1D1/PTGER4/TNFRSF1B/DUSP10/LILRB1/CXCL17/GATA3/IFI16/LYN/FGB/C1QTNF3/HLA-A/ENPP3/SUSD4/HLA-B/FGL2/HLA-F/KLRK1/FGG/CXCL13/HLA-DRB1/OAS1/APOE/CCL2/OAS3	53
GO:0001782	B cell homeostasis	11/1030	34/18870	1.08825e-06	2.52386e-05	2.0328e-05	SPNS2/HIF1A/BCL2/IL7R/SASH3/TNFAIP3/FOXP3/DOCK11/NCKAP1L/LYN/CD74	11
GO:0071624	positive regulation of granulocyte chemotaxis	10/1030	28/18870	1.19661e-06	2.76283e-05	2.22527e-05	CCR7/RIPOR2/LBP/CCL21/S100A7/NCKAP1L/CCL19/CXCL8/CD74/RAC2	10
GO:0002275	myeloid cell activation involved in immune response	19/1030	98/18870	1.22053e-06	2.80561e-05	2.25972e-05	SLAMF1/LGALS9/DOCK2/DYSF/SYK/NMI/LBP/PIK3CG/PTAFR/LYN/PIK3CD/UNC13D/FCER1G/CD84/PTGDS/ENPP3/ITGB2/RAC2/SCNN1B	19
GO:0002720	positive regulation of cytokine production involved in immune response	17/1030	81/18870	1.39035e-06	3.18188e-05	2.56278e-05	SLAMF1/HLA-E/TBX21/SYK/SASH3/SCIMP/INAVA/DENND1B/LILRB1/GATA3/SLC7A5/B2M/HLA-A/LAPTM5/HLA-F/RSAD2/CD74	17
GO:0030101	natural killer cell activation	19/1030	99/18870	1.43415e-06	3.26773e-05	2.63193e-05	NKG7/ULBP3/CD2/SLAMF1/HLA-E/PTPRC/IL21R/CORO1A/NFIL3/PTPN22/SLAMF7/GATA3/PRDM1/PIK3CD/UNC13D/HLA-F/KLRK1/PGLYRP2/FCGR3A	19
GO:0019885	antigen processing and presentation of endogenous peptide antigen via MHC class I	9/1030	23/18870	1.69364e-06	3.84213e-05	3.09457e-05	ULBP3/HLA-E/TAP1/TAP2/B2M/HLA-A/ERAP2/HLA-B/HLA-F	9
GO:0002700	regulation of production of molecular mediator of immune response	28/1030	191/18870	1.75402e-06	3.9618e-05	3.19096e-05	JAK3/SLAMF1/HLA-E/PTPRC/CD96/TBX21/SYK/SASH3/SCIMP/INAVA/CD40/FOXP3/PTPN22/DENND1B/CR1/TFRC/TNFRSF1B/LILRB1/GATA3/FCRL3/SLC7A5/B2M/XBP1/HLA-A/LAPTM5/HLA-F/RSAD2/CD74	28
GO:0045123	cellular extravasation	16/1030	74/18870	1.86325e-06	4.19028e-05	3.37498e-05	SELL/AZU1/RIPOR2/ITGA4/ITGAL/VCAM1/CCL21/JAML/PIK3CG/PTGER4/PTAFR/ITGB7/PIK3CD/ICAM1/PECAM1/CCL2	16
GO:0002718	regulation of cytokine production involved in immune response	21/1030	120/18870	1.97293e-06	4.41783e-05	3.55826e-05	JAK3/SLAMF1/HLA-E/CD96/TBX21/SYK/SASH3/SCIMP/INAVA/FOXP3/DENND1B/TNFRSF1B/LILRB1/GATA3/SLC7A5/B2M/HLA-A/LAPTM5/HLA-F/RSAD2/CD74	21
GO:0061180	mammary gland epithelium development	15/1030	66/18870	1.99963e-06	4.45841e-05	3.59094e-05	MED1/FGFR2/ESR1/HIF1A/WNT3/ERBB4/PGR/BTRC/GATA3/CCND1/FGF10/WNT2/ZNF703/TBX3/PRLR	15
GO:0070555	response to interleukin-1	23/1030	140/18870	2.03063e-06	4.50818e-05	3.63103e-05	KMO/HIF1A/GBP1/CD38/LGALS9/GBP2/XCL2/CD40/CCL21/NR1D1/CCL22/CCL5/CCL4/FGB/CCL19/CCL18/CXCL8/CCL8/CCL13/CAMP/FGG/CCL2/NKX3-1	23
GO:0045089	positive regulation of innate immune response	41/1030	343/18870	2.06295e-06	4.54848e-05	3.66349e-05	MED1/TXK/FYN/ESR1/SLAMF6/NLRC5/GBP5/NLRC3/GFI1/HLA-E/SLC15A2/AIM2/PYHIN1/TLR8/SYK/GBP2/NMI/SCIMP/TNFAIP3/INAVA/CD40/CTSS/PTPN22/IRF4/LBP/VAV1/PIK3AP1/NR1D1/IRF1/CCL5/IFI16/LYN/FCRL3/BIRC3/HLA-F/RSAD2/KLRK1/IFIH1/OAS1/OAS3/BPIFB1	41
GO:0002474	antigen processing and presentation of peptide antigen via MHC class I	11/1030	36/18870	2.0663e-06	4.54848e-05	3.66349e-05	ULBP3/HLA-E/TAP1/TAP2/B2M/HLA-A/FCER1G/ERAP2/HLA-B/HLA-F/IFI30	11
GO:0002367	cytokine production involved in immune response	21/1030	122/18870	2.59899e-06	5.69694e-05	4.58849e-05	JAK3/SLAMF1/HLA-E/CD96/TBX21/SYK/SASH3/SCIMP/INAVA/FOXP3/DENND1B/TNFRSF1B/LILRB1/GATA3/SLC7A5/B2M/HLA-A/LAPTM5/HLA-F/RSAD2/CD74	21
GO:0002287	alpha-beta T cell activation involved in immune response	16/1030	76/18870	2.70695e-06	5.85943e-05	4.71936e-05	JAK3/STAT4/SLAMF6/LGALS9/IL12RB1/TBX21/EOMES/FOXP3/GPR183/IRF4/HLA-DRA/PTGER4/GATA3/MYB/CCL19/HLA-DRB1	16
GO:0002293	alpha-beta T cell differentiation involved in immune response	16/1030	76/18870	2.70695e-06	5.85943e-05	4.71936e-05	JAK3/STAT4/SLAMF6/LGALS9/IL12RB1/TBX21/EOMES/FOXP3/GPR183/IRF4/HLA-DRA/PTGER4/GATA3/MYB/CCL19/HLA-DRB1	16
GO:0031343	positive regulation of cell killing	16/1030	76/18870	2.70695e-06	5.85943e-05	4.71936e-05	PRF1/ULBP3/SLAMF6/HLA-E/PTPRC/IL12RB1/SYK/VAV1/HLA-DRA/TAP2/B2M/HLA-A/HLA-B/HLA-F/KLRK1/HLA-DRB1	16
GO:1903900	regulation of viral life cycle	23/1030	143/18870	2.9511e-06	6.3614e-05	5.12366e-05	LGALS9/BCL2/LAMP3/CIITA/ISG20/APOBEC3G/CCL5/KPNA2/TOP2A/IFI16/TRIM22/CD4/CXCL8/OAS2/RSAD2/CD74/APOBEC3C/IFIH1/HLA-DRB1/OAS1/OAS3/APOBEC3B/MX1	23
GO:0032729	positive regulation of type II interferon production	16/1030	77/18870	3.24578e-06	6.96769e-05	5.61199e-05	TXK/CD2/SLAMF1/SLAMF6/CD3E/LGALS9/IRF8/IL12RB1/TLR8/SASH3/PTPN22/PDE4B/LILRB1/SLC7A5/HLA-A/KLRK1	16
GO:0045059	positive thymic T cell selection	7/1030	14/18870	3.46067e-06	7.39842e-05	5.95891e-05	CD3G/CD3E/CD3D/ZAP70/PTPRC/DOCK2/CD74	7
GO:2000401	regulation of lymphocyte migration	15/1030	69/18870	3.6219e-06	7.71137e-05	6.21097e-05	SPNS2/CORO1A/RIPOR2/CXCL10/XCL2/PADI2/ITGA4/CCL21/CCL5/DOCK8/S100A7/CCL4/KLRK1/CXCL13/CCL2	15
GO:0002369	T cell cytokine production	11/1030	38/18870	3.74215e-06	7.90263e-05	6.36502e-05	SLAMF1/TBX21/SASH3/FOXP3/DENND1B/TNFRSF1B/GATA3/B2M/HLA-A/HLA-F/RSAD2	11
GO:0002724	regulation of T cell cytokine production	11/1030	38/18870	3.74215e-06	7.90263e-05	6.36502e-05	SLAMF1/TBX21/SASH3/FOXP3/DENND1B/TNFRSF1B/GATA3/B2M/HLA-A/HLA-F/RSAD2	11
GO:0046629	gamma-delta T cell activation	9/1030	25/18870	3.83442e-06	8.03218e-05	6.46937e-05	CD3G/ITK/CD3E/CD247/PTPRC/SYK/JAML/LILRB1/NCKAP1L	9
GO:0090023	positive regulation of neutrophil chemotaxis	9/1030	25/18870	3.83442e-06	8.03218e-05	6.46937e-05	CCR7/RIPOR2/LBP/CCL21/NCKAP1L/CCL19/CXCL8/CD74/RAC2	9
GO:0002702	positive regulation of production of molecular mediator of immune response	22/1030	136/18870	4.3733e-06	9.12421e-05	7.34892e-05	SLAMF1/HLA-E/PTPRC/TBX21/SYK/SASH3/SCIMP/INAVA/CD40/PTPN22/DENND1B/TFRC/LILRB1/GATA3/SLC7A5/B2M/XBP1/HLA-A/LAPTM5/HLA-F/RSAD2/CD74	22
GO:0002361	CD4-positive, CD25-positive, alpha-beta regulatory T cell differentiation	6/1030	10/18870	4.52872e-06	9.37319e-05	7.54945e-05	LGALS9/IL2RG/PLA2G2D/FOXP3/HLA-DRA/HLA-DRB1	6
GO:0035747	natural killer cell chemotaxis	6/1030	10/18870	4.52872e-06	9.37319e-05	7.54945e-05	CCL5/PIK3CG/CCL4/PIK3CD/KLRK1/CCL2	6
GO:0050792	regulation of viral process	25/1030	168/18870	4.72038e-06	9.73109e-05	7.83772e-05	LGALS9/BCL2/LAMP3/CIITA/ISG20/APOBEC3G/STAT1/CCL5/KPNA2/TOP2A/IFI16/TRIM22/CXCR4/CD4/CXCL8/OAS2/RSAD2/CD74/APOBEC3C/IFIH1/HLA-DRB1/OAS1/OAS3/APOBEC3B/MX1	25
GO:0002833	positive regulation of response to biotic stimulus	42/1030	369/18870	5.44506e-06	0.000111807	9.00524e-05	MED1/TXK/FYN/ESR1/SLAMF6/NLRC5/GBP5/NLRC3/GFI1/HLA-E/SLC15A2/AIM2/PYHIN1/TLR8/SYK/GBP2/NMI/SCIMP/TNFAIP3/INAVA/CD40/CTSS/PTPN22/IRF4/LBP/VAV1/PIK3AP1/NR1D1/IRF1/CCL5/IFI16/LYN/FCRL3/BIRC3/HLA-F/RSAD2/KLRK1/IFIH1/HLA-DRB1/OAS1/OAS3/BPIFB1	42
GO:0001771	immunological synapse formation	7/1030	15/18870	6.18248e-06	0.000124973	0.000100657	PRF1/CCR7/DOCK2/CD6/CCL21/DOCK8/CCL19	7
GO:0002468	dendritic cell antigen processing and presentation	7/1030	15/18870	6.18248e-06	0.000124973	0.000100657	CCR7/CCL21/HLA-DRA/CCL19/FGL2/CD74/HLA-DRB1	7
GO:0002517	T cell tolerance induction	7/1030	15/18870	6.18248e-06	0.000124973	0.000100657	ICOS/CD3E/IL2RA/IDO1/LILRB2/FOXP3/HLA-B	7
GO:0043374	CD8-positive, alpha-beta T cell differentiation	7/1030	15/18870	6.18248e-06	0.000124973	0.000100657	BCL2/EOMES/TNFSF8/IRF1/SOCS1/NCKAP1L/RUNX3	7
GO:0043299	leukocyte degranulation	16/1030	81/18870	6.49452e-06	0.000130404	0.000105031	NKG7/LGALS9/SYK/CORO1A/PIK3CG/NCKAP1L/PTAFR/LYN/PIK3CD/UNC13D/CD84/PTGDS/ITGB2/HLA-F/RAC2/FCGR3A	16
GO:0001916	positive regulation of T cell mediated cytotoxicity	11/1030	40/18870	6.50137e-06	0.000130404	0.000105031	ULBP3/HLA-E/PTPRC/IL12RB1/HLA-DRA/TAP2/B2M/HLA-A/HLA-B/HLA-F/HLA-DRB1	11
GO:0038094	Fc-gamma receptor signaling pathway	10/1030	33/18870	6.57351e-06	0.00013084	0.000105383	FYN/CD247/PTPRC/MYO1G/LCK/SYK/VAV1/LYN/FCER1G/FCGR3A	10
GO:0050869	negative regulation of B cell activation	10/1030	33/18870	6.57351e-06	0.00013084	0.000105383	CTLA4/TNFAIP3/BANK1/FOXP3/TNFRSF21/TBC1D10C/CR1/LYN/INPP5D/LAPTM5	10
GO:0018108	peptidyl-tyrosine phosphorylation	34/1030	276/18870	7.88149e-06	0.000156276	0.00012587	ERBB2/FGFR2/JAK3/FYN/CD3E/GFRA1/ZAP70/ERBB4/PTPRC/DOK7/LCK/LRP8/SYK/BANK1/CD40/IGF1R/CBLC/IL6ST/CCL5/SOCS1/LYN/HCLS1/ERBB3/FGF10/BLK/CD4/PECAM1/ITGB2/FGFR4/CD74/ENPP2/PRLR/SRCIN1/FGFR3	34
GO:0002716	negative regulation of natural killer cell mediated immunity	8/1030	21/18870	8.24569e-06	0.000162259	0.000130688	LGALS9/HLA-E/CD96/SERPINB9/LILRB1/HLA-A/HLA-B/HLA-F	8
GO:2001185	regulation of CD8-positive, alpha-beta T cell activation	8/1030	21/18870	8.24569e-06	0.000162259	0.000130688	HLA-E/PTPN22/IRF1/LILRB1/SOCS1/NCKAP1L/HLA-A/RUNX3	8
GO:0051347	positive regulation of transferase activity	45/1030	414/18870	8.53212e-06	0.000167262	0.000134718	ERBB2/FGFR2/MAPT/CCR7/MAPK15/PRKCQ/ERBB4/PTPRC/MAP3K5/CLSPN/DOK7/LRP8/AZU1/LCP2/PKIB/MMD/NEK10/BMI1/CD40/BTRC/CDC20/IGF1R/CCL21/DKK1/CCL5/PIK3CG/IRS1/CD19/CCL19/CCND1/ERBB3/LMO4/CD4/UBE2C/FGFR4/CD24/CD74/TPX2/HLA-DRB1/EEF1A2/TRAF4/APOE/PRLR/SRCIN1/FGFR3	45
GO:0031640	killing of cells of another organism	17/1030	92/18870	8.65636e-06	0.000168426	0.000135656	GSDMB/GZMB/GNLY/LYZ/PRF1/NKG7/GZMA/GBP5/GBP1/AZU1/SYK/GBP2/GZMM/GZMH/CCL13/CAMP/SCNN1B	17
GO:0141061	disruption of cell in another organism	17/1030	92/18870	8.65636e-06	0.000168426	0.000135656	GSDMB/GZMB/GNLY/LYZ/PRF1/NKG7/GZMA/GBP5/GBP1/AZU1/SYK/GBP2/GZMM/GZMH/CCL13/CAMP/SCNN1B	17
GO:0043372	positive regulation of CD4-positive, alpha-beta T cell differentiation	10/1030	34/18870	8.85903e-06	0.000171088	0.000137799	LGALS9/IL2RG/IL12RB1/SASH3/FOXP3/HLA-DRA/SOCS1/NCKAP1L/CCL19/HLA-DRB1	10
GO:0090022	regulation of neutrophil chemotaxis	10/1030	34/18870	8.85903e-06	0.000171088	0.000137799	C5AR2/CCR7/RIPOR2/LBP/CCL21/NCKAP1L/CCL19/CXCL8/CD74/RAC2	10
GO:0018212	peptidyl-tyrosine modification	34/1030	278/18870	9.21567e-06	0.000177316	0.000142816	ERBB2/FGFR2/JAK3/FYN/CD3E/GFRA1/ZAP70/ERBB4/PTPRC/DOK7/LCK/LRP8/SYK/BANK1/CD40/IGF1R/CBLC/IL6ST/CCL5/SOCS1/LYN/HCLS1/ERBB3/FGF10/BLK/CD4/PECAM1/ITGB2/FGFR4/CD74/ENPP2/PRLR/SRCIN1/FGFR3	34
GO:0032640	tumor necrosis factor production	26/1030	186/18870	9.80153e-06	0.000187202	0.000150778	C5AR2/CD2/SLAMF1/NLRC3/LGALS9/HLA-E/PTPRC/AZU1/SYK/SASH3/TNFAIP3/FOXP3/PTPN22/LBP/LILRB1/PTAFR/CYBB/CCL19/CD84/ABCC8/OAS2/GPNMB/IFIH1/OAS1/OAS3/FCGR3A	26
GO:0032680	regulation of tumor necrosis factor production	26/1030	186/18870	9.80153e-06	0.000187202	0.000150778	C5AR2/CD2/SLAMF1/NLRC3/LGALS9/HLA-E/PTPRC/AZU1/SYK/SASH3/TNFAIP3/FOXP3/PTPN22/LBP/LILRB1/PTAFR/CYBB/CCL19/CD84/ABCC8/OAS2/GPNMB/IFIH1/OAS1/OAS3/FCGR3A	26
GO:0050854	regulation of antigen receptor-mediated signaling pathway	14/1030	66/18870	1.02924e-05	0.000195858	0.00015775	CCR7/PRKCB/TRAT1/UBASH3A/GBP1/PTPRC/SLA2/LCK/PTPN22/LYN/CARD11/CD19/FCRL3/LAPTM5	14
GO:0002399	MHC class II protein complex assembly	7/1030	16/18870	1.04727e-05	0.000197839	0.000159346	HLA-DQA1/HLA-DRA/HLA-DRB5/HLA-DMB/B2M/HLA-DQB1/HLA-DRB1	7
GO:0002503	peptide antigen assembly with MHC class II protein complex	7/1030	16/18870	1.04727e-05	0.000197839	0.000159346	HLA-DQA1/HLA-DRA/HLA-DRB5/HLA-DMB/B2M/HLA-DQB1/HLA-DRB1	7
GO:0019730	antimicrobial humoral response	21/1030	133/18870	1.05566e-05	0.000198701	0.00016004	S100A9/GNLY/LYZ/CXCL9/HLA-E/AZU1/CXCL10/DEFB1/CXCL11/S100A7/FGB/WFDC2/CXCL1/HLA-A/CXCL8/CST9/CCL13/CAMP/CXCL13/RARRES2/CXCL14	21
GO:0002294	CD4-positive, alpha-beta T cell differentiation involved in immune response	15/1030	75/18870	1.07148e-05	0.000200951	0.000161852	JAK3/STAT4/SLAMF6/LGALS9/IL12RB1/TBX21/FOXP3/GPR183/IRF4/HLA-DRA/PTGER4/GATA3/MYB/CCL19/HLA-DRB1	15
GO:0043087	regulation of GTPase activity	36/1030	307/18870	1.30694e-05	0.000244229	0.00019671	ERBB2/CCR7/CHN1/CPEB2/ARHGAP25/ARHGAP15/RIPOR2/RGS11/XCL2/CD40/TBC1D9/RAPGEFL1/VAV1/DOCK11/TBC1D10C/CCL21/PLXNB1/CCL22/CCL5/DOCK8/TBC1D3I/RGL1/CCL4/FGD2/CCL19/GRTP1/ARHGAP45/FGD3/CCL18/TBC1D3/RGL3/CCL8/CCL13/KLRK1/CXCL13/CCL2	36
GO:0032735	positive regulation of interleukin-12 production	11/1030	43/18870	1.39128e-05	0.000259057	0.000208652	CCR7/LGALS9/IRF8/LTB/SYK/IDO1/SCIMP/CD40/IRF1/CCL19/LAPTM5	11
GO:0002710	negative regulation of T cell mediated immunity	9/1030	29/18870	1.54208e-05	0.000285093	0.000229623	SLAMF1/PTPRC/IL7R/TBX21/FOXP3/LILRB1/IL4I1/NCKAP1L/HLA-F	9
GO:0090025	regulation of monocyte chemotaxis	9/1030	29/18870	1.54208e-05	0.000285093	0.000229623	SLAMF8/CXCL10/CCL5/S100A7/CXCL17/LYN/PLA2G7/CCR1/LGMN	9
GO:0006909	phagocytosis	30/1030	237/18870	1.56197e-05	0.000287745	0.000231759	P2RY6/MYO18A/FYN/SLAMF1/IRF8/PTPRC/BIN2/SIRPG/MYO1G/ARHGAP25/DOCK2/DYSF/IL2RG/AZU1/SYK/CORO1A/IL2RB/LBP/VAV1/ITGAL/C2/NCF4/NCKAP1L/LYN/UNC13D/FCER1G/PECAM1/ITGB2/CCL2/SYT7	30
GO:0071706	tumor necrosis factor superfamily cytokine production	26/1030	191/18870	1.58253e-05	0.00028948	0.000233156	C5AR2/CD2/SLAMF1/NLRC3/LGALS9/HLA-E/PTPRC/AZU1/SYK/SASH3/TNFAIP3/FOXP3/PTPN22/LBP/LILRB1/PTAFR/CYBB/CCL19/CD84/ABCC8/OAS2/GPNMB/IFIH1/OAS1/OAS3/FCGR3A	26
GO:1903555	regulation of tumor necrosis factor superfamily cytokine production	26/1030	191/18870	1.58253e-05	0.00028948	0.000233156	C5AR2/CD2/SLAMF1/NLRC3/LGALS9/HLA-E/PTPRC/AZU1/SYK/SASH3/TNFAIP3/FOXP3/PTPN22/LBP/LILRB1/PTAFR/CYBB/CCL19/CD84/ABCC8/OAS2/GPNMB/IFIH1/OAS1/OAS3/FCGR3A	26
GO:0032760	positive regulation of tumor necrosis factor production	18/1030	106/18870	1.60956e-05	0.000293391	0.000236306	CD2/LGALS9/HLA-E/PTPRC/AZU1/SYK/SASH3/LBP/PTAFR/CYBB/CCL19/CD84/ABCC8/OAS2/IFIH1/OAS1/OAS3/FCGR3A	18
GO:0045620	negative regulation of lymphocyte differentiation	13/1030	60/18870	1.66458e-05	0.000302361	0.00024353	ERBB2/JAK3/CTLA4/TBX21/FOXP3/CR1/IRF1/SOCS1/RUNX3/FGL2/CD74/GLI3/PGLYRP2	13
GO:0001912	positive regulation of leukocyte mediated cytotoxicity	14/1030	69/18870	1.76412e-05	0.000318232	0.000256313	ULBP3/SLAMF6/HLA-E/PTPRC/IL12RB1/VAV1/HLA-DRA/TAP2/B2M/HLA-A/HLA-B/HLA-F/KLRK1/HLA-DRB1	14
GO:0032689	negative regulation of type II interferon production	11/1030	44/18870	1.76421e-05	0.000318232	0.000256313	SLAMF1/LGALS9/CD96/PDCD1LG2/FOXP3/CR1/LILRB1/GATA3/LAPTM5/HLA-DRB1/PGLYRP2	11
GO:0006887	exocytosis	39/1030	349/18870	1.78636e-05	0.000321111	0.000258633	FBXL20/NKG7/DOC2A/ABCC4/PRKCB/LGALS9/MYO1G/PLEK/SYK/CORO1A/SYTL4/SYT9/TRPV6/CCL5/PIK3CG/PRRT2/NCKAP1L/PTAFR/LYN/PIK3CD/FGB/SYNGR1/UNC13D/CD84/PTGDS/CCR1/ITGB2/SDC4/CCL8/HLA-F/RAC2/FGG/SYT1/BAIAP3/RIMS4/SRCIN1/FCGR3A/SYT7/SYTL2	39
GO:0045055	regulated exocytosis	29/1030	227/18870	1.8062e-05	0.00032356	0.000260605	FBXL20/NKG7/DOC2A/ABCC4/PRKCB/LGALS9/PLEK/SYK/CORO1A/SYT9/TRPV6/PIK3CG/PRRT2/NCKAP1L/PTAFR/LYN/PIK3CD/SYNGR1/UNC13D/CD84/PTGDS/ITGB2/HLA-F/RAC2/SYT1/BAIAP3/RIMS4/FCGR3A/SYT7	29
GO:0002218	activation of innate immune response	33/1030	276/18870	1.98763e-05	0.000354836	0.000285796	FYN/ESR1/GBP5/NLRC3/GFI1/SLC15A2/AIM2/PYHIN1/TLR8/SYK/GBP2/NMI/SCIMP/TNFAIP3/INAVA/CD40/CTSS/PTPN22/IRF4/LBP/PIK3AP1/NR1D1/IRF1/IFI16/LYN/FCRL3/BIRC3/RSAD2/KLRK1/IFIH1/OAS1/OAS3/BPIFB1	33
GO:0046847	filopodium assembly	14/1030	70/18870	2.09567e-05	0.00037176	0.000299427	MIEN1/CCR7/PPP1R16B/RIPOR2/TGFBR1/MYO10/PPP1R9B/DOCK11/CCL21/RAB17/NEURL1/FGD2/FGD3/SPAG6	14
GO:0010039	response to iron ion	9/1030	30/18870	2.09674e-05	0.00037176	0.000299427	HIF1A/G6PD/BCL2/ABAT/TFRC/B2M/CYBRD1/TFAP2A/TFF1	9
GO:0002715	regulation of natural killer cell mediated immunity	12/1030	53/18870	2.18697e-05	0.000386439	0.00031125	SLAMF6/LGALS9/HLA-E/CD96/KLRB1/SERPINB9/VAV1/LILRB1/HLA-A/HLA-B/HLA-F/KLRK1	12
GO:0141060	disruption of anatomical structure in another organism	17/1030	99/18870	2.36489e-05	0.000416461	0.00033543	GSDMB/GZMB/GNLY/LYZ/PRF1/NKG7/GZMA/GBP5/GBP1/AZU1/SYK/GBP2/GZMM/GZMH/CCL13/CAMP/SCNN1B	17
GO:0016032	viral process	45/1030	432/18870	2.49736e-05	0.000438304	0.000353023	HPN/CCR5/SLAMF1/ITGB6/CXCR6/LGALS9/GFI1/BCL2/LAMP3/CIITA/ISG20/APOBEC3G/CDHR3/STAT1/CR1/WWP1/CCL5/KPNA2/TFRC/TOP2A/IFI16/CCL4/ITGB7/SIGLEC1/TRIM22/CXCR4/CTSL/ICAM1/NECTIN1/CD4/CXCL8/OAS2/CCL8/RSAD2/CD74/APOBEC3C/IFIH1/HLA-DRB1/OAS1/APOE/CCL2/OAS3/MRC1/APOBEC3B/MX1	45
GO:0002758	innate immune response-activating signaling pathway	31/1030	255/18870	2.53787e-05	0.000443914	0.000357542	FYN/ESR1/GBP5/NLRC3/GFI1/SLC15A2/AIM2/TLR8/SYK/GBP2/NMI/SCIMP/TNFAIP3/INAVA/CD40/CTSS/PTPN22/IRF4/LBP/PIK3AP1/NR1D1/IRF1/LYN/FCRL3/BIRC3/RSAD2/KLRK1/IFIH1/OAS1/OAS3/BPIFB1	31
GO:0002335	mature B cell differentiation	10/1030	38/18870	2.61636e-05	0.000456107	0.000367362	IRF8/IL2RG/SLAMF8/GPR183/DOCK11/CR1/CD19/XBP1/POU2AF1/ITM2A	10
GO:0002428	antigen processing and presentation of peptide antigen via MHC class Ib	7/1030	18/18870	2.64532e-05	0.000459613	0.000370186	ULBP3/HLA-E/TAP2/B2M/HLA-A/HLA-B/HLA-F	7
GO:0001818	negative regulation of cytokine production	41/1030	381/18870	2.68191e-05	0.000464417	0.000374056	JAK3/C5AR2/CCR7/SLAMF1/NLRC3/GBP1/LGALS9/PTPRC/CD96/PDCD1LG2/TLR8/TBX21/IDO1/NMI/TMSB4X/TNFAIP3/BANK1/FOXP3/PTPN22/TNFRSF21/LBP/CR1/SRGN/PTGER4/LILRB1/GATA3/NCKAP1L/INPP5D/SIGLEC1/CMKLR1/C1QTNF3/CD84/LAPTM5/GPNMB/HLA-F/CD24/HLA-DRB1/OAS1/PGLYRP2/OAS3/CDH3	41
GO:1903557	positive regulation of tumor necrosis factor superfamily cytokine production	18/1030	110/18870	2.70622e-05	0.00046707	0.000376192	CD2/LGALS9/HLA-E/PTPRC/AZU1/SYK/SASH3/LBP/PTAFR/CYBB/CCL19/CD84/ABCC8/OAS2/IFIH1/OAS1/OAS3/FCGR3A	18
GO:1902622	regulation of neutrophil migration	11/1030	46/18870	2.77586e-05	0.000477503	0.000384596	C5AR2/CCR7/SLAMF8/RIPOR2/LBP/CCL21/NCKAP1L/CCL19/CXCL8/CD74/RAC2	11
GO:1902106	negative regulation of leukocyte differentiation	18/1030	111/18870	3.06787e-05	0.000525993	0.000423651	ERBB2/JAK3/CTLA4/TBX21/FOXP3/CR1/IRF1/LILRB1/SOCS1/LYN/INPP5D/C1QC/RUNX3/TMEM176B/FGL2/CD74/GLI3/PGLYRP2	18
GO:0002664	regulation of T cell tolerance induction	6/1030	13/18870	3.21005e-05	0.000548559	0.000441826	CD3E/IL2RA/IDO1/LILRB2/FOXP3/HLA-B	6
GO:0045071	negative regulation of viral genome replication	12/1030	55/18870	3.2514e-05	0.000553804	0.00044605	ISG20/APOBEC3G/CCL5/IFI16/OAS2/RSAD2/APOBEC3C/IFIH1/OAS1/OAS3/APOBEC3B/MX1	12
GO:0042093	T-helper cell differentiation	14/1030	73/18870	3.44168e-05	0.000584298	0.000470611	JAK3/STAT4/SLAMF6/IL12RB1/TBX21/FOXP3/GPR183/IRF4/HLA-DRA/PTGER4/GATA3/MYB/CCL19/HLA-DRB1	14
GO:0030879	mammary gland development	20/1030	133/18870	3.52132e-05	0.00059426	0.000478635	MED1/FGFR2/ESR1/HIF1A/WNT3/ERBB4/PGR/BTRC/GATA3/NEURL1/CCND1/XBP1/FGF10/WNT2/OAS2/ZNF703/TBX3/IRS2/GLI3/PRLR	20
GO:0032635	interleukin-6 production	24/1030	177/18870	3.53468e-05	0.00059426	0.000478635	C5AR2/SLAMF1/NLRC3/LGALS9/TLR8/SYK/LILRB2/SCIMP/TNFAIP3/BANK1/INAVA/FOXP3/PTPN22/LBP/NCKAP1L/PTAFR/INPP5D/XBP1/C1QTNF3/CD84/POU2AF1/HLA-B/CD74/IFIH1	24
GO:0032675	regulation of interleukin-6 production	24/1030	177/18870	3.53468e-05	0.00059426	0.000478635	C5AR2/SLAMF1/NLRC3/LGALS9/TLR8/SYK/LILRB2/SCIMP/TNFAIP3/BANK1/INAVA/FOXP3/PTPN22/LBP/NCKAP1L/PTAFR/INPP5D/XBP1/C1QTNF3/CD84/POU2AF1/HLA-B/CD74/IFIH1	24
GO:0072677	eosinophil migration	9/1030	32/18870	3.72403e-05	0.000624076	0.00050265	XCL2/CCL22/CCL5/PTGER4/CCL4/CCL18/CCL8/CCL13/CCL2	9
GO:0045730	respiratory burst	10/1030	40/18870	4.2468e-05	0.000708879	0.000570952	SLAMF8/LBP/CD52/NCF4/PIK3CG/DUSP10/PIK3CD/CYBB/CD24/RAC2	10
GO:0033674	positive regulation of kinase activity	37/1030	337/18870	4.25736e-05	0.000708879	0.000570952	ERBB2/FGFR2/MAPT/CCR7/ERBB4/PTPRC/MAP3K5/CLSPN/DOK7/LRP8/AZU1/LCP2/MMD/NEK10/CD40/IGF1R/CCL21/DKK1/CCL5/PIK3CG/IRS1/CD19/CCL19/CCND1/ERBB3/LMO4/CD4/FGFR4/CD24/CD74/TPX2/HLA-DRB1/EEF1A2/TRAF4/PRLR/SRCIN1/FGFR3	37
GO:0002726	positive regulation of T cell cytokine production	8/1030	26/18870	4.95773e-05	0.000820235	0.000660642	SLAMF1/TBX21/SASH3/DENND1B/GATA3/B2M/HLA-A/RSAD2	8
GO:0090218	positive regulation of lipid kinase activity	8/1030	26/18870	4.95773e-05	0.000820235	0.000660642	MAPT/CCR7/CCL21/IRS1/CD19/CCL19/EEF1A2/FGFR3	8
GO:0045069	regulation of viral genome replication	15/1030	85/18870	5.07077e-05	0.000836274	0.00067356	BCL2/ISG20/APOBEC3G/CCL5/TOP2A/IFI16/CXCL8/OAS2/RSAD2/APOBEC3C/IFIH1/OAS1/OAS3/APOBEC3B/MX1	15
GO:0033628	regulation of cell adhesion mediated by integrin	11/1030	49/18870	5.21618e-05	0.00085214	0.000686339	CD3E/SYK/FERMT3/CCL21/PDE3B/CCL5/PIK3CG/NCKAP1L/LYN/CXCL13/MUC1	11
GO:0042269	regulation of natural killer cell mediated cytotoxicity	11/1030	49/18870	5.21618e-05	0.00085214	0.000686339	SLAMF6/LGALS9/HLA-E/KLRB1/SERPINB9/VAV1/LILRB1/HLA-A/HLA-B/HLA-F/KLRK1	11
GO:2000404	regulation of T cell migration	11/1030	49/18870	5.21618e-05	0.00085214	0.000686339	SPNS2/CORO1A/RIPOR2/CXCL10/XCL2/ITGA4/CCL21/CCL5/DOCK8/S100A7/CXCL13	11
GO:0002396	MHC protein complex assembly	7/1030	20/18870	5.85191e-05	0.000941197	0.000758069	HLA-DQA1/HLA-DRA/HLA-DRB5/HLA-DMB/B2M/HLA-DQB1/HLA-DRB1	7
GO:0002501	peptide antigen assembly with MHC protein complex	7/1030	20/18870	5.85191e-05	0.000941197	0.000758069	HLA-DQA1/HLA-DRA/HLA-DRB5/HLA-DMB/B2M/HLA-DQB1/HLA-DRB1	7
GO:0002577	regulation of antigen processing and presentation	7/1030	20/18870	5.85191e-05	0.000941197	0.000758069	CCR7/LILRB2/CCL21/WAS/CCL19/FGL2/CD74	7
GO:0002643	regulation of tolerance induction	7/1030	20/18870	5.85191e-05	0.000941197	0.000758069	CD3E/IL2RA/IDO1/LILRB2/FOXP3/PDCD1/HLA-B	7
GO:0045953	negative regulation of natural killer cell mediated cytotoxicity	7/1030	20/18870	5.85191e-05	0.000941197	0.000758069	LGALS9/HLA-E/SERPINB9/LILRB1/HLA-A/HLA-B/HLA-F	7
GO:1903305	regulation of regulated secretory pathway	19/1030	127/18870	5.88457e-05	0.000943529	0.000759947	FBXL20/DOC2A/PRKCB/LGALS9/SYK/SYT9/TRPV6/NCKAP1L/PTAFR/LYN/UNC13D/CD84/ITGB2/HLA-F/RAC2/SYT1/BAIAP3/RIMS4/SYT7	19
GO:0042742	defense response to bacterium	36/1030	330/18870	6.14339e-05	0.000981997	0.00079093	GSDMB/S100A9/S100A8/GNLY/LYZ/GBP5/GBP1/HLA-E/IRF8/PLAC8/SLAMF8/IL7R/AZU1/SYK/GBP2/DEFB1/LBP/GSDMC/TNFSF8/GBP4/SLC9A9/FGB/WFDC2/HLA-A/FCER1G/MPEG1/CD4/OAS2/CAMP/KLRK1/CXCL13/OAS1/RARRES2/PGLYRP2/OAS3/SCNN1B	36
GO:0032743	positive regulation of interleukin-2 production	9/1030	34/18870	6.30977e-05	0.00100242	0.000807382	CD3E/PNP/PRKCQ/PTPRC/SASH3/PDE4B/IRF4/CARD11/CD4	9
GO:1902624	positive regulation of neutrophil migration	9/1030	34/18870	6.30977e-05	0.00100242	0.000807382	CCR7/RIPOR2/LBP/CCL21/NCKAP1L/CCL19/CXCL8/CD74/RAC2	9
GO:2000403	positive regulation of lymphocyte migration	10/1030	42/18870	6.674e-05	0.00105706	0.000851385	CORO1A/CXCL10/XCL2/ITGA4/CCL21/CCL5/DOCK8/S100A7/CCL4/CXCL13	10
GO:0002823	negative regulation of adaptive immune response based on somatic recombination of immune receptors built from immunoglobulin superfamily domains	12/1030	59/18870	6.78219e-05	0.00107093	0.000862557	JAK3/SLAMF1/PTPRC/IL7R/TBX21/FOXP3/CR1/LILRB1/IL4I1/NCKAP1L/SUSD4/HLA-F	12
GO:0007204	positive regulation of cytosolic calcium ion concentration	23/1030	173/18870	6.95744e-05	0.00109527	0.000882163	C5AR2/CCR7/CCR5/CCR4/ESR1/CXCR6/FPR3/CD38/GIPR/CXCR3/S1PR4/BCL2/CD52/PIK3CG/PTGER4/S1PR3/CMKLR1/CXCR4/CCR1/CD24/ADM/CXCL13/PTGER3	23
GO:1903707	negative regulation of hemopoiesis	18/1030	118/18870	7.04811e-05	0.00110619	0.00089096	ERBB2/JAK3/CTLA4/TBX21/FOXP3/CR1/IRF1/LILRB1/SOCS1/LYN/INPP5D/C1QC/RUNX3/TMEM176B/FGL2/CD74/GLI3/PGLYRP2	18
GO:0045581	negative regulation of T cell differentiation	11/1030	51/18870	7.71414e-05	0.00120708	0.000972216	ERBB2/JAK3/CTLA4/TBX21/FOXP3/IRF1/SOCS1/RUNX3/FGL2/CD74/GLI3	11
GO:2000406	positive regulation of T cell migration	9/1030	35/18870	8.08549e-05	0.00126139	0.00101596	CORO1A/CXCL10/XCL2/ITGA4/CCL21/CCL5/DOCK8/S100A7/CXCL13	9
GO:0071605	monocyte chemotactic protein-1 production	7/1030	21/18870	8.36558e-05	0.00129343	0.00104177	LGALS9/MCOLN2/SYK/C1QTNF3/CD84/OAS1/OAS3	7
GO:0071637	regulation of monocyte chemotactic protein-1 production	7/1030	21/18870	8.36558e-05	0.00129343	0.00104177	LGALS9/MCOLN2/SYK/C1QTNF3/CD84/OAS1/OAS3	7
GO:0090026	positive regulation of monocyte chemotaxis	7/1030	21/18870	8.36558e-05	0.00129343	0.00104177	CXCL10/CCL5/S100A7/CXCL17/PLA2G7/CCR1/LGMN	7
GO:0001768	establishment of T cell polarity	6/1030	15/18870	8.51789e-05	0.00130918	0.00105446	CCR7/DOCK2/RIPOR2/CCL21/DOCK8/CCL19	6
GO:0071639	positive regulation of monocyte chemotactic protein-1 production	6/1030	15/18870	8.51789e-05	0.00130918	0.00105446	LGALS9/MCOLN2/SYK/CD84/OAS1/OAS3	6
GO:0032703	negative regulation of interleukin-2 production	8/1030	28/18870	8.94666e-05	0.001367	0.00110102	GBP1/PTPRC/TBX21/TNFAIP3/FOXP3/CR1/GATA3/LAPTM5	8
GO:0048245	eosinophil chemotaxis	8/1030	28/18870	8.94666e-05	0.001367	0.00110102	XCL2/CCL22/CCL5/CCL4/CCL18/CCL8/CCL13/CCL2	8
GO:0042116	macrophage activation	17/1030	110/18870	9.40373e-05	0.00143262	0.00115388	MAPT/MYO18A/PTPRC/DYSF/AZU1/SYK/CTSC/NMI/CST7/LBP/WNK4/NR1D1/CD84/ITGB2/CD74/C1QA/FCGR3A	17
GO:0002221	pattern recognition receptor signaling pathway	28/1030	236/18870	9.43394e-05	0.00143302	0.0011542	ESR1/GBP5/NLRC3/GFI1/SLC15A2/AIM2/TLR8/GBP2/NMI/SCIMP/TNFAIP3/INAVA/CD40/CTSS/PTPN22/IRF4/LBP/PIK3AP1/NR1D1/IRF1/LYN/FCRL3/BIRC3/RSAD2/IFIH1/OAS1/OAS3/BPIFB1	28
GO:0090087	regulation of peptide transport	25/1030	200/18870	9.53679e-05	0.00144442	0.00116338	SYBU/S100A8/PRKCB/HIF1A/CD38/GIPR/ABAT/SYTL4/UCP2/NR1D1/CCL5/IRS1/SREBF1/FGB/BLK/ABCC8/CD74/FGG/HLA-DRB1/BAIAP3/IRS2/KCNJ11/TFAP2B/SYT7/CA2	25
GO:0051651	maintenance of location in cell	28/1030	237/18870	0.000101541	0.00153345	0.00123508	S100A9/TMSB10/S100A8/P2RY6/CCR7/CCR5/CXCL9/PTPRC/MCOLN2/LCK/CORO1A/CXCL10/TMSB4X/GSTM2/CXCL11/CCL21/SRGN/LYN/CD19/CCL19/CD4/FTL/APLNR/ASPM/TMSB15A/PLCH1/PLCB4/APOE	28
GO:0050878	regulation of body fluid levels	38/1030	365/18870	0.000105451	0.00158788	0.00127892	MED1/TXK/HIF1A/PRKCQ/ERBB4/PLEK/PAPSS2/TIFAB/LCK/SYK/CD40/FERMT3/MLLT6/SCUBE1/CELSR2/VAV1/WNK4/TFPI/IL6ST/PIK3CG/WAS/LYN/NEURL1/FGB/CCND1/XBP1/FCER1G/FGF10/P2RY2/APLNR/OAS2/SCNN1G/FGG/ADM/HSD11B2/APOE/PRLR/SCNN1B	38
GO:0051924	regulation of calcium ion transport	29/1030	251/18870	0.000114462	0.00171858	0.0013842	STC2/P2RY6/CXCL9/FYN/G6PD/NOS1AP/CACNB1/BCL2/CORO1A/CXCL10/LILRB2/GSTM2/PDE4B/MS4A1/CXCL11/CACNA1D/CCL5/PIK3CG/LILRB1/LYN/CCL4/CD19/FCRL3/CXCR4/CD84/CD4/CCR1/APLNR/CCL2	29
GO:0043547	positive regulation of GTPase activity	28/1030	239/18870	0.000117439	0.00175821	0.00141611	ERBB2/CCR7/ARHGAP25/RGS11/XCL2/CD40/TBC1D9/RAPGEFL1/DOCK11/TBC1D10C/CCL21/PLXNB1/CCL22/CCL5/DOCK8/TBC1D3I/RGL1/CCL4/CCL19/GRTP1/ARHGAP45/CCL18/TBC1D3/RGL3/CCL8/CCL13/CXCL13/CCL2	28
GO:0050731	positive regulation of peptidyl-tyrosine phosphorylation	22/1030	168/18870	0.000124222	0.00185441	0.0014936	FYN/CD3E/GFRA1/ERBB4/PTPRC/DOK7/LRP8/SYK/BANK1/CD40/IL6ST/CCL5/LYN/HCLS1/ERBB3/FGF10/CD4/PECAM1/CD74/ENPP2/SRCIN1/FGFR3	22
GO:0007163	establishment or maintenance of cell polarity	27/1030	228/18870	0.000128868	0.00191321	0.00154096	PARD6B/MYO18A/CCR7/CD3G/SPAG5/MTCL1/DOCK2/RIPOR2/SYNE4/KIF2C/CAP2/SAPCD2/IGF1R/CCL21/DOCK8/GATA3/NCKAP1L/PATJ/CCL4/DLG5/CCL19/FSCN2/FGF10/FAT1/PDLIM1/MISP/GJA1	27
GO:0001767	establishment of lymphocyte polarity	6/1030	16/18870	0.000130003	0.00191321	0.00154096	CCR7/DOCK2/RIPOR2/CCL21/DOCK8/CCL19	6
GO:0009074	aromatic amino acid family catabolic process	6/1030	16/18870	0.000130003	0.00191321	0.00154096	KMO/KYNU/IDO1/IL4I1/TDO2/QDPR	6
GO:0010819	regulation of T cell chemotaxis	6/1030	16/18870	0.000130003	0.00191321	0.00154096	CXCL10/XCL2/CCL21/CCL5/S100A7/CXCL13	6
GO:0045579	positive regulation of B cell differentiation	6/1030	16/18870	0.000130003	0.00191321	0.00154096	IL2RG/SYK/CD27/NCKAP1L/INPP5D/XBP1	6
GO:0071466	cellular response to xenobiotic stimulus	24/1030	192/18870	0.000130501	0.00191512	0.0015425	ABCC3/ABCC4/AIM2/NAT1/ABCC2/GSTM2/CD69/PDE4B/AS3MT/PPP1R9B/VAV1/WNK4/FMO5/TFRC/CYP2A6/CYP2A7/CXCR4/FMO1/E2F1/ACSL1/CYP2J2/NKX3-1/CBR3/UGT2B15	24
GO:0050848	regulation of calcium-mediated signaling	14/1030	83/18870	0.000148142	0.00216788	0.00174608	MAPT/DYRK2/CD3E/TRAT1/ZAP70/GBP1/SLA2/PLEK/SYK/TBC1D10C/CCL4/CMKLR1/ERBB3/CD4	14
GO:0009914	hormone transport	34/1030	319/18870	0.00015276	0.00222918	0.00179545	SOX11/SYBU/PRKCB/HIF1A/CD38/GIPR/ABAT/SYTL4/UCP2/SLC16A2/WNK4/TRPV6/NR1D1/CCL5/GATA3/MYB/IRS1/LYN/SREBF1/FGB/SLC7A5/C1QTNF3/BLK/ABCC8/FGG/TBX3/HLA-DRB1/BAIAP3/IRS2/KCNJ11/NKX3-1/GJA1/TFAP2B/SYT7	34
GO:0002820	negative regulation of adaptive immune response	12/1030	64/18870	0.00015473	0.0022516	0.00181351	JAK3/SLAMF1/PTPRC/IL7R/TBX21/FOXP3/CR1/LILRB1/IL4I1/NCKAP1L/SUSD4/HLA-F	12
GO:0002604	regulation of dendritic cell antigen processing and presentation	5/1030	11/18870	0.000168131	0.00242623	0.00195416	CCR7/CCL21/CCL19/FGL2/CD74	5
GO:0006568	tryptophan metabolic process	5/1030	11/18870	0.000168131	0.00242623	0.00195416	KMO/KYNU/IDO1/IL4I1/TDO2	5
GO:0043320	natural killer cell degranulation	5/1030	11/18870	0.000168131	0.00242623	0.00195416	NKG7/CORO1A/UNC13D/HLA-F/FCGR3A	5
GO:0060562	epithelial tube morphogenesis	35/1030	334/18870	0.000171403	0.00246659	0.00198667	TCAP/MED1/FGFR2/FUZ/ESR1/CELSR1/HIF1A/GREB1L/KAT2A/RNF207/BCL2/CXCL10/PGR/BTRC/WNK4/GATA3/IRX3/HOXB7/PIK3CD/DLG5/LRP2/OVOL2/LMO4/FGF10/CXCR4/CTSZ/WNT2/APLNR/SDC4/NPNT/ADM/TBX3/GLI3/TNC/NKX3-1	35
GO:0046879	hormone secretion	33/1030	308/18870	0.000172093	0.00246968	0.00198915	SOX11/SYBU/PRKCB/HIF1A/CD38/GIPR/ABAT/SYTL4/UCP2/SLC16A2/WNK4/TRPV6/NR1D1/CCL5/GATA3/MYB/IRS1/LYN/SREBF1/FGB/C1QTNF3/BLK/ABCC8/FGG/TBX3/HLA-DRB1/BAIAP3/IRS2/KCNJ11/NKX3-1/GJA1/TFAP2B/SYT7	33
GO:0019724	B cell mediated immunity	25/1030	208/18870	0.000178618	0.00255626	0.00205889	EXO1/HLA-E/PTPRC/SLA2/IL21R/TLR8/TBX21/IL2RB/CD40/FOXP3/CD27/CSF2RB/CR1/C2/TFRC/INPP5D/CD19/FCER1G/C1QC/IGLL5/SUSD4/C1QB/CD74/C1QA/FCGR3A	25
GO:0032613	interleukin-10 production	12/1030	65/18870	0.000180467	0.00256856	0.00206879	JAK3/LGALS9/PDCD1LG2/SYK/SASH3/IDO1/INAVA/FOXP3/IRF4/TNFRSF21/LILRB1/HLA-DRB1	12
GO:0032653	regulation of interleukin-10 production	12/1030	65/18870	0.000180467	0.00256856	0.00206879	JAK3/LGALS9/PDCD1LG2/SYK/SASH3/IDO1/INAVA/FOXP3/IRF4/TNFRSF21/LILRB1/HLA-DRB1	12
GO:0043300	regulation of leukocyte degranulation	10/1030	47/18870	0.000183237	0.00260087	0.00209482	LGALS9/SYK/NCKAP1L/PTAFR/LYN/UNC13D/CD84/ITGB2/HLA-F/RAC2	10
GO:0023061	signal release	46/1030	484/18870	0.000184548	0.00261234	0.00210406	FBXL20/SOX11/SYBU/KMO/DOC2A/ABCC4/PRKCB/HIF1A/CD38/GIPR/DYSF/SYK/ABAT/SYTL4/UCP2/SYT9/SLC16A2/WNK4/TRPV6/NR1D1/CCL5/PRRT2/TMEM132A/LILRB1/GATA3/MYB/IRS1/LYN/SREBF1/FGB/C1QTNF3/BLK/ABCC8/FGG/SYT1/TBX3/HLA-DRB1/BAIAP3/IRS2/KCNJ11/NKX3-1/GJA1/RIMS4/TFAP2B/SLC44A4/SYT7	46
GO:0038093	Fc receptor signaling pathway	11/1030	56/18870	0.000187852	0.00265188	0.0021359	FYN/PRKCQ/CD247/PTPRC/MYO1G/LCK/SYK/VAV1/LYN/FCER1G/FCGR3A	11
GO:0002476	antigen processing and presentation of endogenous peptide antigen via MHC class Ib	6/1030	17/18870	0.00019166	0.00268375	0.00216157	ULBP3/HLA-E/TAP2/HLA-A/HLA-B/HLA-F	6
GO:0002484	antigen processing and presentation of endogenous peptide antigen via MHC class I via ER pathway	6/1030	17/18870	0.00019166	0.00268375	0.00216157	ULBP3/HLA-E/TAP2/HLA-A/HLA-B/HLA-F	6
GO:0033631	cell-cell adhesion mediated by integrin	6/1030	17/18870	0.00019166	0.00268375	0.00216157	CD3E/FERMT3/ITGA4/CCL5/NPNT/CXCL13	6
GO:0006816	calcium ion transport	43/1030	445/18870	0.00020677	0.00288755	0.00232572	STC2/P2RY6/CCR7/CCR5/CXCL9/FYN/PRKCB/G6PD/NOS1AP/PTPRC/MCOLN2/CACNB1/LCK/BCL2/CORO1A/CXCL10/LILRB2/GSTM2/PDE4B/MS4A1/CXCL11/TRPV6/CCL21/CACNA1D/CCL5/PIK3CG/LILRB1/LYN/CCL4/CD19/FCRL3/CCL19/CXCR4/CD84/CD4/CCR1/APLNR/CCL8/PLCH1/CACNA2D2/PLCB4/ANXA9/CCL2	43
GO:0002791	regulation of peptide secretion	24/1030	198/18870	0.000209767	0.00292155	0.00235311	SYBU/S100A8/PRKCB/HIF1A/CD38/GIPR/ABAT/SYTL4/UCP2/NR1D1/CCL5/IRS1/SREBF1/FGB/BLK/ABCC8/CD74/FGG/HLA-DRB1/BAIAP3/IRS2/KCNJ11/TFAP2B/SYT7	24
GO:0044409	entry into host	21/1030	163/18870	0.000220662	0.00306508	0.00246871	CCR5/SLAMF1/ITGB6/LGALS9/CIITA/CDHR3/CR1/WWP1/TFRC/ITGB7/SIGLEC1/TRIM22/CXCR4/CTSL/ICAM1/NECTIN1/CD4/CXCL8/CD74/HLA-DRB1/MRC1	21
GO:0015833	peptide transport	29/1030	262/18870	0.000240724	0.00333483	0.00268598	SYBU/S100A8/PRKCB/HIF1A/CD38/GIPR/SLC15A2/ABAT/SYTL4/UCP2/SLC16A2/TAP1/NR1D1/CCL5/TAP2/IRS1/SREBF1/FGB/BLK/ABCC8/CD74/FGG/HLA-DRB1/BAIAP3/IRS2/KCNJ11/TFAP2B/SYT7/CA2	29
GO:0009072	aromatic amino acid metabolic process	8/1030	32/18870	0.000249215	0.00344328	0.00277332	KMO/KYNU/IDO1/IYD/TTC36/IL4I1/TDO2/QDPR	8
GO:0019079	viral genome replication	18/1030	131/18870	0.000273493	0.0037687	0.00303542	CXCR6/BCL2/ISG20/APOBEC3G/CCL5/TOP2A/IFI16/CXCL8/OAS2/CCL8/RSAD2/APOBEC3C/IFIH1/OAS1/CCL2/OAS3/APOBEC3B/MX1	18
GO:0000076	DNA replication checkpoint signaling	6/1030	18/18870	0.000274263	0.0037693	0.00303591	CDC6/ORC1/CDC45/CLSPN/TICRR/CDT1	6
GO:2000508	regulation of dendritic cell chemotaxis	5/1030	12/18870	0.00027528	0.00377329	0.00303913	CCR7/SLAMF1/LGALS9/SLAMF8/CCL21	5
GO:0002363	alpha-beta T cell lineage commitment	7/1030	25/18870	0.000285415	0.00389168	0.00313448	SLAMF6/BCL2/IL12RB1/TBX21/FOXP3/IRF4/CTSL	7
GO:0002475	antigen processing and presentation via MHC class Ib	7/1030	25/18870	0.000285415	0.00389168	0.00313448	ULBP3/HLA-E/TAP2/B2M/HLA-A/HLA-B/HLA-F	7
GO:0017157	regulation of exocytosis	23/1030	190/18870	0.000287153	0.00390513	0.00314531	FBXL20/DOC2A/PRKCB/LGALS9/SYK/SYTL4/SYT9/TRPV6/NCKAP1L/PTAFR/LYN/FGB/UNC13D/CD84/ITGB2/SDC4/HLA-F/RAC2/FGG/SYT1/BAIAP3/RIMS4/SYT7	23
GO:0002444	myeloid leukocyte mediated immunity	16/1030	110/18870	0.00030603	0.00415098	0.00334333	LGALS9/HLA-E/AZU1/SYK/SERPINB9/PIK3CG/PTAFR/LYN/PIK3CD/UNC13D/CD84/PTGDS/ITGB2/RAC2/SCNN1B/FCGR3A	16
GO:0097305	response to alcohol	28/1030	254/18870	0.000326919	0.00442278	0.00356224	FGFR2/S100A8/P2RY6/CCR7/CCR5/FYN/PRKCB/G6PD/PTPRC/LRP8/MAP4K1/ABAT/TGFBR1/ADCY1/FOXP3/CD27/PPP1R9B/IGF1R/VCAM1/CCL21/PTGER4/SLC5A5/SREBF1/CYBB/CCL19/SCNN1G/TNC/SCNN1B	28
GO:0046718	viral entry into host cell	20/1030	156/18870	0.00032928	0.00444314	0.00357864	CCR5/SLAMF1/ITGB6/LGALS9/CIITA/CDHR3/CR1/WWP1/TFRC/ITGB7/SIGLEC1/TRIM22/CXCR4/CTSL/ICAM1/NECTIN1/CD4/CD74/HLA-DRB1/MRC1	20
GO:0016064	immunoglobulin mediated immune response	24/1030	205/18870	0.000353764	0.00475504	0.00382986	EXO1/HLA-E/PTPRC/IL21R/TLR8/TBX21/IL2RB/CD40/FOXP3/CD27/CSF2RB/CR1/C2/TFRC/INPP5D/CD19/FCER1G/C1QC/IGLL5/SUSD4/C1QB/CD74/C1QA/FCGR3A	24
GO:0002312	B cell activation involved in immune response	14/1030	90/18870	0.000355141	0.00475504	0.00382986	EXO1/IRF8/PTPRC/TBX21/CD40/FOXP3/GPR183/DOCK11/CR1/TFRC/CD19/XBP1/POU2AF1/ITM2A	14
GO:0007589	body fluid secretion	14/1030	90/18870	0.000355141	0.00475504	0.00382986	MED1/HIF1A/ERBB4/TIFAB/CELSR2/WNK4/NEURL1/CCND1/XBP1/FGF10/P2RY2/OAS2/PRLR/SCNN1B	14
GO:0071634	regulation of transforming growth factor beta production	9/1030	42/18870	0.000361944	0.00483368	0.00389319	ITGB6/HIF1A/LGALS9/FOXP3/LILRB1/MYB/CD24/ITGB8/CDH3	9
GO:0051489	regulation of filopodium assembly	10/1030	51/18870	0.000370912	0.00494073	0.00397942	MIEN1/CCR7/PPP1R16B/RIPOR2/TGFBR1/MYO10/DOCK11/CCL21/RAB17/NEURL1	10
GO:0043369	CD4-positive or CD8-positive, alpha-beta T cell lineage commitment	7/1030	26/18870	0.000372303	0.00494658	0.00398412	SLAMF6/BCL2/IL12RB1/TBX21/FOXP3/IRF4/CTSL	7
GO:0032695	negative regulation of interleukin-12 production	6/1030	19/18870	0.000382424	0.00506809	0.004082	JAK3/CCR7/SLAMF1/TLR8/LILRB1/CMKLR1	6
GO:0034113	heterotypic cell-cell adhesion	11/1030	61/18870	0.000411069	0.00543385	0.00437658	CD2/PTPRC/LCK/LILRB2/ITGA4/VCAM1/ITGB7/FGB/ITGB2/CEACAM6/FGG	11
GO:0051047	positive regulation of secretion	32/1030	310/18870	0.000416973	0.00549791	0.00442818	SOX11/SYBU/S100A8/MYO18A/KMO/PRKCB/HIF1A/CD38/GIPR/SYK/ABAT/SYTL4/TMEM132A/MYB/PTAFR/FGB/UNC13D/XBP1/C1QTNF3/BLK/P2RY2/ABCC8/ITGB2/SDC4/HLA-F/FGG/SYT1/HLA-DRB1/BAIAP3/IRS2/NKX3-1/SYT7	32
GO:0006586	indolalkylamine metabolic process	5/1030	13/18870	0.000427267	0.00559106	0.00450321	KMO/KYNU/IDO1/IL4I1/TDO2	5
GO:0035589	G protein-coupled purinergic nucleotide receptor signaling pathway	5/1030	13/18870	0.000427267	0.00559106	0.00450321	P2RY6/GPR171/P2RY8/PTAFR/P2RY2	5
GO:2001198	regulation of dendritic cell differentiation	5/1030	13/18870	0.000427267	0.00559106	0.00450321	LGALS9/LILRB2/LILRB1/TMEM176B/HLA-B	5
GO:0051209	release of sequestered calcium ion into cytosol	18/1030	136/18870	0.000435467	0.00567478	0.00457064	P2RY6/CCR7/CCR5/CXCL9/PTPRC/MCOLN2/LCK/CORO1A/CXCL10/GSTM2/CXCL11/CCL21/LYN/CD19/CCL19/APLNR/PLCH1/PLCB4	18
GO:0045622	regulation of T-helper cell differentiation	9/1030	43/18870	0.000435849	0.00567478	0.00457064	JAK3/IL12RB1/TBX21/FOXP3/IRF4/HLA-DRA/GATA3/CCL19/HLA-DRB1	9
GO:0042063	gliogenesis	34/1030	338/18870	0.000449363	0.0058361	0.00470057	ERBB2/S100A9/SOX11/MAPT/S100A8/FA2H/LAMB2/LRP8/AZU1/EOMES/GPR183/TNFRSF21/NR1D1/IL6ST/TNFRSF1B/DUSP10/MYB/HDAC11/ADGRG6/LYN/DLX2/LRP2/SLC7A5/ERBB3/FGF10/CXCR4/NDP/ABCC8/PHGDH/C1QA/GLI3/CCL2/HAPLN3/METRN	34
GO:0051048	negative regulation of secretion	21/1030	172/18870	0.000461541	0.00597932	0.00481593	LGALS9/TIFAB/ABAT/SYTL4/UCP2/WNK4/TNFRSF1B/LILRB1/IRS1/NCKAP1L/SREBF1/ERBB3/CD84/ABCC8/HLA-F/RSAD2/CD74/PTGER3/KCNJ11/APOE/GJA1	21
GO:0051283	negative regulation of sequestering of calcium ion	18/1030	137/18870	0.000476313	0.00615533	0.00495769	P2RY6/CCR7/CCR5/CXCL9/PTPRC/MCOLN2/LCK/CORO1A/CXCL10/GSTM2/CXCL11/CCL21/LYN/CD19/CCL19/APLNR/PLCH1/PLCB4	18
GO:0001783	B cell apoptotic process	7/1030	27/18870	0.000479124	0.00617631	0.00497458	ORMDL3/BCL2/TNFRSF21/LYN/PDCD1/CD74/IRS2	7
GO:0048525	negative regulation of viral process	14/1030	93/18870	0.000500746	0.00643904	0.0051862	CIITA/ISG20/APOBEC3G/STAT1/CCL5/IFI16/OAS2/RSAD2/APOBEC3C/IFIH1/OAS1/OAS3/APOBEC3B/MX1	14
GO:0048146	positive regulation of fibroblast proliferation	10/1030	53/18870	0.00051273	0.00656476	0.00528745	CDC6/ESR1/BMI1/CCNA2/MYB/FGF10/WNT2/E2F1/CD74/CD248	10
GO:0042886	amide transport	35/1030	354/18870	0.000513049	0.00656476	0.00528745	SYBU/S100A8/KMO/PRKCB/HIF1A/CD38/GIPR/SLC15A2/ABAT/SYTL4/UCP2/SLC16A2/TAP1/NR1D1/CCL5/TAP2/IRS1/SREBF1/FGB/LRP2/SLC19A2/BLK/ABCC8/CD74/SLC1A1/AQP9/FGG/HLA-DRB1/BAIAP3/IRS2/KCNJ11/GJA1/TFAP2B/SYT7/CA2	35
GO:0007351	tripartite regional subdivision	6/1030	20/18870	0.00052124	0.0065891	0.00530706	PLD6/PCSK6/TIFAB/TDRD1/TBX3/TDRD5	6
GO:0008595	anterior/posterior axis specification, embryo	6/1030	20/18870	0.00052124	0.0065891	0.00530706	PLD6/PCSK6/TIFAB/TDRD1/TBX3/TDRD5	6
GO:0045056	transcytosis	6/1030	20/18870	0.00052124	0.0065891	0.00530706	MFSD2A/IGF1R/PTAFR/RAB17/LRP2/GP2	6
GO:0140131	positive regulation of lymphocyte chemotaxis	6/1030	20/18870	0.00052124	0.0065891	0.00530706	XCL2/CCL21/CCL5/S100A7/CCL4/CXCL13	6
GO:0002440	production of molecular mediator of immune response	32/1030	314/18870	0.000521294	0.0065891	0.00530706	JAK3/SLAMF1/EXO1/POLQ/HLA-E/PTPRC/CD96/TBX21/SYK/SASH3/SAMHD1/SCIMP/INAVA/CD40/FOXP3/PTPN22/DENND1B/CR1/TFRC/TNFRSF1B/LILRB1/GATA3/VPREB3/FCRL3/SLC7A5/B2M/XBP1/HLA-A/LAPTM5/HLA-F/RSAD2/CD74	32
GO:0061844	antimicrobial humoral immune response mediated by antimicrobial peptide	13/1030	83/18870	0.000533107	0.00672206	0.00541415	S100A9/GNLY/CXCL9/CXCL10/DEFB1/CXCL11/S100A7/CXCL1/CXCL8/CCL13/CAMP/CXCL13/CXCL14	13
GO:0019216	regulation of lipid metabolic process	34/1030	342/18870	0.000555302	0.00698497	0.00562591	ORMDL3/MFSD2A/MAPT/ABCA3/CCR7/EPHX2/SEC14L2/THRA/GFI1/SERPINA3/PLIN5/ELOVL5/IGF1R/CCL21/NR1D1/PDE3B/FMO5/PIK3CG/IRS1/BCL11B/SREBF1/CD19/CCL19/APOC1/FMO1/FGFR4/CD74/ADM/EEF1A2/IRS2/RARRES2/APOE/MALRD1/FGFR3	34
GO:0051282	regulation of sequestering of calcium ion	18/1030	139/18870	0.000568017	0.00712766	0.00574083	P2RY6/CCR7/CCR5/CXCL9/PTPRC/MCOLN2/LCK/CORO1A/CXCL10/GSTM2/CXCL11/CCL21/LYN/CD19/CCL19/APLNR/PLCH1/PLCB4	18
GO:0046883	regulation of hormone secretion	27/1030	251/18870	0.000607728	0.00758707	0.00611086	SOX11/SYBU/PRKCB/HIF1A/CD38/GIPR/ABAT/SYTL4/UCP2/NR1D1/CCL5/MYB/IRS1/SREBF1/FGB/C1QTNF3/BLK/ABCC8/FGG/HLA-DRB1/BAIAP3/IRS2/KCNJ11/NKX3-1/GJA1/TFAP2B/SYT7	27
GO:0002675	positive regulation of acute inflammatory response	7/1030	28/18870	0.00060901	0.00758707	0.00611086	CCR7/HLA-E/C2CD4B/C2CD4A/IL6ST/PIK3CG/PTGER3	7
GO:0042832	defense response to protozoan	7/1030	28/18870	0.00060901	0.00758707	0.00611086	NKG7/GBP1/IRF8/GBP2/CD40/IRF4/GBP4	7
GO:0050856	regulation of T cell receptor signaling pathway	9/1030	45/18870	0.000620987	0.00769935	0.00620129	CCR7/TRAT1/UBASH3A/GBP1/SLA2/LCK/PTPN22/CARD11/LAPTM5	9
GO:0071604	transforming growth factor beta production	9/1030	45/18870	0.000620987	0.00769935	0.00620129	ITGB6/HIF1A/LGALS9/FOXP3/LILRB1/MYB/CD24/ITGB8/CDH3	9
GO:0050729	positive regulation of inflammatory response	19/1030	152/18870	0.000630841	0.0078029	0.00628469	S100A9/S100A8/NKG7/CCR7/HLA-E/AIM2/CTSC/IDO1/NMI/C2CD4B/C2CD4A/LGALS2/LBP/ETS1/IL6ST/PIK3CG/PTGER4/PLA2G7/PTGER3	19
GO:0072672	neutrophil extravasation	5/1030	14/18870	0.000634871	0.00783409	0.00630981	RIPOR2/JAML/PIK3CG/PIK3CD/PECAM1	5
GO:0043122	regulation of canonical NF-kappaB signal transduction	28/1030	265/18870	0.000646143	0.00795429	0.00640663	CCR7/FYN/ESR1/TMEM101/PRKCB/NLRC3/LGALS9/LTB/TNFAIP3/INAVA/CD40/BTRC/STAT1/CCL21/NR1D1/TFRC/APOL3/CARD11/CCL19/TRIM22/CD4/BIRC3/UBD/CD74/PIM2/HLA-DRB1/TRAF4/GJA1	28
GO:0050796	regulation of insulin secretion	20/1030	165/18870	0.000684184	0.00840268	0.00676778	SYBU/PRKCB/HIF1A/CD38/GIPR/ABAT/SYTL4/UCP2/NR1D1/CCL5/IRS1/SREBF1/BLK/ABCC8/HLA-DRB1/BAIAP3/IRS2/KCNJ11/TFAP2B/SYT7	20
GO:0050728	negative regulation of inflammatory response	23/1030	202/18870	0.000688069	0.00843047	0.00679015	TRIM45/FYN/NLRC3/PTPRC/IL2RA/SLAMF8/SYK/TNFAIP3/IL10RA/FOXP3/AOAH/CST7/NR1D1/PTGER4/TNFRSF1B/DUSP10/CXCL17/GATA3/LYN/C1QTNF3/ENPP3/HLA-DRB1/APOE	23
GO:0002526	acute inflammatory response	15/1030	107/18870	0.000694542	0.0084375	0.00679582	CCR7/HLA-E/SERPINA3/PLA2G2D/C2CD4B/C2CD4A/CD6/LBP/IL6ST/PIK3CG/TFRC/ASS1/PTGER3/CD163/FCGR3A	15
GO:0048144	fibroblast proliferation	15/1030	107/18870	0.000694542	0.0084375	0.00679582	CDC6/ESR1/NLRC3/KAT2A/E2F8/BMI1/CCNA2/MYB/DACH1/FGF10/WNT2/E2F1/CD74/IFI30/CD248	15
GO:0002902	regulation of B cell apoptotic process	6/1030	21/18870	0.000696274	0.0084375	0.00679582	ORMDL3/BCL2/LYN/PDCD1/CD74/IRS2	6
GO:0043552	positive regulation of phosphatidylinositol 3-kinase activity	6/1030	21/18870	0.000696274	0.0084375	0.00679582	CCR7/CCL21/IRS1/CD19/CCL19/FGFR3	6
GO:0034142	toll-like receptor 4 signaling pathway	10/1030	55/18870	0.000696764	0.0084375	0.00679582	NMI/SCIMP/TNFAIP3/PTPN22/LBP/PIK3AP1/NR1D1/LYN/OAS1/BPIFB1	10
GO:0006270	DNA replication initiation	8/1030	37/18870	0.00071778	0.00865167	0.00696832	CDC6/MCM6/ORC1/CDC45/CCNE2/TICRR/MCM10/CDT1	8
GO:0070269	pyroptosis	8/1030	37/18870	0.00071778	0.00865167	0.00696832	GSDMB/GZMB/GZMA/GBP5/GBP1/AIM2/GBP2/GSDMC	8
GO:0003002	regionalization	40/1030	430/18870	0.000721816	0.00866012	0.00697513	TCAP/FGFR2/FUZ/PLD6/HIF1A/WNT3/IFT140/KAT2A/RNF207/PCSK6/TIFAB/DNAH11/TGFBR1/BMI1/TDRD1/EOMES/CELSR2/PCGF2/AURKA/DKK1/BMPR1B/BHLHE40/IRX3/HOXB7/DLX2/DYNC2H1/LRP2/OVOL2/FGF10/DNAH5/WNT2/APLNR/HOXC11/C1QA/TBX3/BTG2/TDRD5/GLI3/LMX1B/NKX3-1	40
GO:0030099	myeloid cell differentiation	40/1030	430/18870	0.000721816	0.00866012	0.00697513	MED1/CCR7/THRA/GPR171/ITGB6/HIF1A/P4HTM/G6PD/IRF8/IKZF1/TIFAB/UCP2/EVI2B/GPR183/IRF4/EPAS1/STAT1/ETS1/TFRC/LILRB1/GATA3/IFI16/MYB/HOXB7/SOCS1/NCKAP1L/LYN/INPP5D/PIK3CD/HCLS1/CCL19/B2M/C1QC/CD4/NDP/CCR1/UBD/CD74/HLA-DRB1/ITGB8	40
GO:0045646	regulation of erythrocyte differentiation	9/1030	46/18870	0.000735166	0.00879997	0.00708776	MED1/HIF1A/P4HTM/STAT1/ETS1/NCKAP1L/LYN/INPP5D/B2M	9
GO:0044282	small molecule catabolic process	36/1030	375/18870	0.000740869	0.00884785	0.00712633	MFSD2A/IDUA/ECHDC2/ETFA/ACADSB/FAAH/KMO/CSAD/PNP/BCAT2/ADA2/GLYATL2/KYNU/IDO1/PLIN5/ABAT/ABCD3/PFKP/APOBEC3G/MCCC2/ENO2/IL4I1/TDO2/IRS1/PRODH/QDPR/AKR1B10/FMO1/SLC27A2/APOBEC3C/ABHD2/HK3/IRS2/APOE/APOBEC3B/NUDT8	36
GO:0001773	myeloid dendritic cell activation	7/1030	29/18870	0.000765344	0.00909832	0.00732806	CD2/SLAMF1/ITGB6/DOCK2/IRF4/UBD/ITGB8	7
GO:0060603	mammary gland duct morphogenesis	7/1030	29/18870	0.000765344	0.00909832	0.00732806	MED1/FGFR2/ESR1/PGR/BTRC/FGF10/TBX3	7
GO:0051208	sequestering of calcium ion	18/1030	143/18870	0.000797789	0.00946236	0.00762127	P2RY6/CCR7/CCR5/CXCL9/PTPRC/MCOLN2/LCK/CORO1A/CXCL10/GSTM2/CXCL11/CCL21/LYN/CD19/CCL19/APLNR/PLCH1/PLCB4	18
GO:0002279	mast cell activation involved in immune response	10/1030	56/18870	0.000807397	0.0095545	0.00769549	LGALS9/SYK/PIK3CG/LYN/PIK3CD/UNC13D/CD84/PTGDS/ENPP3/RAC2	10
GO:0007389	pattern specification process	43/1030	475/18870	0.000810549	0.00957	0.00770797	TCAP/FGFR2/FUZ/PLD6/HIF1A/WNT3/IFT140/KAT2A/ERBB4/RNF207/PCSK6/TIFAB/MEIS3/DNAH11/TGFBR1/BMI1/TDRD1/EOMES/CELSR2/PCGF2/AURKA/DKK1/BMPR1B/BHLHE40/SHROOM3/IRX3/HOXB7/DLX2/DYNC2H1/LRP2/OVOL2/FGF10/DNAH5/WNT2/APLNR/HOXC11/C1QA/TBX3/BTG2/TDRD5/GLI3/LMX1B/NKX3-1	43
GO:0010232	vascular transport	13/1030	87/18870	0.000843446	0.00989445	0.00796929	SLC22A5/MFSD2A/ABCC3/ABCC4/SLC15A2/ABCC2/SLC16A2/TFRC/SLC5A5/LRP2/SLC7A5/SLC1A1/APOE	13
GO:0150104	transport across blood-brain barrier	13/1030	87/18870	0.000843446	0.00989445	0.00796929	SLC22A5/MFSD2A/ABCC3/ABCC4/SLC15A2/ABCC2/SLC16A2/TFRC/SLC5A5/LRP2/SLC7A5/SLC1A1/APOE	13
GO:0097553	calcium ion transmembrane import into cytosol	23/1030	205/18870	0.000843742	0.00989445	0.00796929	P2RY6/CCR7/CCR5/CXCL9/FYN/PTPRC/MCOLN2/LCK/BCL2/CORO1A/CXCL10/GSTM2/MS4A1/CXCL11/TRPV6/CCL21/CACNA1D/LYN/CD19/CCL19/APLNR/PLCH1/PLCB4	23
GO:0002701	negative regulation of production of molecular mediator of immune response	9/1030	47/18870	0.000865886	0.0101313	0.00816002	JAK3/SLAMF1/CD96/TBX21/FOXP3/CR1/LILRB1/FCRL3/HLA-F	9
GO:0050730	regulation of peptidyl-tyrosine phosphorylation	25/1030	231/18870	0.000871104	0.0101694	0.00819075	FYN/CD3E/GFRA1/ERBB4/PTPRC/DOK7/LRP8/SYK/BANK1/CD40/CBLC/IL6ST/CCL5/SOCS1/LYN/HCLS1/ERBB3/FGF10/CD4/PECAM1/ITGB2/CD74/ENPP2/SRCIN1/FGFR3	25
GO:0010820	positive regulation of T cell chemotaxis	5/1030	15/18870	0.000909716	0.0105461	0.00849419	XCL2/CCL21/CCL5/S100A7/CXCL13	5
GO:0032352	positive regulation of hormone metabolic process	5/1030	15/18870	0.000909716	0.0105461	0.00849419	HPN/HIF1A/IGF1R/GATA3/ADM	5
GO:0033630	positive regulation of cell adhesion mediated by integrin	6/1030	22/18870	0.000913526	0.0105461	0.00849419	CD3E/SYK/CCL21/CCL5/NCKAP1L/CXCL13	6
GO:0035739	CD4-positive, alpha-beta T cell proliferation	6/1030	22/18870	0.000913526	0.0105461	0.00849419	CD3E/PRKCQ/LGALS9/IL2RA/FOXP3/CARD11	6
GO:2000561	regulation of CD4-positive, alpha-beta T cell proliferation	6/1030	22/18870	0.000913526	0.0105461	0.00849419	CD3E/PRKCQ/LGALS9/IL2RA/FOXP3/CARD11	6
GO:0002448	mast cell mediated immunity	10/1030	57/18870	0.000932069	0.0107364	0.00864739	LGALS9/SYK/SERPINB9/PIK3CG/LYN/PIK3CD/UNC13D/CD84/PTGDS/RAC2	10
GO:0045834	positive regulation of lipid metabolic process	18/1030	145/18870	0.00093984	0.0108019	0.0087002	MFSD2A/MAPT/CCR7/PLIN5/ELOVL5/IGF1R/CCL21/NR1D1/IRS1/SREBF1/CD19/CCL19/CD74/ADM/EEF1A2/IRS2/APOE/FGFR3	18
GO:0060441	epithelial tube branching involved in lung morphogenesis	7/1030	30/18870	0.000951759	0.0109148	0.00879108	FGFR2/CELSR1/DLG5/FGF10/CTSZ/WNT2/TNC	7
GO:0052547	regulation of peptidase activity	31/1030	312/18870	0.00096248	0.0110134	0.00887052	S100A9/MAPT/S100A8/SIAH2/FYN/LGALS9/SERPINA3/AIM2/MAP3K5/LCK/LAMP3/PSMB9/SYK/SPOCK2/SERPINB9/SERPINA11/CTSS/DAPK1/CST7/PMAIP1/CR1/SERPINA6/IFI16/CSTA/LYN/CTSL/LAPTM5/BIRC3/LGMN/NKX3-1/SERPINA5	31
GO:0090276	regulation of peptide hormone secretion	22/1030	195/18870	0.00100576	0.0114834	0.00924907	SYBU/PRKCB/HIF1A/CD38/GIPR/ABAT/SYTL4/UCP2/NR1D1/CCL5/IRS1/SREBF1/FGB/BLK/ABCC8/FGG/HLA-DRB1/BAIAP3/IRS2/KCNJ11/TFAP2B/SYT7	22
GO:0043550	regulation of lipid kinase activity	8/1030	39/18870	0.00103835	0.0118295	0.00952783	MAPT/CCR7/CCL21/IRS1/CD19/CCL19/EEF1A2/FGFR3	8
GO:0007249	canonical NF-kappaB signal transduction	30/1030	300/18870	0.00104072	0.0118305	0.00952867	CCR7/FYN/ESR1/TMEM101/PRKCB/NLRC3/LGALS9/LTB/TIFAB/TLR8/TNFAIP3/INAVA/CD40/BTRC/STAT1/CCL21/NR1D1/TFRC/APOL3/CARD11/CCL19/TRIM22/CD4/BIRC3/UBD/CD74/PIM2/HLA-DRB1/TRAF4/GJA1	30
GO:0050764	regulation of phagocytosis	14/1030	100/18870	0.00104775	0.0118636	0.00955533	MYO18A/PTPRC/SIRPG/DOCK2/DYSF/IL2RG/AZU1/SYK/IL2RB/C2/NCKAP1L/FCER1G/CCL2/SYT7	14
GO:0048145	regulation of fibroblast proliferation	13/1030	89/18870	0.0010482	0.0118636	0.00955533	CDC6/ESR1/NLRC3/BMI1/CCNA2/MYB/DACH1/FGF10/WNT2/E2F1/CD74/IFI30/CD248	13
GO:0032479	regulation of type I interferon production	16/1030	123/18870	0.00107089	0.0120679	0.00971982	NLRC3/IRF8/TLR8/SYK/NMI/PTPN22/TRAF3IP3/STAT1/DTX4/IRF1/LILRB1/SIGLEC1/OAS2/IFIH1/OAS1/OAS3	16
GO:0032606	type I interferon production	16/1030	123/18870	0.00107089	0.0120679	0.00971982	NLRC3/IRF8/TLR8/SYK/NMI/PTPN22/TRAF3IP3/STAT1/DTX4/IRF1/LILRB1/SIGLEC1/OAS2/IFIH1/OAS1/OAS3	16
GO:0002573	myeloid leukocyte differentiation	25/1030	235/18870	0.00111402	0.0125267	0.0100894	MED1/CCR7/ITGB6/UCP2/EVI2B/GPR183/IRF4/TFRC/LILRB1/GATA3/IFI16/SOCS1/LYN/INPP5D/PIK3CD/HCLS1/CCL19/C1QC/CD4/NDP/CCR1/UBD/CD74/HLA-DRB1/ITGB8	25
GO:1903532	positive regulation of secretion by cell	29/1030	288/18870	0.00112366	0.0126078	0.0101547	SOX11/SYBU/MYO18A/KMO/PRKCB/HIF1A/CD38/GIPR/SYK/ABAT/SYTL4/TMEM132A/MYB/PTAFR/FGB/UNC13D/C1QTNF3/BLK/ABCC8/ITGB2/SDC4/HLA-F/FGG/SYT1/HLA-DRB1/BAIAP3/IRS2/NKX3-1/SYT7	29
GO:0010959	regulation of metal ion transport	37/1030	398/18870	0.00113463	0.0127034	0.0102317	STC2/P2RY6/CXCL9/FYN/G6PD/NOS1AP/RNF207/CACNB1/BCL2/CORO1A/CXCL10/LILRB2/NKAIN1/GSTM2/NEDD4L/MLLT6/PDE4B/KCNE4/MS4A1/CXCL11/WNK4/CACNA1D/CCL5/PIK3CG/LILRB1/LYN/CCL4/CD19/FCRL3/B2M/CXCR4/CD84/CD4/ABCC8/CCR1/APLNR/CCL2	37
GO:0120162	positive regulation of cold-induced thermogenesis	14/1030	101/18870	0.00115656	0.0129212	0.0104071	THRA/PLAC8/SYK/UCP2/IRF4/IGF1R/EPAS1/ZNF516/CMKLR1/CXCR4/ACSL1/PRLR/GJA1/G0S2	14
GO:0001562	response to protozoan	7/1030	31/18870	0.00117212	0.0130389	0.010502	NKG7/GBP1/IRF8/GBP2/CD40/IRF4/GBP4	7
GO:0051491	positive regulation of filopodium assembly	7/1030	31/18870	0.00117212	0.0130389	0.010502	MIEN1/CCR7/RIPOR2/TGFBR1/DOCK11/CCL21/NEURL1	7
GO:0043373	CD4-positive, alpha-beta T cell lineage commitment	6/1030	23/18870	0.0011794	0.0130918	0.0105446	SLAMF6/IL12RB1/TBX21/FOXP3/IRF4/CTSL	6
GO:0036230	granulocyte activation	9/1030	49/18870	0.00118396	0.0131145	0.0105628	SYK/CCL5/PTAFR/FCER1G/ENPP3/CXCL8/ITGB2/CAMP/SCNN1B	9
GO:0032715	negative regulation of interleukin-6 production	11/1030	69/18870	0.00120486	0.0132893	0.0107036	C5AR2/SLAMF1/NLRC3/TNFAIP3/BANK1/FOXP3/PTPN22/NCKAP1L/INPP5D/C1QTNF3/CD84	11
GO:0045576	mast cell activation	11/1030	69/18870	0.00120486	0.0132893	0.0107036	LGALS9/LCP2/SYK/PIK3CG/LYN/PIK3CD/UNC13D/CD84/PTGDS/ENPP3/RAC2	11
GO:0002262	myeloid cell homeostasis	20/1030	173/18870	0.00123922	0.0136393	0.0109855	MED1/THRA/HIF1A/P4HTM/G6PD/IKZF1/FOXP3/PDE4B/EPAS1/STAT1/ETS1/GATA3/MYB/NCKAP1L/LYN/INPP5D/PIK3CD/HCLS1/B2M/SCNN1B	20
GO:0002486	antigen processing and presentation of endogenous peptide antigen via MHC class I via ER pathway, TAP-independent	5/1030	16/18870	0.00126413	0.0137966	0.0111122	ULBP3/HLA-E/HLA-A/HLA-B/HLA-F	5
GO:0002679	respiratory burst involved in defense response	5/1030	16/18870	0.00126413	0.0137966	0.0111122	SLAMF8/LBP/PIK3CG/DUSP10/PIK3CD	5
GO:0002903	negative regulation of B cell apoptotic process	5/1030	16/18870	0.00126413	0.0137966	0.0111122	ORMDL3/BCL2/PDCD1/CD74/IRS2	5
GO:0098915	membrane repolarization during ventricular cardiac muscle cell action potential	5/1030	16/18870	0.00126413	0.0137966	0.0111122	NOS1AP/KCND3/RNF207/KCNE4/KCNJ3	5
GO:0002220	innate immune response activating cell surface receptor signaling pathway	13/1030	91/18870	0.00129291	0.0140811	0.0113413	FYN/SYK/NMI/SCIMP/TNFAIP3/PTPN22/LBP/PIK3AP1/NR1D1/LYN/KLRK1/OAS1/BPIFB1	13
GO:0046777	protein autophosphorylation	22/1030	199/18870	0.00131283	0.0142681	0.011492	ERBB2/CDK12/FGFR2/TNK1/STK17B/TXK/MAPK15/ERBB4/PTPRC/LCK/MAP4K1/NEK10/DAPK1/MELK/IGF1R/AURKA/LYN/FGFR4/GPNMB/PIM2/PRLR/FGFR3	22
GO:0007259	receptor signaling pathway via JAK-STAT	20/1030	174/18870	0.00133017	0.0144263	0.0116194	JAK3/STAT4/FYN/ERBB4/PTPRC/IL7R/NMI/CD40/IL10RA/CSF2RB/STAT1/IL6ST/CCL5/SOCS1/LYN/HCLS1/ELP2/CCL2/PRLR/FGFR3	20
GO:0010001	glial cell differentiation	26/1030	252/18870	0.00139896	0.014953	0.0120436	ERBB2/S100A9/SOX11/MAPT/S100A8/FA2H/LAMB2/EOMES/TNFRSF21/NR1D1/IL6ST/TNFRSF1B/DUSP10/HDAC11/ADGRG6/LYN/DLX2/ERBB3/FGF10/CXCR4/NDP/PHGDH/C1QA/GLI3/HAPLN3/METRN	26
GO:0016054	organic acid catabolic process	26/1030	252/18870	0.00139896	0.014953	0.0120436	MFSD2A/IDUA/ECHDC2/ETFA/ACADSB/FAAH/KMO/CSAD/BCAT2/GLYATL2/KYNU/IDO1/PLIN5/ABAT/ABCD3/MCCC2/IL4I1/TDO2/IRS1/PRODH/QDPR/FMO1/SLC27A2/ABHD2/IRS2/NUDT8	26
GO:0046395	carboxylic acid catabolic process	26/1030	252/18870	0.00139896	0.014953	0.0120436	MFSD2A/IDUA/ECHDC2/ETFA/ACADSB/FAAH/KMO/CSAD/BCAT2/GLYATL2/KYNU/IDO1/PLIN5/ABAT/ABCD3/MCCC2/IL4I1/TDO2/IRS1/PRODH/QDPR/FMO1/SLC27A2/ABHD2/IRS2/NUDT8	26
GO:0042908	xenobiotic transport	10/1030	60/18870	0.00140378	0.014953	0.0120436	SLC22A5/ABCA3/SLC31A1/ABCC3/ABCC4/SLC15A2/ABCC2/SLC7A5/PDZK1/GJA1	10
GO:0001915	negative regulation of T cell mediated cytotoxicity	4/1030	10/18870	0.00142145	0.014953	0.0120436	PTPRC/IL7R/LILRB1/NCKAP1L	4
GO:0002676	regulation of chronic inflammatory response	4/1030	10/18870	0.00142145	0.014953	0.0120436	IDO1/TNFAIP3/FOXP3/CCL5	4
GO:0033314	mitotic DNA replication checkpoint signaling	4/1030	10/18870	0.00142145	0.014953	0.0120436	CDC6/ORC1/CLSPN/TICRR	4
GO:2000347	positive regulation of hepatocyte proliferation	4/1030	10/18870	0.00142145	0.014953	0.0120436	MED1/HPN/TNFAIP3/XBP1	4
GO:2000510	positive regulation of dendritic cell chemotaxis	4/1030	10/18870	0.00142145	0.014953	0.0120436	CCR7/SLAMF1/LGALS9/CCL21	4
GO:2000563	positive regulation of CD4-positive, alpha-beta T cell proliferation	4/1030	10/18870	0.00142145	0.014953	0.0120436	CD3E/PRKCQ/LGALS9/CARD11	4
GO:0001894	tissue homeostasis	28/1030	279/18870	0.00142528	0.014953	0.0120436	SLC22A5/MFSD2A/LYZ/CD38/SERPINA3/BCL2/SYK/CORO1A/SASH3/TNFAIP3/INAVA/NXNL2/IL10RA/APBB2/AZGP1/TFRC/NANOS1/ZG16B/INPP5D/B2M/PECAM1/NDP/ABCC8/SLC1A1/RAC2/GJA1/TFF1/CDH3	28
GO:0060249	anatomical structure homeostasis	28/1030	279/18870	0.00142528	0.014953	0.0120436	SLC22A5/MFSD2A/LYZ/CD38/SERPINA3/BCL2/SYK/CORO1A/SASH3/TNFAIP3/INAVA/NXNL2/IL10RA/APBB2/AZGP1/TFRC/NANOS1/ZG16B/INPP5D/B2M/PECAM1/NDP/ABCC8/SLC1A1/RAC2/GJA1/TFF1/CDH3	28
GO:0002230	positive regulation of defense response to virus by host	7/1030	32/18870	0.00143054	0.014953	0.0120436	AIM2/IL12RB1/APOBEC3G/PTPN22/STAT1/LILRB1/TRIM22	7
GO:0002313	mature B cell differentiation involved in immune response	7/1030	32/18870	0.00143054	0.014953	0.0120436	IRF8/GPR183/DOCK11/CR1/XBP1/POU2AF1/ITM2A	7
GO:0002360	T cell lineage commitment	7/1030	32/18870	0.00143054	0.014953	0.0120436	SLAMF6/BCL2/IL12RB1/TBX21/FOXP3/IRF4/CTSL	7
GO:0002431	Fc receptor mediated stimulatory signaling pathway	7/1030	32/18870	0.00143054	0.014953	0.0120436	FYN/PTPRC/MYO1G/SYK/VAV1/LYN/FCER1G	7
GO:0033006	regulation of mast cell activation involved in immune response	7/1030	32/18870	0.00143054	0.014953	0.0120436	LGALS9/SYK/LYN/UNC13D/CD84/ENPP3/RAC2	7
GO:0034694	response to prostaglandin	7/1030	32/18870	0.00143054	0.014953	0.0120436	P2RY6/CCR7/PPP1R9B/CCL21/PTGER4/CCL19/TNC	7
GO:0050708	regulation of protein secretion	27/1030	266/18870	0.00145577	0.0151862	0.0122315	SYBU/MYO18A/PRKCB/HIF1A/CD38/GIPR/ABAT/SYTL4/UCP2/NR1D1/CCL5/TMEM132A/IRS1/SREBF1/FGB/C1QTNF3/BLK/ABCC8/RSAD2/FGG/HLA-DRB1/BAIAP3/IRS2/KCNJ11/APOE/TFAP2B/SYT7	27
GO:0048246	macrophage chemotaxis	8/1030	41/18870	0.00146413	0.0152254	0.012263	SLAMF1/SLAMF8/AZU1/CCL5/CXCL17/CMKLR1/RARRES2/CCL2	8
GO:0044000	movement in host	21/1030	188/18870	0.00146832	0.0152254	0.012263	CCR5/SLAMF1/ITGB6/LGALS9/CIITA/CDHR3/CR1/WWP1/TFRC/ITGB7/SIGLEC1/TRIM22/CXCR4/CTSL/ICAM1/NECTIN1/CD4/CXCL8/CD74/HLA-DRB1/MRC1	21
GO:0097696	receptor signaling pathway via STAT	21/1030	188/18870	0.00146832	0.0152254	0.012263	JAK3/STAT4/FYN/ERBB4/PTPRC/PTPRT/IL7R/NMI/CD40/IL10RA/CSF2RB/STAT1/IL6ST/CCL5/SOCS1/LYN/HCLS1/ELP2/CCL2/PRLR/FGFR3	21
GO:0031338	regulation of vesicle fusion	6/1030	24/18870	0.00150067	0.0154682	0.0124586	SLAMF1/DOC2A/CORO1A/SYT9/PRRT2/SYT1	6
GO:0032693	negative regulation of interleukin-10 production	6/1030	24/18870	0.00150067	0.0154682	0.0124586	JAK3/PDCD1LG2/IDO1/FOXP3/TNFRSF21/LILRB1	6
GO:0034695	response to prostaglandin E	6/1030	24/18870	0.00150067	0.0154682	0.0124586	P2RY6/CCR7/PPP1R9B/CCL21/PTGER4/CCL19	6
GO:0042445	hormone metabolic process	25/1030	241/18870	0.00158746	0.0163304	0.013153	STARD3/MED1/HPN/STC2/ESR1/HIF1A/GFI1/PCSK4/PCSK6/PAPSS2/IYD/HSD17B8/SLC16A2/IGF1R/GATA3/IL4I1/SLC5A5/AKR1B10/CTSL/PLA2G7/CTSZ/ADM/MME/SCNN1B/UGT2B15	25
GO:0034101	erythrocyte homeostasis	17/1030	140/18870	0.00164048	0.0168425	0.0135654	MED1/THRA/HIF1A/P4HTM/G6PD/IKZF1/EPAS1/STAT1/ETS1/GATA3/MYB/NCKAP1L/LYN/INPP5D/HCLS1/B2M/SCNN1B	17
GO:0048557	embryonic digestive tract morphogenesis	5/1030	17/18870	0.001711	0.0175318	0.0141206	FGFR2/SOX11/OVOL2/FGF10/GLI3	5
GO:0050766	positive regulation of phagocytosis	11/1030	72/18870	0.00172077	0.0175558	0.0141399	MYO18A/PTPRC/SIRPG/DOCK2/IL2RG/AZU1/IL2RB/C2/NCKAP1L/FCER1G/CCL2	11
GO:0007595	lactation	8/1030	42/18870	0.00172347	0.0175558	0.0141399	MED1/HIF1A/ERBB4/NEURL1/CCND1/XBP1/OAS2/PRLR	8
GO:0042119	neutrophil activation	8/1030	42/18870	0.00172347	0.0175558	0.0141399	SYK/CCL5/PTAFR/FCER1G/CXCL8/ITGB2/CAMP/SCNN1B	8
GO:0048566	embryonic digestive tract development	7/1030	33/18870	0.00173131	0.0176011	0.0141765	FGFR2/SOX11/OVOL2/FGF10/CXCL8/RARRES2/GLI3	7
GO:0048704	embryonic skeletal system morphogenesis	13/1030	94/18870	0.00174772	0.0177333	0.0142829	FGFR2/SOX11/FUZ/IFT140/TGFBR1/BMI1/PCGF2/PAX5/HOXB7/DLX2/HOXC11/TFAP2A/GLI3	13
GO:0046887	positive regulation of hormone secretion	17/1030	141/18870	0.00177291	0.0179537	0.0144605	SOX11/SYBU/PRKCB/HIF1A/CD38/GIPR/ABAT/MYB/FGB/C1QTNF3/BLK/ABCC8/FGG/HLA-DRB1/BAIAP3/IRS2/NKX3-1	17
GO:0002269	leukocyte activation involved in inflammatory response	9/1030	52/18870	0.00183163	0.0184763	0.0148814	MAPT/PTPRC/AZU1/CTSC/CST7/NR1D1/ITGB2/C1QA/SCNN1B	9
GO:0006968	cellular defense response	9/1030	52/18870	0.00183163	0.0184763	0.0148814	GNLY/PRF1/CCR5/CXCL9/ITK/TRAT1/LILRB2/LBP/FCMR	9
GO:0001779	natural killer cell differentiation	6/1030	25/18870	0.00188443	0.0189355	0.0152512	SLAMF1/PTPRC/NFIL3/PRDM1/PIK3CD/PGLYRP2	6
GO:0007350	blastoderm segmentation	6/1030	25/18870	0.00188443	0.0189355	0.0152512	PLD6/PCSK6/TIFAB/TDRD1/TBX3/TDRD5	6
GO:0060443	mammary gland morphogenesis	8/1030	43/18870	0.00201778	0.020151	0.0162302	MED1/FGFR2/ESR1/PGR/BTRC/FGF10/TBX3/GLI3	8
GO:1904646	cellular response to amyloid-beta	8/1030	43/18870	0.00201778	0.020151	0.0162302	FYN/CACNB1/ITGA4/IGF1R/VCAM1/ICAM1/LGMN/GJA1	8
GO:0007584	response to nutrient	18/1030	155/18870	0.00201787	0.020151	0.0162302	MED1/STC2/PRKCB/GIPR/KYNU/CXCL10/CD40/IGF1R/VCAM1/STAT1/C2/TFRC/GDAP1/CYBB/ASS1/XBP1/ACSL1/TNC	18
GO:0043523	regulation of neuron apoptotic process	24/1030	232/18870	0.00202092	0.020151	0.0162302	EGLN2/NRBP2/HIF1A/G6PD/MYBL2/BCL2/CORO1A/UCP2/RETREG1/IL6ST/DKK1/GATA3/MYB/PRODH/CCND1/ERBB3/FAIM2/LGMN/SLC1A1/BTG2/TFAP2A/APOE/CCL2/TFAP2B	24
GO:0009952	anterior/posterior pattern specification	23/1030	219/18870	0.00203943	0.0202966	0.0163475	TCAP/FUZ/PLD6/WNT3/KAT2A/PCSK6/TIFAB/TGFBR1/BMI1/TDRD1/CELSR2/PCGF2/AURKA/DKK1/BHLHE40/HOXB7/WNT2/HOXC11/TBX3/BTG2/TDRD5/GLI3/NKX3-1	23
GO:0140895	cell surface toll-like receptor signaling pathway	10/1030	63/18870	0.00205331	0.0203957	0.0164273	NMI/SCIMP/TNFAIP3/PTPN22/LBP/PIK3AP1/NR1D1/LYN/OAS1/BPIFB1	10
GO:0071353	cellular response to interleukin-4	7/1030	34/18870	0.00207897	0.0206111	0.0166008	JAK3/IL2RG/CORO1A/NFIL3/GATA3/XBP1/MRC1	7
GO:0030218	erythrocyte differentiation	16/1030	131/18870	0.00208739	0.0206553	0.0166364	MED1/THRA/HIF1A/P4HTM/G6PD/IKZF1/EPAS1/STAT1/ETS1/GATA3/MYB/NCKAP1L/LYN/INPP5D/HCLS1/B2M	16
GO:0007157	heterophilic cell-cell adhesion via plasma membrane cell adhesion molecules	9/1030	53/18870	0.0021014	0.0207184	0.0166872	SELL/CD6/ITGAL/VCAM1/JAML/ICAM1/IGSF21/NECTIN1/CEACAM6	9
GO:0002790	peptide secretion	25/1030	246/18870	0.00210501	0.0207184	0.0166872	SYBU/S100A8/PRKCB/HIF1A/CD38/GIPR/ABAT/SYTL4/UCP2/SLC16A2/NR1D1/CCL5/IRS1/SREBF1/FGB/BLK/ABCC8/CD74/FGG/HLA-DRB1/BAIAP3/IRS2/KCNJ11/TFAP2B/SYT7	25
GO:0001822	kidney development	30/1030	314/18870	0.00211584	0.0207184	0.0166872	FGFR2/SOX11/GFRA1/GREB1L/ERBB4/LAMB2/COL4A4/BCL2/TGFBR1/STAT1/WNK4/GATA3/IRX3/PRDM1/HOXB7/DYNC2H1/DLG5/LRP2/ASS1/FGF10/PECAM1/SDC4/HOXC11/CD24/NPNT/TFAP2A/GLI3/MME/NKX3-1/TFAP2B	30
GO:0002725	negative regulation of T cell cytokine production	4/1030	11/18870	0.00213764	0.0207184	0.0166872	SLAMF1/TBX21/FOXP3/HLA-F	4
GO:0031340	positive regulation of vesicle fusion	4/1030	11/18870	0.00213764	0.0207184	0.0166872	DOC2A/SYT9/PRRT2/SYT1	4
GO:0033632	regulation of cell-cell adhesion mediated by integrin	4/1030	11/18870	0.00213764	0.0207184	0.0166872	CD3E/FERMT3/CCL5/CXCL13	4
GO:0035723	interleukin-15-mediated signaling pathway	4/1030	11/18870	0.00213764	0.0207184	0.0166872	JAK3/IL2RG/IL2RB/CD4	4
GO:0046643	regulation of gamma-delta T cell activation	4/1030	11/18870	0.00213764	0.0207184	0.0166872	PTPRC/SYK/LILRB1/NCKAP1L	4
GO:0070189	kynurenine metabolic process	4/1030	11/18870	0.00213764	0.0207184	0.0166872	KMO/KYNU/IDO1/TDO2	4
GO:0070669	response to interleukin-2	4/1030	11/18870	0.00213764	0.0207184	0.0166872	JAK3/IL2RA/IL2RG/IL2RB	4
GO:0071350	cellular response to interleukin-15	4/1030	11/18870	0.00213764	0.0207184	0.0166872	JAK3/IL2RG/IL2RB/CD4	4
GO:0010721	negative regulation of cell development	28/1030	287/18870	0.00216287	0.0209009	0.0168342	ERBB2/SOX11/JAK3/CTLA4/WNT3/TBX21/SEMA3B/FOXP3/CR1/NR1D1/IRF1/DUSP10/LILRB1/SOCS1/LYN/INPP5D/DLX2/S1PR3/B2M/C1QC/RUNX3/ABCC8/TMEM176B/FGL2/CD74/BTG2/GLI3/PGLYRP2	28
GO:0048754	branching morphogenesis of an epithelial tube	18/1030	156/18870	0.00216776	0.0209009	0.0168342	MED1/FGFR2/ESR1/CELSR1/GREB1L/BCL2/PGR/BTRC/HOXB7/DLG5/FGF10/CTSZ/WNT2/NPNT/TBX3/GLI3/TNC/NKX3-1	18
GO:0072524	pyridine-containing compound metabolic process	12/1030	85/18870	0.00216854	0.0209009	0.0168342	NUDT12/KMO/PNP/CD38/G6PD/KYNU/IDO1/IDH2/FMO5/PSAT1/FMO1/ME1	12
GO:0050714	positive regulation of protein secretion	17/1030	144/18870	0.00222526	0.0214079	0.0172425	SYBU/MYO18A/PRKCB/HIF1A/CD38/GIPR/ABAT/SYTL4/TMEM132A/FGB/C1QTNF3/BLK/ABCC8/FGG/HLA-DRB1/BAIAP3/IRS2	17
GO:0002830	positive regulation of type 2 immune response	5/1030	18/18870	0.00226358	0.0216962	0.0174747	IDO1/DENND1B/GATA3/RSAD2/CD74	5
GO:1904044	response to aldosterone	5/1030	18/18870	0.00226358	0.0216962	0.0174747	PTPRC/IGF1R/CYBB/SCNN1G/SCNN1B	5
GO:0052548	regulation of endopeptidase activity	28/1030	288/18870	0.00227479	0.0217634	0.0175289	S100A9/MAPT/S100A8/SIAH2/FYN/LGALS9/SERPINA3/AIM2/MAP3K5/LCK/LAMP3/PSMB9/SYK/SPOCK2/SERPINB9/SERPINA11/DAPK1/CST7/PMAIP1/CR1/SERPINA6/IFI16/LYN/LAPTM5/BIRC3/LGMN/NKX3-1/SERPINA5	28
GO:1901654	response to ketone	22/1030	208/18870	0.0023084	0.0220443	0.0177552	P2RY6/CCR7/CD38/PTPRC/MAP4K1/ADCY1/FOXP3/PPP1R9B/IGF1R/CCL21/PTGER4/SLC5A5/PTAFR/SREBF1/CYBB/ASS1/CCL19/SCNN1G/ABHD2/TNC/NKX3-1/SCNN1B	22
GO:0002433	immune response-regulating cell surface receptor signaling pathway involved in phagocytosis	6/1030	26/18870	0.00233807	0.0221244	0.0178197	FYN/PTPRC/MYO1G/SYK/VAV1/LYN	6
GO:0033598	mammary gland epithelial cell proliferation	6/1030	26/18870	0.00233807	0.0221244	0.0178197	MED1/ESR1/BTRC/GATA3/CCND1/ZNF703	6
GO:0038096	Fc-gamma receptor signaling pathway involved in phagocytosis	6/1030	26/18870	0.00233807	0.0221244	0.0178197	FYN/PTPRC/MYO1G/SYK/VAV1/LYN	6
GO:0042537	benzene-containing compound metabolic process	6/1030	26/18870	0.00233807	0.0221244	0.0178197	EPHX2/KMO/KYNU/IDO1/GSTM2/TDO2	6
GO:0060740	prostate gland epithelium morphogenesis	6/1030	26/18870	0.00233807	0.0221244	0.0178197	FGFR2/ESR1/FGF10/CYP7B1/TNC/NKX3-1	6
GO:0050691	regulation of defense response to virus by host	8/1030	44/18870	0.00235024	0.0221991	0.0178798	AIM2/IL12RB1/TNFAIP3/APOBEC3G/PTPN22/STAT1/LILRB1/TRIM22	8
GO:0062207	regulation of pattern recognition receptor signaling pathway	17/1030	145/18870	0.00239598	0.0225514	0.0181636	ESR1/GBP5/NLRC3/GFI1/SLC15A2/GBP2/TNFAIP3/PTPN22/IRF4/LBP/NR1D1/IRF1/LYN/FCRL3/BIRC3/RSAD2/BPIFB1	17
GO:0010952	positive regulation of peptidase activity	19/1030	170/18870	0.00239623	0.0225514	0.0181636	S100A9/MAPT/S100A8/FYN/LGALS9/AIM2/MAP3K5/LCK/SYK/CTSS/DAPK1/PMAIP1/CR1/IFI16/LYN/CTSL/LAPTM5/LGMN/NKX3-1	19
GO:0043303	mast cell degranulation	9/1030	54/18870	0.0024019	0.0225639	0.0181737	LGALS9/SYK/PIK3CG/LYN/PIK3CD/UNC13D/CD84/PTGDS/RAC2	9
GO:0043123	positive regulation of canonical NF-kappaB signal transduction	21/1030	196/18870	0.00245432	0.0230148	0.0185368	CCR7/FYN/TMEM101/PRKCB/LGALS9/LTB/INAVA/CD40/CCL21/TFRC/APOL3/CARD11/CCL19/TRIM22/CD4/BIRC3/UBD/CD74/PIM2/HLA-DRB1/GJA1	21
GO:0002719	negative regulation of cytokine production involved in immune response	7/1030	35/18870	0.00247819	0.0231967	0.0186833	JAK3/SLAMF1/CD96/TBX21/FOXP3/LILRB1/HLA-F	7
GO:0022612	gland morphogenesis	15/1030	122/18870	0.00265672	0.0248231	0.0199933	MED1/HPN/FGFR2/ESR1/BCL2/PGR/TNFAIP3/BTRC/XBP1/FGF10/CYP7B1/TBX3/GLI3/TNC/NKX3-1	15
GO:0140894	endolysosomal toll-like receptor signaling pathway	8/1030	45/18870	0.00272414	0.0254073	0.0204638	TLR8/SCIMP/TNFAIP3/PTPN22/PIK3AP1/FCRL3/RSAD2/OAS1	8
GO:0051402	neuron apoptotic process	27/1030	278/18870	0.0027359	0.0254714	0.0205154	EGLN2/NRBP2/HIF1A/G6PD/MAP3K5/MYBL2/BCL2/CORO1A/UCP2/TNFRSF21/RETREG1/IL6ST/DKK1/GATA3/MYB/PRODH/CCND1/ERBB3/FAIM2/NDP/LGMN/SLC1A1/BTG2/TFAP2A/APOE/CCL2/TFAP2B	27
GO:0051701	biological process involved in interaction with host	22/1030	211/18870	0.00275791	0.0256303	0.0206434	CCR5/SLAMF1/ITGB6/LGALS9/CIITA/CDHR3/CR1/WWP1/TFRC/ITGB7/SIGLEC1/TRIM22/CXCR4/CTSL/ICAM1/NECTIN1/CD4/CXCL8/CD74/HLA-DRB1/PGLYRP2/MRC1	22
GO:0002793	positive regulation of peptide secretion	14/1030	111/18870	0.00286638	0.0264282	0.0212861	SYBU/S100A8/PRKCB/HIF1A/CD38/GIPR/ABAT/FGB/BLK/ABCC8/FGG/HLA-DRB1/BAIAP3/IRS2	14
GO:0007229	integrin-mediated signaling pathway	14/1030	111/18870	0.00286638	0.0264282	0.0212861	TXK/ITGB6/LAMB2/PLEK/FYB1/SYK/FYB2/FERMT3/ITGA4/VAV1/ITGAL/ITGB7/ITGB2/ITGB8	14
GO:0035458	cellular response to interferon-beta	6/1030	27/18870	0.0028692	0.0264282	0.0212861	AIM2/PYHIN1/STAT1/IRF1/IFI16/OAS1	6
GO:0050857	positive regulation of antigen receptor-mediated signaling pathway	6/1030	27/18870	0.0028692	0.0264282	0.0212861	CCR7/PRKCB/TRAT1/PTPRC/LCK/CARD11	6
GO:0150146	cell junction disassembly	6/1030	27/18870	0.0028692	0.0264282	0.0212861	TGFBR1/DKK1/C1QC/ABCC8/C1QB/C1QA	6
GO:0006882	intracellular zinc ion homeostasis	7/1030	36/18870	0.00293384	0.0266135	0.0214353	S100A9/S100A8/LCK/SLC39A6/SLC1A1/MT2A/MT1X	7
GO:0010092	specification of animal organ identity	7/1030	36/18870	0.00293384	0.0266135	0.0214353	FGFR2/DKK1/LRP2/FGF10/WNT2/HOXC11/GLI3	7
GO:0070670	response to interleukin-4	7/1030	36/18870	0.00293384	0.0266135	0.0214353	JAK3/IL2RG/CORO1A/NFIL3/GATA3/XBP1/MRC1	7
GO:0002283	neutrophil activation involved in immune response	5/1030	19/18870	0.00293543	0.0266135	0.0214353	SYK/PTAFR/FCER1G/ITGB2/SCNN1B	5
GO:0002523	leukocyte migration involved in inflammatory response	5/1030	19/18870	0.00293543	0.0266135	0.0214353	S100A9/S100A8/SLAMF1/SLAMF8/LBP	5
GO:0010759	positive regulation of macrophage chemotaxis	5/1030	19/18870	0.00293543	0.0266135	0.0214353	SLAMF1/CCL5/CXCL17/CMKLR1/RARRES2	5
GO:0035743	CD4-positive, alpha-beta T cell cytokine production	5/1030	19/18870	0.00293543	0.0266135	0.0214353	SLAMF1/TBX21/DENND1B/GATA3/RSAD2	5
GO:0045091	regulation of single stranded viral RNA replication via double stranded DNA intermediate	5/1030	19/18870	0.00293543	0.0266135	0.0214353	APOBEC3G/TOP2A/CXCL8/APOBEC3C/APOBEC3B	5
GO:0060602	branch elongation of an epithelium	5/1030	19/18870	0.00293543	0.0266135	0.0214353	MED1/FGFR2/ESR1/FGF10/TNC	5
GO:0050678	regulation of epithelial cell proliferation	36/1030	407/18870	0.00305623	0.0274398	0.0221008	ERBB2/MED1/HPN/FGFR2/SOX11/HIF1A/NLRC3/FA2H/PPP1R16B/PGR/TNFAIP3/TGFBR1/ITGA4/STAT1/NR1D1/JAML/DUSP10/GATA3/BCL11B/PIK3CD/OVOL2/CCND1/B2M/XBP1/FGF10/RUNX3/WNT2/APLNR/CYP7B1/ZNF703/SLURP1/IRS2/APOE/CCL2/NKX3-1/CDH3	36
GO:0051235	maintenance of location	32/1030	350/18870	0.00306451	0.0274398	0.0221008	S100A9/TMSB10/S100A8/P2RY6/CCR7/CCR5/CXCL9/SMIM22/PTPRC/MCOLN2/LCK/CORO1A/CXCL10/PLIN5/TMSB4X/GSTM2/CXCL11/CCL21/SRGN/LYN/SREBF1/CD19/CCL19/CD4/FTL/APLNR/ASPM/TMSB15A/PLCH1/PLCB4/APOE/PLIN2	32
GO:0002645	positive regulation of tolerance induction	4/1030	12/18870	0.00306882	0.0274398	0.0221008	CD3E/IDO1/LILRB2/FOXP3	4
GO:0031630	regulation of synaptic vesicle fusion to presynaptic active zone membrane	4/1030	12/18870	0.00306882	0.0274398	0.0221008	DOC2A/SYT9/PRRT2/SYT1	4
GO:0034154	toll-like receptor 7 signaling pathway	4/1030	12/18870	0.00306882	0.0274398	0.0221008	SCIMP/PTPN22/PIK3AP1/RSAD2	4
GO:0043380	regulation of memory T cell differentiation	4/1030	12/18870	0.00306882	0.0274398	0.0221008	IL12RB1/HLA-DRA/FGL2/HLA-DRB1	4
GO:0070672	response to interleukin-15	4/1030	12/18870	0.00306882	0.0274398	0.0221008	JAK3/IL2RG/IL2RB/CD4	4
GO:1901632	regulation of synaptic vesicle membrane organization	4/1030	12/18870	0.00306882	0.0274398	0.0221008	DOC2A/SYT9/PRRT2/SYT1	4
GO:0044403	biological process involved in symbiotic interaction	30/1030	322/18870	0.00308199	0.0275102	0.0221576	HPN/CCR5/SLAMF1/ITGB6/LGALS9/AZU1/CIITA/CDHR3/CR1/WWP1/CCL5/TFRC/CCL4/ITGB7/SIGLEC1/TRIM22/CXCR4/CTSL/ICAM1/NECTIN1/CD4/CXCL8/CCL8/CD74/CAMP/HLA-DRB1/PGLYRP2/APOE/SCNN1B/MRC1	30
GO:0015909	long-chain fatty acid transport	10/1030	67/18870	0.00327434	0.0291271	0.0234598	MFSD2A/SYK/ABCD3/PLA2G2D/ACSL5/SLC27A2/ACSL1/IRS2/APOE/PLIN2	10
GO:0072577	endothelial cell apoptotic process	10/1030	67/18870	0.00327434	0.0291271	0.0234598	MAP3K5/TNFAIP3/CD40/ITGA4/GATA3/FGB/ICAM1/FGG/CCL2/CD248	10
GO:0045921	positive regulation of exocytosis	11/1030	78/18870	0.00329205	0.0292345	0.0235463	SYK/SYTL4/PTAFR/FGB/UNC13D/ITGB2/SDC4/HLA-F/FGG/SYT1/SYT7	11
GO:0072001	renal system development	30/1030	324/18870	0.00337521	0.0299219	0.0241	FGFR2/SOX11/GFRA1/GREB1L/ERBB4/LAMB2/COL4A4/BCL2/TGFBR1/STAT1/WNK4/GATA3/IRX3/PRDM1/HOXB7/DYNC2H1/DLG5/LRP2/ASS1/FGF10/PECAM1/SDC4/HOXC11/CD24/NPNT/TFAP2A/GLI3/MME/NKX3-1/TFAP2B	30
GO:0050808	synapse organization	41/1030	483/18870	0.00345559	0.0305822	0.0246319	ERBB2/MAPT/SYBU/CLSTN2/FYN/GLRB/NOS1AP/ERBB4/ARHGAP33/LAMB2/CACNB1/DOK7/PTPRT/LRP8/SPOCK2/LILRB2/CAP2/TPBG/CDC20/IL10RA/IGF1R/APBB2/SLITRK6/PLXNB1/DKK1/SRGN/RAB17/NEURL1/DLG5/C1QC/IGSF21/NECTIN1/SEZ6L2/LGMN/C1QB/SLC1A1/C1QA/APOE/TNC/COL4A5/SRCIN1	41
GO:0010758	regulation of macrophage chemotaxis	6/1030	28/18870	0.00348562	0.0306392	0.0246778	SLAMF1/SLAMF8/CCL5/CXCL17/CMKLR1/RARRES2	6
GO:0046639	negative regulation of alpha-beta T cell differentiation	6/1030	28/18870	0.00348562	0.0306392	0.0246778	JAK3/TBX21/FOXP3/SOCS1/RUNX3/GLI3	6
GO:0060512	prostate gland morphogenesis	6/1030	28/18870	0.00348562	0.0306392	0.0246778	FGFR2/ESR1/FGF10/CYP7B1/TNC/NKX3-1	6
GO:2000108	positive regulation of leukocyte apoptotic process	6/1030	28/18870	0.00348562	0.0306392	0.0246778	LGALS9/IDO1/CCL5/LYN/PIK3CD/PDCD1	6
GO:0046636	negative regulation of alpha-beta T cell activation	8/1030	47/18870	0.00360994	0.031625	0.0254718	JAK3/LGALS9/TBX21/FOXP3/LILRB1/SOCS1/RUNX3/GLI3	8
GO:0050798	activated T cell proliferation	8/1030	47/18870	0.00360994	0.031625	0.0254718	FYN/SLAMF1/LGALS9/PDCD1LG2/IL2RA/IL12RB1/FOXP3/CD24	8
GO:0006575	cellular modified amino acid metabolic process	15/1030	126/18870	0.00362971	0.0317447	0.0255681	MED1/HPN/MFSD2A/CHDH/GAMT/CSAD/MBOAT1/IYD/SLC16A2/MTHFD2/GATA3/SLC5A5/GGH/PRODH/ASS1	15
GO:0001763	morphogenesis of a branching structure	21/1030	203/18870	0.00372801	0.0323835	0.0260827	MED1/FGFR2/ESR1/CELSR1/GREB1L/BCL2/PGR/BTRC/PRDM1/HOXB7/DLX2/DLG5/FGF10/CTSZ/WNT2/NPNT/ADM/TBX3/GLI3/TNC/NKX3-1	21
GO:0120032	regulation of plasma membrane bounded cell projection assembly	21/1030	203/18870	0.00372801	0.0323835	0.0260827	MIEN1/FUZ/CCR7/ZMYND10/MAPK15/IFT140/PPP1R16B/RIPOR2/TGFBR1/ANLN/MYO10/EVL/DOCK11/CCL21/EPS8L2/WAS/RAB17/NEURL1/CCL19/ICAM1/RAC2	21
GO:0039692	single stranded viral RNA replication via double stranded DNA intermediate	5/1030	20/18870	0.00374016	0.0323835	0.0260827	APOBEC3G/TOP2A/CXCL8/APOBEC3C/APOBEC3B	5
GO:0042454	ribonucleoside catabolic process	5/1030	20/18870	0.00374016	0.0323835	0.0260827	PNP/ADA2/APOBEC3G/APOBEC3C/APOBEC3B	5
GO:0060749	mammary gland alveolus development	5/1030	20/18870	0.00374016	0.0323835	0.0260827	ESR1/HIF1A/ERBB4/CCND1/PRLR	5
GO:0061377	mammary gland lobule development	5/1030	20/18870	0.00374016	0.0323835	0.0260827	ESR1/HIF1A/ERBB4/CCND1/PRLR	5
GO:0048732	gland development	38/1030	443/18870	0.00400703	0.0346365	0.0278973	MED1/HPN/FGFR2/THRA/ESR1/HIF1A/WNT3/FA2H/ERBB4/E2F8/BCL2/PGR/TNFAIP3/UCP2/TGFBR1/BTRC/CCNB2/AURKA/GATA3/BCL11B/NEURL1/ASS1/CCND1/SLC7A5/XBP1/LMO4/FGF10/WNT2/CYP7B1/OAS2/ZNF703/TBX3/IRS2/GLI3/TNC/NKX3-1/PRLR/TFCP2L1	38
GO:0060491	regulation of cell projection assembly	21/1030	205/18870	0.0041797	0.0360156	0.0290081	MIEN1/FUZ/CCR7/ZMYND10/MAPK15/IFT140/PPP1R16B/RIPOR2/TGFBR1/ANLN/MYO10/EVL/DOCK11/CCL21/EPS8L2/WAS/RAB17/NEURL1/CCL19/ICAM1/RAC2	21
GO:0042403	thyroid hormone metabolic process	6/1030	29/18870	0.00419526	0.0360156	0.0290081	MED1/HPN/IYD/SLC16A2/GATA3/SLC5A5	6
GO:0002430	complement receptor mediated signaling pathway	4/1030	13/18870	0.00424284	0.0360156	0.0290081	C5AR2/FPR3/CR1/CMKLR1	4
GO:0007144	female meiosis I	4/1030	13/18870	0.00424284	0.0360156	0.0290081	CDC25B/CCNB2/AURKA/TRIP13	4
GO:0035745	T-helper 2 cell cytokine production	4/1030	13/18870	0.00424284	0.0360156	0.0290081	TBX21/DENND1B/GATA3/RSAD2	4
GO:0043301	negative regulation of leukocyte degranulation	4/1030	13/18870	0.00424284	0.0360156	0.0290081	LGALS9/NCKAP1L/CD84/HLA-F	4
GO:0043379	memory T cell differentiation	4/1030	13/18870	0.00424284	0.0360156	0.0290081	IL12RB1/HLA-DRA/FGL2/HLA-DRB1	4
GO:0044771	meiotic cell cycle phase transition	4/1030	13/18870	0.00424284	0.0360156	0.0290081	CDC25B/MAPK15/CDC20/CCNB2	4
GO:0070234	positive regulation of T cell apoptotic process	4/1030	13/18870	0.00424284	0.0360156	0.0290081	LGALS9/IDO1/CCL5/PDCD1	4
GO:0070486	leukocyte aggregation	4/1030	13/18870	0.00424284	0.0360156	0.0290081	S100A9/S100A8/ZAP70/RAC2	4
GO:2000551	regulation of T-helper 2 cell cytokine production	4/1030	13/18870	0.00424284	0.0360156	0.0290081	TBX21/DENND1B/GATA3/RSAD2	4
GO:0021700	developmental maturation	30/1030	330/18870	0.0044009	0.0372964	0.0300396	SYBU/CDC25B/PLD6/HIF1A/G6PD/PCSK4/BCL2/PGR/TDRD1/CDC20/DEFB1/EPAS1/CCL21/AURKA/PLXNB1/TRIP13/GATA3/NEURL1/CCL19/ATP6V0A4/IGSF21/SEZ6L2/ABHD2/FGG/C1QA/TDRD5/BAIAP3/FGFR3/TFCP2L1/CDH3	30
GO:0002886	regulation of myeloid leukocyte mediated immunity	9/1030	59/18870	0.00445192	0.037545	0.0302399	LGALS9/HLA-E/SYK/PTAFR/LYN/UNC13D/CD84/ITGB2/RAC2	9
GO:0032608	interferon-beta production	9/1030	59/18870	0.00445192	0.037545	0.0302399	NLRC3/TLR8/NMI/IRF1/LILRB1/OAS2/IFIH1/OAS1/OAS3	9
GO:0032648	regulation of interferon-beta production	9/1030	59/18870	0.00445192	0.037545	0.0302399	NLRC3/TLR8/NMI/IRF1/LILRB1/OAS2/IFIH1/OAS1/OAS3	9
GO:0008037	cell recognition	17/1030	154/18870	0.00448343	0.0377495	0.0304046	MYO18A/PRF1/CCR7/PCSK4/DOCK2/CD5/FUT3/CD6/TNFRSF21/LBP/CCL21/DOCK8/EMB/CCL19/CXCR4/CLGN/PECAM1	17
GO:0002752	cell surface pattern recognition receptor signaling pathway	10/1030	70/18870	0.00452246	0.0380165	0.0306196	NMI/SCIMP/TNFAIP3/PTPN22/LBP/PIK3AP1/NR1D1/LYN/OAS1/BPIFB1	10
GO:2001056	positive regulation of cysteine-type endopeptidase activity	15/1030	129/18870	0.00453654	0.0380732	0.0306653	S100A9/MAPT/S100A8/FYN/LGALS9/AIM2/MAP3K5/LCK/SYK/DAPK1/PMAIP1/IFI16/LAPTM5/LGMN/NKX3-1	15
GO:0055074	calcium ion homeostasis	30/1030	331/18870	0.00459511	0.0385025	0.0310111	STC2/P2RY6/CCR7/CCR5/CXCL9/PRKCB/ATP13A5/PTPRC/MCOLN2/LCK/BCL2/CORO1A/CXCL10/GSTM2/CD40/CXCL11/WNK4/TRPV6/CCL21/CCL5/LYN/CD19/CCL19/CCR1/APLNR/CCL8/CCL13/PLCH1/PLCB4/APOE	30
GO:0032350	regulation of hormone metabolic process	7/1030	39/18870	0.00468997	0.0387859	0.0312394	HPN/STC2/HIF1A/GFI1/IGF1R/GATA3/ADM	7
GO:0032616	interleukin-13 production	5/1030	21/18870	0.00469137	0.0387859	0.0312394	LGALS9/HLA-E/IRF4/TNFRSF21/GATA3	5
GO:0032656	regulation of interleukin-13 production	5/1030	21/18870	0.00469137	0.0387859	0.0312394	LGALS9/HLA-E/IRF4/TNFRSF21/GATA3	5
GO:0044321	response to leptin	5/1030	21/18870	0.00469137	0.0387859	0.0312394	CCNA2/NR1D1/FGB/LRP2/CCND1	5
GO:0060004	reflex	5/1030	21/18870	0.00469137	0.0387859	0.0312394	HPN/GLRB/SLITRK6/NPNT/SLC1A1	5
GO:0060444	branching involved in mammary gland duct morphogenesis	5/1030	21/18870	0.00469137	0.0387859	0.0312394	MED1/ESR1/PGR/BTRC/TBX3	5
GO:0001774	microglial cell activation	8/1030	49/18870	0.00470359	0.0387859	0.0312394	MAPT/PTPRC/AZU1/CTSC/CST7/NR1D1/ITGB2/C1QA	8
GO:0002673	regulation of acute inflammatory response	8/1030	49/18870	0.00470359	0.0387859	0.0312394	CCR7/HLA-E/PLA2G2D/C2CD4B/C2CD4A/IL6ST/PIK3CG/PTGER3	8
GO:0010518	positive regulation of phospholipase activity	8/1030	49/18870	0.00470359	0.0387859	0.0312394	FGFR2/P2RY6/TXK/ESR1/ITK/S1PR4/CCL5/FGFR3	8
GO:0010543	regulation of platelet activation	8/1030	49/18870	0.00470359	0.0387859	0.0312394	TXK/PRKCQ/PLEK/SYK/IL6ST/LYN/FCER1G/APOE	8
GO:0045807	positive regulation of endocytosis	17/1030	155/18870	0.00478716	0.0394125	0.031744	MYO18A/PTPRC/SIRPG/DOCK2/IL2RG/AZU1/SYK/IL2RB/NEDD4L/CCL21/C2/NCKAP1L/CCL19/B2M/FCER1G/APOE/CCL2	17
GO:0043491	phosphatidylinositol 3-kinase/protein kinase B signal transduction	27/1030	290/18870	0.00486969	0.0400286	0.0322402	ERBB2/CCR7/NLRC3/AIM2/PPP1R16B/MEIS3/TGFBR1/BANK1/CD40/TPBG/IGF1R/PIK3AP1/CCL21/PLXNB1/HCST/CCL5/PIK3CG/GATA3/IRS1/PIK3CD/HCLS1/LRP2/CCL19/ERBB3/NDP/NKX3-1/FCGR3A	27
GO:0060193	positive regulation of lipase activity	9/1030	60/18870	0.00498983	0.0409127	0.0329523	FGFR2/P2RY6/TXK/ESR1/ITK/S1PR4/PLIN5/CCL5/FGFR3	9
GO:0043304	regulation of mast cell degranulation	6/1030	30/18870	0.00500613	0.0409127	0.0329523	LGALS9/SYK/LYN/UNC13D/CD84/RAC2	6
GO:0050830	defense response to Gram-positive bacterium	14/1030	118/18870	0.00500876	0.0409127	0.0329523	LYZ/HLA-E/IL7R/GBP2/DEFB1/LBP/TNFSF8/GBP4/HLA-A/MPEG1/CAMP/KLRK1/RARRES2/PGLYRP2	14
GO:0051928	positive regulation of calcium ion transport	14/1030	118/18870	0.00500876	0.0409127	0.0329523	P2RY6/CXCL9/G6PD/CXCL10/GSTM2/MS4A1/CXCL11/CACNA1D/CCL5/CCL4/CD19/CCR1/APLNR/CCL2	14
GO:0001656	metanephros development	12/1030	94/18870	0.00503428	0.0409512	0.0329834	GREB1L/LAMB2/BCL2/STAT1/GATA3/IRX3/DLG5/FGF10/HOXC11/GLI3/NKX3-1/TFAP2B	12
GO:0048469	cell maturation	20/1030	195/18870	0.00503712	0.0409512	0.0329834	CDC25B/PLD6/HIF1A/G6PD/PCSK4/BCL2/PGR/TDRD1/DEFB1/EPAS1/CCL21/AURKA/TRIP13/GATA3/CCL19/ABHD2/FGG/C1QA/TDRD5/TFCP2L1	20
GO:2000116	regulation of cysteine-type endopeptidase activity	20/1030	195/18870	0.00503712	0.0409512	0.0329834	S100A9/MAPT/S100A8/SIAH2/FYN/LGALS9/AIM2/MAP3K5/LCK/LAMP3/PSMB9/SYK/DAPK1/CST7/PMAIP1/IFI16/LAPTM5/BIRC3/LGMN/NKX3-1	20
GO:0090596	sensory organ morphogenesis	26/1030	277/18870	0.00509308	0.0413295	0.033288	TCAP/HPN/FGFR2/MFSD2A/SOX11/HIF1A/NR2E3/TIFAB/BCL2/LRIG3/SLITRK6/LRIG1/GATA3/PRDM1/FSCN2/FGF10/FAT1/NECTIN1/NDP/WNT2/SLC1A1/TBX3/TFAP2A/GLI3/TFAP2B/SLC44A4	26
GO:0010950	positive regulation of endopeptidase activity	17/1030	156/18870	0.00510752	0.0413295	0.033288	S100A9/MAPT/S100A8/FYN/LGALS9/AIM2/MAP3K5/LCK/SYK/DAPK1/PMAIP1/CR1/IFI16/LYN/LAPTM5/LGMN/NKX3-1	17
GO:0030010	establishment of cell polarity	17/1030	156/18870	0.00510752	0.0413295	0.033288	MYO18A/CCR7/SPAG5/DOCK2/RIPOR2/SYNE4/SAPCD2/IGF1R/CCL21/DOCK8/GATA3/PATJ/CCL19/FGF10/FAT1/MISP/GJA1	17
GO:0009308	amine metabolic process	14/1030	119/18870	0.00539954	0.0436246	0.0351366	PNMT/CHDH/KMO/KYNU/IDO1/ABAT/VCAM1/EPAS1/GATA3/IL4I1/TDO2/SAT1/ITGB2/SLC1A1	14
GO:0009988	cell-cell recognition	10/1030	72/18870	0.00554368	0.0445811	0.035907	PRF1/CCR7/PCSK4/DOCK2/FUT3/CD6/CCL21/DOCK8/CCL19/CLGN	10
GO:0032481	positive regulation of type I interferon production	10/1030	72/18870	0.00554368	0.0445811	0.035907	TLR8/SYK/PTPN22/TRAF3IP3/STAT1/IRF1/OAS2/IFIH1/OAS1/OAS3	10
GO:0032722	positive regulation of chemokine production	10/1030	72/18870	0.00554368	0.0445811	0.035907	HIF1A/LGALS9/MCOLN2/AZU1/SYK/LBP/CD84/CD74/OAS1/OAS3	10
GO:0050994	regulation of lipid catabolic process	9/1030	61/18870	0.0055768	0.0446402	0.0359545	MFSD2A/THRA/PLIN5/PDE3B/PIK3CG/IRS1/APOC1/IRS2/RARRES2	9
GO:1905517	macrophage migration	9/1030	61/18870	0.0055768	0.0446402	0.0359545	SLAMF1/MCOLN2/SLAMF8/AZU1/CCL5/CXCL17/CMKLR1/RARRES2/CCL2	9
GO:2000351	regulation of endothelial cell apoptotic process	9/1030	61/18870	0.0055768	0.0446402	0.0359545	TNFAIP3/CD40/ITGA4/GATA3/FGB/ICAM1/FGG/CCL2/CD248	9
GO:0002467	germinal center formation	4/1030	14/18870	0.00568603	0.0449603	0.0362124	TNFAIP3/KLHL6/UNC13D/CXCL13	4
GO:0032736	positive regulation of interleukin-13 production	4/1030	14/18870	0.00568603	0.0449603	0.0362124	LGALS9/HLA-E/IRF4/GATA3	4
GO:0034116	positive regulation of heterotypic cell-cell adhesion	4/1030	14/18870	0.00568603	0.0449603	0.0362124	LCK/FGB/CEACAM6/FGG	4
GO:0046598	positive regulation of viral entry into host cell	4/1030	14/18870	0.00568603	0.0449603	0.0362124	LGALS9/CD4/CD74/HLA-DRB1	4
GO:0061043	regulation of vascular wound healing	4/1030	14/18870	0.00568603	0.0449603	0.0362124	TNFAIP3/XBP1/CXCR4/SMOC2	4
GO:0075294	positive regulation by symbiont of entry into host	4/1030	14/18870	0.00568603	0.0449603	0.0362124	LGALS9/CD4/CD74/HLA-DRB1	4
GO:0090715	immunological memory formation process	4/1030	14/18870	0.00568603	0.0449603	0.0362124	IL12RB1/HLA-DRA/FGL2/HLA-DRB1	4
GO:0098883	synapse pruning	4/1030	14/18870	0.00568603	0.0449603	0.0362124	DKK1/C1QC/C1QB/C1QA	4
GO:0000070	mitotic sister chromatid segregation	19/1030	184/18870	0.00573462	0.0452756	0.0364663	EML4/BUB1B/CENPI/SPAG5/TUBG2/CDCA5/NCAPH/MYBL2/BUB1/KIF4A/KIF2C/CDC20/CDT1/TRIP13/NUSAP1/UBE2C/TPX2/KIFC2/MISP	19
GO:0051897	positive regulation of phosphatidylinositol 3-kinase/protein kinase B signal transduction	18/1030	171/18870	0.00579229	0.0456494	0.0367674	CCR7/MEIS3/TGFBR1/TPBG/IGF1R/PIK3AP1/CCL21/PLXNB1/HCST/CCL5/PIK3CG/GATA3/PIK3CD/HCLS1/LRP2/CCL19/ERBB3/NKX3-1	18
GO:0006874	intracellular calcium ion homeostasis	28/1030	308/18870	0.00579954	0.0456494	0.0367674	STC2/P2RY6/CCR7/CCR5/CXCL9/PRKCB/ATP13A5/PTPRC/MCOLN2/LCK/BCL2/CORO1A/CXCL10/GSTM2/CD40/CXCL11/CCL21/CCL5/LYN/CD19/CCL19/CCR1/APLNR/CCL8/CCL13/PLCH1/PLCB4/APOE	28
GO:0032024	positive regulation of insulin secretion	11/1030	84/18870	0.00584899	0.045969	0.0370248	SYBU/PRKCB/HIF1A/CD38/GIPR/ABAT/BLK/ABCC8/HLA-DRB1/BAIAP3/IRS2	11
GO:0034143	regulation of toll-like receptor 4 signaling pathway	6/1030	31/18870	0.00592629	0.046436	0.037401	TNFAIP3/PTPN22/LBP/NR1D1/LYN/BPIFB1	6
GO:0034311	diol metabolic process	6/1030	31/18870	0.00592629	0.046436	0.037401	SPR/SPTSSA/QDPR/LRP2/DEGS2/SPTSSB	6
GO:0000819	sister chromatid segregation	22/1030	225/18870	0.00594819	0.0465374	0.0374826	CDC6/EML4/BUB1B/CENPI/SPAG5/MAPK15/TUBG2/CDCA5/NCAPH/MYBL2/BUB1/KIF4A/KIF2C/CDC20/CDT1/TOP2A/TRIP13/NUSAP1/UBE2C/TPX2/KIFC2/MISP	22
GO:0030168	platelet activation	15/1030	133/18870	0.00602368	0.0470571	0.0379012	TXK/PRKCQ/PLEK/LCK/SYK/CD40/FERMT3/VAV1/IL6ST/PIK3CG/LYN/FGB/FCER1G/FGG/APOE	15
GO:0048562	embryonic organ morphogenesis	27/1030	295/18870	0.00610064	0.0475869	0.0383279	TCAP/HPN/FGFR2/SOX11/FUZ/HIF1A/IFT140/RNF207/TIFAB/TGFBR1/BMI1/LRIG3/PCGF2/SLITRK6/LRIG1/GATA3/PAX5/HOXB7/DLX2/OVOL2/FGF10/APLNR/HOXC11/TBX3/TFAP2A/GLI3/SLC44A4	27
GO:0140962	multicellular organismal-level chemical homeostasis	10/1030	73/18870	0.00611756	0.0476473	0.0383765	ABCA3/ITGB6/MLLT6/EPAS1/TMPRSS6/B2M/CYBRD1/SCNN1G/OAS1/SCNN1B	10
GO:0002753	cytosolic pattern recognition receptor signaling pathway	16/1030	146/18870	0.0061381	0.0477357	0.0384478	GBP5/NLRC3/SLC15A2/TLR8/GBP2/SCIMP/TNFAIP3/INAVA/PTPN22/PIK3AP1/FCRL3/BIRC3/RSAD2/IFIH1/OAS1/OAS3	16
GO:0051281	positive regulation of release of sequestered calcium ion into cytosol	7/1030	41/18870	0.00623743	0.0484357	0.0390115	P2RY6/CXCL9/CXCL10/GSTM2/CXCL11/CD19/APLNR	7
GO:0030073	insulin secretion	20/1030	199/18870	0.00629663	0.0488224	0.039323	SYBU/PRKCB/HIF1A/CD38/GIPR/ABAT/SYTL4/UCP2/NR1D1/CCL5/IRS1/SREBF1/BLK/ABCC8/HLA-DRB1/BAIAP3/IRS2/KCNJ11/TFAP2B/SYT7	20
GO:0090277	positive regulation of peptide hormone secretion	13/1030	109/18870	0.00641668	0.0496791	0.040013	SYBU/PRKCB/HIF1A/CD38/GIPR/ABAT/FGB/BLK/ABCC8/FGG/HLA-DRB1/BAIAP3/IRS2	13
GO:0007565	female pregnancy	19/1030	186/18870	0.00642999	0.049708	0.0400363	MED1/STC2/ESR1/CD38/LGALS9/MAGED2/RLN2/STS/BCL2/IDO1/PGR/UCP2/PRDM1/NDP/ABCC8/ADM/HSD11B2/PRLR/GJA1	19

## Sheet: Table S6
Table S6. Gene Ontology Molecular Function Enrichment Analysis of Differentially Expressed Genes between Predicted HER2-Positive and HER2-Low Groups
ID	Description	GeneRatio	BgRatio	pvalue	p.adjust	qvalue	geneID	Count
GO:0140375	immune receptor activity	34/1042	147/18496	1.11622e-12	1.03473e-09	9.15297e-10	C5AR2/CCR7/CCR5/CCR4/GFRA1/CXCR6/FPR3/CXCR3/IL21R/IL2RA/IL2RG/IL7R/IL12RB1/IL2RB/LILRB2/IL10RA/CSF2RB/HLA-DQA1/CR1/IL6ST/HLA-DRA/IL17RB/LILRB1/CMKLR1/FCER1G/CXCR4/HLA-DQB1/CD4/CCR1/CD74/KLRK1/HLA-DRB1/PRLR/FCGR3A	34
GO:0008009	chemokine activity	17/1042	49/18496	5.97371e-10	2.76882e-07	2.44922e-07	CXCL9/CXCL10/XCL2/CXCL11/CCL21/CCL22/CCL5/CCL4/CCL19/CXCL1/CCL18/CXCL8/CCL8/CCL13/CXCL13/CCL2/CXCL14	17
GO:0004896	cytokine receptor activity	22/1042	96/18496	1.2958e-08	3.2302e-06	2.85735e-06	CCR7/CCR5/CCR4/GFRA1/CXCR6/CXCR3/IL21R/IL2RA/IL2RG/IL7R/IL12RB1/IL2RB/IL10RA/CSF2RB/IL6ST/IL17RB/CMKLR1/CXCR4/CD4/CCR1/CD74/PRLR	22
GO:0042608	T cell receptor binding	8/1042	11/18496	1.40077e-08	3.2302e-06	2.85735e-06	CD3G/CD3E/HLA-E/DOCK2/LCK/HLA-DRA/HLA-A/HLA-DRB1	8
GO:0042379	chemokine receptor binding	19/1042	74/18496	1.74229e-08	3.2302e-06	2.85735e-06	CXCL9/CXCL10/XCL2/DEFB1/STAT1/CXCL11/CCL21/CCL22/CCL5/CCL4/CCL19/CXCL1/CCL18/CXCL8/CCL8/CCL13/CXCL13/CCL2/CXCL14	19
GO:0023023	MHC protein complex binding	13/1042	37/18496	5.36464e-08	8.28837e-06	7.33168e-06	LILRB2/CD8A/MS4A1/HLA-DQA1/HLA-DRA/HLA-DRB5/LILRB1/HLA-DMB/B2M/HLA-DQB1/CD4/CD74/HLA-DRB1	13
GO:0042605	peptide antigen binding	14/1042	47/18496	1.76727e-07	2.34037e-05	2.07023e-05	HLA-E/TAP1/HLA-DQA1/HLA-DRA/TAP2/HLA-DRB5/HLA-DMB/SLC7A5/B2M/HLA-A/HLA-DQB1/HLA-B/HLA-F/HLA-DRB1	14
GO:0015026	coreceptor activity	14/1042	49/18496	3.14225e-07	3.64108e-05	3.22081e-05	CCR5/CXCR6/IL2RG/IL2RB/ITGA4/CD8A/CSF2RB/CD8B/LBP/IL6ST/FCRL1/CXCR4/NECTIN1/CD4	14
GO:0023026	MHC class II protein complex binding	10/1042	27/18496	1.0791e-06	0.000111148	9.83185e-05	MS4A1/HLA-DQA1/HLA-DRA/HLA-DRB5/HLA-DMB/B2M/HLA-DQB1/CD4/CD74/HLA-DRB1	10
GO:0048020	CCR chemokine receptor binding	13/1042	50/18496	2.69495e-06	0.000249822	0.000220986	XCL2/DEFB1/STAT1/CCL21/CCL22/CCL5/CCL4/CCL19/CCL18/CCL8/CCL13/CXCL13/CCL2	13
GO:0043548	phosphatidylinositol 3-kinase binding	9/1042	25/18496	4.96628e-06	0.000418522	0.000370213	NLRC3/LCK/CORO1A/IGF1R/PIK3AP1/HCST/IRS1/IRS2/FAM83B	9
GO:0042277	peptide binding	39/1042	325/18496	6.93075e-06	0.0005354	0.000473601	LDLRAD3/CLSTN2/GPR171/NPY1R/GIPR/HLA-E/LRP8/LILRB2/FBXO2/GRPR/LBP/IGF1R/APBB2/TAP1/HLA-DQA1/HLA-DRA/TAP2/KPNA2/HLA-DRB5/HLA-DMB/CMKLR1/SLC7A5/B2M/HLA-A/HLA-DQB1/ERAP2/ITGB2/ITM2C/HLA-B/HLA-F/CD74/ITM2A/C1QA/HLA-DRB1/APOE/MME/TUBB3/PRLR/GRIA2	39
GO:0043394	proteoglycan binding	10/1042	36/18496	2.04355e-05	0.00135815	0.00120138	PTPRC/ADA2/AZU1/PLA2G2D/CTSS/CFH/CTSL/GPNMB/APOE/TNC	10
GO:0019955	cytokine binding	22/1042	145/18496	2.05114e-05	0.00135815	0.00120138	TCAP/CCR7/CCR5/CCR4/CXCR6/GBP1/CXCR3/IL2RA/IL2RG/IL12RB1/IL2RB/TGFBR1/IL10RA/ITGA4/IL6ST/BMPR1B/TNFRSF1B/CXCR4/CD4/CCR1/CD74/PRLR	22
GO:0004715	non-membrane spanning protein tyrosine kinase activity	11/1042	45/18496	2.97336e-05	0.00183754	0.00162544	TNK1/JAK3/TXK/FYN/ITK/ZAP70/LCK/SYK/MELK/LYN/BLK	11
GO:0017124	SH3 domain binding	19/1042	122/18496	5.11362e-05	0.0029627	0.00262073	MAPT/CD3E/MAPK15/ADAM19/WIPF1/SH2D2A/PTPN22/ESPN/EVL/CBLC/WAS/LYN/INPP5D/HCLS1/LRP2/PTTG1/EFS/SH3BGRL/INPP5J	19
GO:0001637	G protein-coupled chemoattractant receptor activity	8/1042	26/18496	6.20335e-05	0.00319472	0.00282597	CCR7/CCR5/CCR4/CXCR6/CXCR3/CMKLR1/CXCR4/CCR1	8
GO:0004950	chemokine receptor activity	8/1042	26/18496	6.20335e-05	0.00319472	0.00282597	CCR7/CCR5/CCR4/CXCR6/CXCR3/CMKLR1/CXCR4/CCR1	8
GO:0042288	MHC class I protein binding	7/1042	20/18496	7.15338e-05	0.00349009	0.00308725	HLA-E/LILRB2/CD8A/CD8B/TAP1/LILRB1/KLRK1	7
GO:0042287	MHC protein binding	10/1042	42/18496	8.69025e-05	0.00402793	0.003563	HLA-E/LILRB2/CD8A/CD8B/TAP1/TAP2/LILRB1/CD4/CD74/KLRK1	10
GO:0016493	C-C chemokine receptor activity	7/1042	23/18496	0.00019493	0.00860475	0.00761154	CCR7/CCR5/CCR4/CXCR6/CXCR3/CXCR4/CCR1	7
GO:0033218	amide binding	41/1042	405/18496	0.000207581	0.00874671	0.00773711	ACBD4/LDLRAD3/CLSTN2/GPR171/NPY1R/GIPR/HLA-E/LRP8/LILRB2/FBXO2/GRPR/LBP/IGF1R/APBB2/TAP1/HLA-DQA1/HLA-DRA/TAP2/KPNA2/HLA-DRB5/HLA-DMB/CMKLR1/SLC7A5/B2M/HLA-A/HLA-DQB1/ERAP2/ITGB2/ITM2C/HLA-B/HLA-F/CD74/SLC1A1/ITM2A/C1QA/HLA-DRB1/APOE/MME/TUBB3/PRLR/GRIA2	41
GO:0019957	C-C chemokine binding	7/1042	24/18496	0.000261894	0.0105555	0.00933708	CCR7/CCR5/CCR4/CXCR6/CXCR3/CXCR4/CCR1	7
GO:0045236	CXCR chemokine receptor binding	6/1042	18/18496	0.000325464	0.012571	0.01112	CXCL9/CXCL10/CXCL11/CXCL1/CXCL8/CXCL13	6
GO:0019956	chemokine binding	8/1042	33/18496	0.000387784	0.014379	0.0127193	CCR7/CCR5/CCR4/CXCR6/CXCR3/ITGA4/CXCR4/CCR1	8
GO:0005178	integrin binding	20/1042	154/18496	0.000415704	0.0148215	0.0131107	ITGB6/GFRA1/LAMB2/SYK/FERMT3/ITGA4/ITGAL/VCAM1/JAML/LCP1/LYN/EGFL6/ITGB7/S1PR3/ICAM1/ITGB2/GPNMB/NPNT/ITGB8/EDIL3	20
GO:0043621	protein self-association	12/1042	70/18496	0.000492689	0.0163699	0.0144804	EML2/EML4/CD2/CTSC/ABCD3/TNFAIP3/RETREG1/CCL5/CARD11/S100A7A/RSAD2/NKX3-1	12
GO:0045028	G protein-coupled purinergic nucleotide receptor activity	5/1042	13/18496	0.000494452	0.0163699	0.0144804	P2RY6/GPR171/P2RY8/PTAFR/P2RY2	5
GO:0004713	protein tyrosine kinase activity	18/1042	138/18496	0.000751264	0.0240145	0.0212426	ERBB2/FGFR2/TNK1/DYRK2/JAK3/TXK/FYN/ITK/ZAP70/ERBB4/LCK/SYK/MELK/IGF1R/LYN/BLK/FGFR4/FGFR3	18
GO:0008201	heparin binding	21/1042	174/18496	0.000807774	0.0249602	0.0220792	FGFR2/RTN4RL1/PTPRC/PCSK6/ADA2/SELL/AZU1/CXCL10/PLA2G2D/CXCL11/CFH/FGF10/SMOC2/CXCL8/CCL8/FGFR4/GPNMB/CXCL13/APOE/SERPINA5/CCDC80	21
GO:0001540	amyloid-beta binding	13/1042	85/18496	0.000901702	0.0269638	0.0238515	LDLRAD3/CLSTN2/LRP8/LILRB2/FBXO2/APBB2/ITGB2/ITM2C/CD74/ITM2A/C1QA/APOE/GRIA2	13
GO:0003779	actin binding	41/1042	438/18496	0.00101311	0.0293487	0.0259611	FLNB/TMSB10/MAPT/SSH2/MYO18A/CCR5/WIPF2/LIMD2/LASP1/GBP1/CGN/NEBL/ABLIM1/MYO1G/XIRP1/WIPF1/CORO1A/TMSB4X/ANLN/CAP2/MYO10/PPP1R9B/ESPN/EVL/FMNL2/RCSD1/EPS8L2/SHROOM3/LCP1/WAS/MYO5C/HCLS1/PSTPIP1/FSCN2/POF1B/CXCR4/TMSB15A/PDLIM1/MYBPC1/MISP/KLHL1	41
GO:0140359	ABC-type transporter activity	9/1042	48/18496	0.00126705	0.0355925	0.0314842	ABCA3/ABCC3/ABCC4/ABCD3/ABCC2/TAP1/TAP2/ABCC8/ABCC12	9
GO:0001618	virus receptor activity	12/1042	79/18496	0.00149027	0.0406318	0.0359418	CCR5/SLAMF1/ITGB6/CDHR3/CR1/TFRC/ITGB7/CXCR4/ICAM1/NECTIN1/CD4/MRC1	12
GO:0032395	MHC class II receptor activity	4/1042	10/18496	0.00159914	0.0417215	0.0369057	HLA-DQA1/HLA-DRA/HLA-DQB1/HLA-DRB1	4
GO:0005126	cytokine receptor binding	28/1042	273/18496	0.00163513	0.0417215	0.0369057	JAK3/CXCL9/LTB/IL12RB1/SYK/CXCL10/TGFBR1/XCL2/DEFB1/STAT1/CXCL11/CCL21/IL6ST/TNFSF8/CCL22/CCL5/GATA3/CCL4/CCL19/CXCL1/CCL18/CXCL8/CCL8/CCL13/CXCL13/TRAF4/CCL2/CXCL14	28
GO:0140272	exogenous protein binding	12/1042	80/18496	0.00166526	0.0417215	0.0369057	CCR5/SLAMF1/ITGB6/CDHR3/CR1/TFRC/ITGB7/CXCR4/ICAM1/NECTIN1/CD4/MRC1	12
GO:0042169	SH2 domain binding	8/1042	41/18496	0.00178936	0.043651	0.0386125	SLAMF1/SHCBP1/LCK/SYK/LILRB1/IRS1/SIT1/LAX1	8
GO:0061134	peptidase regulator activity	24/1042	228/18496	0.00241671	0.0574433	0.0508129	GBP5/SERPINA3/AIM2/TIFAB/CTSC/GBP2/SPOCK2/SERPINB9/SERPINA11/CTSS/CST7/TFPI/SERPINA6/CSTA/WFDC2/CTSL/PTTG1/CST9/UBE2Z/NKX3-1/SERPINA5/RARRES1/PI15/SPINK8	24
GO:0003823	antigen binding	20/1042	178/18496	0.00252792	0.0574553	0.0508234	SLAMF1/HLA-E/IL7R/CD40/ITGA4/TAP1/HLA-DQA1/HLA-DRA/TAP2/HLA-DRB5/HLA-DMB/SLC7A5/B2M/HLA-A/HLA-DQB1/IGLL5/HLA-B/HLA-F/HLA-DRB1/GP2	20
GO:0043395	heparan sulfate proteoglycan binding	5/1042	18/18496	0.0026002	0.0574553	0.0508234	PTPRC/AZU1/PLA2G2D/CFH/APOE	5
GO:0051287	NAD binding	9/1042	53/18496	0.00260315	0.0574553	0.0508234	PARP15/HSD17B8/IDH2/QDPR/ME3/PHGDH/HSD11B2/ME1/UGDH	9
GO:1901981	phosphatidylinositol phosphate binding	20/1042	179/18496	0.00269941	0.0577507	0.0510847	GSDMB/MAPT/SNX20/DAPP1/MYO1G/MARK1/DENND1C/PHLDA2/MYO10/SYT9/DENND1B/GSDMC/NCF4/RCSD1/FGD2/OBSCN/SYT1/ANXA9/SYT7/SYTL2	20
GO:0004435	phosphatidylinositol phospholipase C activity	6/1042	26/18496	0.00274113	0.0577507	0.0510847	CCR5/CCL5/PLCD4/CCR1/PLCH1/PLCB4	6
GO:0001223	transcription coactivator binding	8/1042	44/18496	0.00285904	0.0588962	0.052098	MED1/ESR1/HIF1A/RPL23/PGR/EPAS1/STAT1/GATA3	8
GO:0051015	actin filament binding	22/1042	208/18496	0.0033791	0.0679001	0.0600627	FLNB/MYO18A/LIMD2/LASP1/NEBL/ABLIM1/MYO1G/XIRP1/CORO1A/MYO10/PPP1R9B/ESPN/FMNL2/RCSD1/SHROOM3/LCP1/MYO5C/HCLS1/PSTPIP1/FSCN2/POF1B/MISP	22
GO:0004875	complement receptor activity	4/1042	12/18496	0.00344262	0.0679001	0.0600627	C5AR2/FPR3/CR1/CMKLR1	4
GO:0019838	growth factor binding	16/1042	135/18496	0.00386506	0.074644	0.0660281	ERBB2/FGFR2/IGFALS/IL2RA/PCSK6/IL2RG/IL2RB/TGFBR1/IL10RA/IGF1R/IL6ST/LRP2/ERBB3/FGFR4/CXCL13/FGFR3	16
GO:0005125	cytokine activity	24/1042	237/18496	0.00398302	0.0753523	0.0666546	CXCL9/WNT3/LTB/CXCL10/XCL2/CXCL11/CCL21/TNFSF8/CCL22/CCL5/IL32/CCL4/CCL19/CXCL1/CCL18/NDP/CXCL8/WNT2/CCL8/CCL13/SLURP1/CXCL13/CCL2/CXCL14	24
GO:0001664	G protein-coupled receptor binding	28/1042	291/18496	0.00408708	0.0757745	0.0670281	CXCL9/FYN/WNT3/ADA2/CXCL10/XCL2/DEFB1/PPP1R9B/STAT1/CXCL11/CCL21/CCL22/CCL5/CCL4/CCL19/CXCL1/CCL18/P2RY2/NDP/CXCL8/WNT2/CCL8/CCL13/ADM/CXCL13/CCL2/CLIC6/CXCL14	28
GO:0001614	purinergic nucleotide receptor activity	5/1042	20/18496	0.00428379	0.0763668	0.0675521	P2RY6/GPR171/P2RY8/PTAFR/P2RY2	5
GO:0016502	nucleotide receptor activity	5/1042	20/18496	0.00428379	0.0763668	0.0675521	P2RY6/GPR171/P2RY8/PTAFR/P2RY2	5
GO:0003777	microtubule motor activity	10/1042	68/18496	0.00456749	0.079888	0.0706668	KIF21B/KIF4A/DNAH11/KIF2C/KIF12/DYNC2H1/KIF5C/DNAH5/KIF13B/KIFC2	10
GO:0005539	glycosaminoglycan binding	24/1042	240/18496	0.00466509	0.080084	0.0708402	FGFR2/RTN4RL1/PTPRC/PCSK6/ADA2/SELL/AZU1/CXCL10/SPOCK2/PLA2G2D/CXCL11/CFH/FGF10/SMOC2/CXCL8/CCL8/FGFR4/GPNMB/CXCL13/PGLYRP2/APOE/SERPINA5/HAPLN3/CCDC80	24
GO:0004629	phospholipase C activity	6/1042	29/18496	0.0048965	0.0825283	0.0730024	CCR5/CCL5/PLCD4/CCR1/PLCH1/PLCB4	6
GO:0030246	carbohydrate binding	26/1042	273/18496	0.00629764	0.103444	0.0915039	EGLN2/P4HTM/G6PD/LGALS9/KLRB1/SELL/DCDC1/PFKP/FBXO2/CD69/LGALS2/HLA-DRA/ZG16B/CRYBG1/SIGLEC1/GALNT12/NECTIN1/KLRK1/ENPP2/HLA-DRB1/HK3/PPP1R3C/CLEC10A/CD248/GALNT3/MRC1	26
GO:0008559	ABC-type xenobiotic transporter activity	4/1042	14/18496	0.00636063	0.103444	0.0915039	ABCA3/ABCC3/ABCC4/ABCC2	4
GO:0005546	phosphatidylinositol-4,5-bisphosphate binding	11/1042	83/18496	0.00672836	0.107538	0.095125	GSDMB/SNX20/MYO1G/MARK1/SYT9/GSDMC/OBSCN/SYT1/ANXA9/SYT7/SYTL2	11
GO:0001786	phosphatidylserine binding	9/1042	62/18496	0.00759376	0.117454	0.103897	GSDMB/MARK1/SYT9/GSDMC/SYT1/ANXA9/MME/SYT7/SYTL2	9
GO:0042626	ATPase-coupled transmembrane transporter activity	12/1042	96/18496	0.00760218	0.117454	0.103897	ABCA3/ABCC3/ABCC4/ATP13A5/ABCD3/ABCC2/TAP1/TAP2/ATP6V0A4/ABCC8/KCNJ11/ABCC12	12
GO:0043274	phospholipase binding	5/1042	23/18496	0.00808152	0.122813	0.108637	FYN/LCK/SYK/BANK1/WAS	5
GO:0016004	phospholipase activator activity	4/1042	15/18496	0.00829191	0.123977	0.109667	FYN/LCK/CCL5/CCL8	4
GO:0043028	cysteine-type endopeptidase regulator activity involved in apoptotic process	7/1042	42/18496	0.0084387	0.124169	0.109837	TNFAIP8/SERPINB9/CTSS/CD27/CTSL/BIRC3/NKX3-1	7
GO:0050661	NADP binding	8/1042	53/18496	0.00916033	0.132682	0.117367	SPR/G6PD/FMO5/QDPR/ME3/FMO1/ME1/CBR3	8
GO:0008081	phosphoric diester hydrolase activity	11/1042	87/18496	0.00953057	0.135921	0.120232	CCR5/PLD6/PDE4B/PDE3B/CCL5/PLCD4/ENPP3/CCR1/ENPP2/PLCH1/PLCB4	11
GO:0030414	peptidase inhibitor activity	18/1042	175/18496	0.0099676	0.139999	0.12384	GBP5/SERPINA3/GBP2/SPOCK2/SERPINB9/SERPINA11/CST7/TFPI/SERPINA6/CSTA/WFDC2/PTTG1/CST9/UBE2Z/SERPINA5/RARRES1/PI15/SPINK8	18
GO:0001221	transcription coregulator binding	13/1042	112/18496	0.0103062	0.140498	0.124281	MED1/ESR1/HIF1A/RPL23/PGR/PER3/EPAS1/STAT1/ETS1/NR1D1/GATA3/SREBF1/RUNX3	13
GO:0003774	cytoskeletal motor activity	13/1042	112/18496	0.0103062	0.140498	0.124281	KIF21B/MYO1G/KIF4A/DNAH11/KIF2C/MYO10/KIF12/MYO5C/DYNC2H1/KIF5C/DNAH5/KIF13B/KIFC2	13
GO:0003688	DNA replication origin binding	4/1042	16/18496	0.0105704	0.142011	0.125619	CDC6/ORC1/CDC45/MCM10	4
GO:0003707	nuclear steroid receptor activity	5/1042	25/18496	0.0116267	0.15397	0.136198	ESR1/NR2E3/PGR/NR1D1/ABHD2	5
GO:0005068	transmembrane receptor protein tyrosine kinase adaptor activity	4/1042	17/18496	0.0132172	0.172568	0.152649	TRAT1/DOK2/IRS1/IRS2	4
GO:0004866	endopeptidase inhibitor activity	17/1042	168/18496	0.0139933	0.176376	0.156017	GBP5/SERPINA3/GBP2/SPOCK2/SERPINB9/SERPINA11/CST7/TFPI/SERPINA6/CSTA/WFDC2/PTTG1/CST9/UBE2Z/SERPINA5/RARRES1/SPINK8	17
GO:0001784	phosphotyrosine residue binding	7/1042	47/18496	0.015438	0.176376	0.156017	ZAP70/LCK/SYK/VAV1/SLA/CBLC/IRS1	7
GO:0008330	protein tyrosine/threonine phosphatase activity	3/1042	10/18496	0.0158734	0.176376	0.156017	DUSP10/DUSP6/DUSP2	3
GO:0015643	toxic substance binding	3/1042	10/18496	0.0158734	0.176376	0.156017	EPHX2/AZU1/ASS1	3
GO:0033550	MAP kinase tyrosine phosphatase activity	3/1042	10/18496	0.0158734	0.176376	0.156017	DUSP10/DUSP6/DUSP2	3
GO:0036312	phosphatidylinositol 3-kinase regulatory subunit binding	3/1042	10/18496	0.0158734	0.176376	0.156017	NLRC3/PIK3AP1/FAM83B	3
GO:0043225	ATPase-coupled inorganic anion transmembrane transporter activity	3/1042	10/18496	0.0158734	0.176376	0.156017	ABCC3/ABCC4/ABCC2	3
GO:0050786	RAGE receptor binding	3/1042	10/18496	0.0158734	0.176376	0.156017	S100A9/S100A8/S100A7	3
GO:1904680	peptide transmembrane transporter activity	3/1042	10/18496	0.0158734	0.176376	0.156017	SLC15A2/TAP1/TAP2	3
GO:0061135	endopeptidase regulator activity	18/1042	184/18496	0.0160946	0.176376	0.156017	GBP5/SERPINA3/AIM2/GBP2/SPOCK2/SERPINB9/SERPINA11/CST7/TFPI/SERPINA6/CSTA/WFDC2/PTTG1/CST9/UBE2Z/SERPINA5/RARRES1/SPINK8	18
GO:0005242	inward rectifier potassium channel activity	5/1042	27/18496	0.0161021	0.176376	0.156017	KCNK1/KCNK6/ABCC8/KCNJ11/KCNJ3	5
GO:0015271	outward rectifier potassium channel activity	5/1042	27/18496	0.0161021	0.176376	0.156017	KCNK1/KCND3/KCNA3/KCNK15/KCNK6	5
GO:0046875	ephrin receptor binding	5/1042	27/18496	0.0161021	0.176376	0.156017	CHN1/FYN/PIK3CG/LYN/ANKS1B	5
GO:0004869	cysteine-type endopeptidase inhibitor activity	6/1042	37/18496	0.0163628	0.176376	0.156017	CST7/CSTA/WFDC2/PTTG1/CST9/UBE2Z	6
GO:0042910	xenobiotic transmembrane transporter activity	6/1042	37/18496	0.0163628	0.176376	0.156017	SLC22A5/ABCA3/SLC31A1/ABCC3/ABCC4/ABCC2	6
GO:0030695	GTPase regulator activity	39/1042	486/18496	0.0167782	0.176743	0.156343	PCP2/CHN1/CPEB2/ARHGAP30/NUCB2/RABEP1/ARHGAP33/ARHGAP25/DOCK2/ARHGAP15/ACAP1/DENND1C/RGS11/ARHGEF37/TBC1D9/DENND1B/RAPGEFL1/VAV1/DOCK11/TBC1D10C/PLXNB1/EPS8L2/DOCK8/TAGAP/PLCD4/TBC1D3I/RGL1/WAS/NCKAP1L/FGD2/RANBP3L/GRTP1/ARHGAP45/FGD3/RASAL3/TBC1D3/OBSCN/RGL3/KNDC1	39
GO:0060589	nucleoside-triphosphatase regulator activity	39/1042	486/18496	0.0167782	0.176743	0.156343	PCP2/CHN1/CPEB2/ARHGAP30/NUCB2/RABEP1/ARHGAP33/ARHGAP25/DOCK2/ARHGAP15/ACAP1/DENND1C/RGS11/ARHGEF37/TBC1D9/DENND1B/RAPGEFL1/VAV1/DOCK11/TBC1D10C/PLXNB1/EPS8L2/DOCK8/TAGAP/PLCD4/TBC1D3I/RGL1/WAS/NCKAP1L/FGD2/RANBP3L/GRTP1/ARHGAP45/FGD3/RASAL3/TBC1D3/OBSCN/RGL3/KNDC1	39
GO:0045309	protein phosphorylated amino acid binding	8/1042	59/18496	0.0170682	0.177778	0.157258	ZAP70/LCK/SYK/BTRC/VAV1/SLA/CBLC/IRS1	8
GO:1902936	phosphatidylinositol bisphosphate binding	12/1042	108/18496	0.0184324	0.189854	0.16794	GSDMB/MAPT/SNX20/MYO1G/MARK1/SYT9/GSDMC/OBSCN/SYT1/ANXA9/SYT7/SYTL2	12
GO:0004252	serine-type endopeptidase activity	17/1042	174/18496	0.0191759	0.195341	0.172794	HPN/GZMB/GZMA/PCSK4/PCSK6/AZU1/CTSC/GZMK/CTSS/GZMM/GZMH/C2/TMPRSS6/MMP1/RHBDL1/TPSG1/TMPRSS3	17
GO:0030506	ankyrin binding	4/1042	19/18496	0.0196863	0.196228	0.173578	PTPRC/CACNA1D/OBSCN/KCNJ11	4
GO:0060229	lipase activator activity	4/1042	19/18496	0.0196863	0.196228	0.173578	FYN/LCK/CCL5/CCL8	4
GO:0016614	oxidoreductase activity, acting on CH-OH group of donors	14/1042	135/18496	0.020035	0.197579	0.174774	SPR/CHDH/ABCC4/G6PD/HSD17B8/IDH2/AKR1B10/ME3/AKR7A3/PHGDH/HSD11B2/ME1/UGDH/CBR3	14
GO:0004175	endopeptidase activity	32/1042	389/18496	0.0207641	0.197937	0.17509	HPN/GZMB/CTSF/GZMA/ADAM19/PCSK4/CLCA2/PCSK6/PSMB9/AZU1/CTSC/GZMK/CTSS/ADAMDEC1/GZMM/CTSW/GZMH/C2/MMP15/TMPRSS6/NRIP3/ADGRG6/MMP1/RHBDL1/CTSL/CTSZ/ERAP2/LGMN/TPSG1/ADAMTS2/MME/TMPRSS3	32
GO:0030331	nuclear estrogen receptor binding	6/1042	39/18496	0.0208884	0.197937	0.17509	MED1/RERG/ESR1/PADI2/SRARP/NKX3-1	6
GO:0001851	complement component C3b binding	3/1042	11/18496	0.0209254	0.197937	0.17509	CR1/CFH/ITGB2	3
GO:0047676	arachidonate-CoA ligase activity	3/1042	11/18496	0.0209254	0.197937	0.17509	ACSL5/SLC27A2/ACSL1	3
GO:0001968	fibronectin binding	5/1042	29/18496	0.0215961	0.200196	0.177088	CTSS/ITGA4/CTSL/SDC4/CCDC80	5
GO:0070566	adenylyltransferase activity	5/1042	29/18496	0.0215961	0.200196	0.177088	COASY/PAPSS2/OAS2/OAS1/OAS3	5
GO:1901681	sulfur compound binding	24/1042	275/18496	0.0224573	0.206118	0.182327	ACBD4/FGFR2/RTN4RL1/RRM2/PTPRC/PCSK6/ADA2/SELL/AZU1/CXCL10/PLA2G2D/CXCL11/CFH/FGF10/SMOC2/FTL/CXCL8/CCL8/FGFR4/GPNMB/CXCL13/APOE/SERPINA5/CCDC80	24
GO:0035091	phosphatidylinositol binding	24/1042	276/18496	0.0233344	0.209218	0.185069	GRB7/GSDMB/MAPT/SGK3/SNX20/ZFYVE9/DAPP1/ARHGAP33/MYO1G/MARK1/DENND1C/PHLDA2/MYO10/SYT9/DENND1B/GSDMC/NCF4/RCSD1/FGD2/OBSCN/SYT1/ANXA9/SYT7/SYTL2	24
GO:0030159	signaling receptor complex adaptor activity	7/1042	51/18496	0.0234341	0.209218	0.185069	CD3G/CD3E/TRAT1/DOK2/IRS1/DLG5/IRS2	7
GO:0043027	cysteine-type endopeptidase inhibitor activity involved in apoptotic process	4/1042	20/18496	0.0235369	0.209218	0.185069	TNFAIP8/SERPINB9/CD27/BIRC3	4
GO:0008236	serine-type peptidase activity	18/1042	192/18496	0.0237047	0.209218	0.185069	HPN/GZMB/GZMA/PCSK4/PCSK6/AZU1/CTSC/GZMK/CTSS/GZMM/GZMH/C2/TMPRSS6/MMP1/RHBDL1/CPVL/TPSG1/TMPRSS3	18
GO:0016616	oxidoreductase activity, acting on the CH-OH group of donors, NAD or NADP as acceptor	13/1042	125/18496	0.0239236	0.209218	0.185069	SPR/ABCC4/G6PD/HSD17B8/IDH2/AKR1B10/ME3/AKR7A3/PHGDH/HSD11B2/ME1/UGDH/CBR3	13
GO:0005543	phospholipid binding	38/1042	484/18496	0.02447	0.211997	0.187527	GRB7/GSDMB/MAPT/SGK3/SEC14L2/FAAH/DOC2A/SNX20/ZFYVE9/DAPP1/BIN2/ARHGAP33/MYO1G/DYSF/MARK1/DENND1C/PHLDA2/SYTL4/PLA2G2D/MYO10/SYT9/DENND1B/GSDMC/NCF4/RCSD1/PTAFR/FGD2/APOC1/PLA2G7/OBSCN/SYT1/ANXA9/BAIAP3/APOE/MME/SERPINA5/SYT7/SYTL2	38
GO:0004879	nuclear receptor activity	7/1042	52/18496	0.0258084	0.217544	0.192434	THRA/ESR1/NR2E3/PGR/NR1D1/SREBF1/NKX3-1	7
GO:0098531	ligand-activated transcription factor activity	7/1042	52/18496	0.0258084	0.217544	0.192434	THRA/ESR1/NR2E3/PGR/NR1D1/SREBF1/NKX3-1	7
GO:0038024	cargo receptor activity	8/1042	64/18496	0.0266866	0.217544	0.192434	LRP8/TFRC/LRP2/ITGB2/ENPP2/CD163/LRP1B/MRC1	8
GO:0004126	cytidine deaminase activity	3/1042	12/18496	0.026753	0.217544	0.192434	APOBEC3G/APOBEC3C/APOBEC3B	3
GO:0008603	cAMP-dependent protein kinase regulator activity	3/1042	12/18496	0.026753	0.217544	0.192434	PPP1R1B/CXCL10/PKIB	3
GO:0046790	virion binding	3/1042	12/18496	0.026753	0.217544	0.192434	SIGLEC1/NECTIN1/ANXA9	3
GO:1902282	voltage-gated potassium channel activity involved in ventricular cardiac muscle cell action potential repolarization	3/1042	12/18496	0.026753	0.217544	0.192434	KCND3/KCNE4/KCNJ3	3
GO:0017171	serine hydrolase activity	18/1042	196/18496	0.0284089	0.227565	0.201298	HPN/GZMB/GZMA/PCSK4/PCSK6/AZU1/CTSC/GZMK/CTSS/GZMM/GZMH/C2/TMPRSS6/MMP1/RHBDL1/CPVL/TPSG1/TMPRSS3	18
GO:0008238	exopeptidase activity	11/1042	102/18496	0.0284763	0.227565	0.201298	HPN/SCRN2/MINDY1/CTSC/MMP15/GGH/CPVL/CTSZ/ERAP2/CPXM1/MME	11
GO:0019903	protein phosphatase binding	14/1042	142/18496	0.0294624	0.233433	0.206488	MAPT/JAK3/KAT2A/MAP3K5/PTPRT/LCK/BCL2/LILRB2/PPP1R9B/STAT1/LILRB1/FCRL3/IRS2/PPP1R3C	14
GO:0042578	phosphoric ester hydrolase activity	29/1042	358/18496	0.0318348	0.248513	0.219828	PPM1J/SSH2/CCR5/EPHX2/CDC25B/PLD6/PTPRC/PTPRT/LCK/PLPPR3/SAMHD1/PTPN22/CDKN3/PDE4B/PDE3B/CCL5/PLCD4/DUSP10/INPP5D/ARMT1/DUSP6/ENPP3/DUSP2/CCR1/ENPP2/PLCH1/PLCB4/PPP1R3C/INPP5J	29
GO:0071889	14-3-3 protein binding	5/1042	32/18496	0.0319019	0.248513	0.219828	ESR1/RIPOR2/HLA-F/KIF13B/IRS2	5
GO:0017017	MAP kinase tyrosine/serine/threonine phosphatase activity	3/1042	13/18496	0.033353	0.249341	0.22056	DUSP10/DUSP6/DUSP2	3
GO:0031432	titin binding	3/1042	13/18496	0.033353	0.249341	0.22056	TCAP/OBSCN/MYBPC1	3
GO:0035325	Toll-like receptor binding	3/1042	13/18496	0.033353	0.249341	0.22056	S100A9/S100A8/SYK	3
GO:0097027	ubiquitin-protein transferase activator activity	3/1042	13/18496	0.033353	0.249341	0.22056	BMI1/BTRC/CDC20	3
GO:0140333	glycerophospholipid flippase activity	3/1042	13/18496	0.033353	0.249341	0.22056	MFSD2A/ABCA3/ATP11C	3
GO:0008017	microtubule binding	23/1042	273/18496	0.0355505	0.263643	0.233212	EML2/S100A9/MAPT/KIF21B/S100A8/EML4/CCDC170/SPAG5/MTCL1/CGN/KIF4A/DCDC1/KIF2C/CFAP157/MX2/KIF12/FAM83D/KIF5C/NUSAP1/KIF13B/SPAG6/KIFC2/MX1	23
GO:0015276	ligand-gated monoatomic ion channel activity	14/1042	146/18496	0.036126	0.265784	0.235106	KCNK1/GLRB/GABRQ/CLCA2/MCOLN2/KCNK6/ABCC8/SCNN1G/GABRE/KCNJ11/SCNN1B/GRIA2/KCNJ3/GRIK3	14
GO:0017134	fibroblast growth factor binding	4/1042	23/18496	0.0376655	0.27483	0.243108	FGFR2/FGFR4/CXCL13/FGFR3	4
GO:0022834	ligand-gated channel activity	14/1042	147/18496	0.0379485	0.27483	0.243108	KCNK1/GLRB/GABRQ/CLCA2/MCOLN2/KCNK6/ABCC8/SCNN1G/GABRE/KCNJ11/SCNN1B/GRIA2/KCNJ3/GRIK3	14
GO:0019902	phosphatase binding	17/1042	189/18496	0.0384987	0.276653	0.24472	MAPT/JAK3/KAT2A/MAP3K5/PTPRT/LCK/BCL2/SYK/CTSC/LILRB2/PPP1R9B/STAT1/LILRB1/FCRL3/IRS2/PPP1R3C/SYTL2	17
GO:0008376	acetylgalactosaminyltransferase activity	5/1042	34/18496	0.040225	0.284645	0.25179	B4GALNT2/GALNT12/B4GALNT3/B4GALNT4/GALNT3	5
GO:0038187	pattern recognition receptor activity	5/1042	34/18496	0.040225	0.284645	0.25179	AIM2/TLR8/PTAFR/IFIH1/PGLYRP2	5
GO:0016505	peptidase activator activity involved in apoptotic process	4/1042	24/18496	0.0432499	0.301102	0.266347	CTSC/CTSS/CTSL/NKX3-1	4
GO:0035035	histone acetyltransferase binding	4/1042	24/18496	0.0432499	0.301102	0.266347	MED1/FOXP3/STAT1/GLI3	4
GO:1901682	sulfur compound transmembrane transporter activity	7/1042	58/18496	0.043525	0.301102	0.266347	ABCC3/ABCC4/ABCC2/UCP2/SLC19A2/SLC1A1/SLC44A4	7
GO:0005154	epidermal growth factor receptor binding	5/1042	35/18496	0.0448353	0.307869	0.272333	ERBB4/MS4A1/SLA/CBLC/FAM83B	5
GO:0022839	monoatomic ion gated channel activity	26/1042	325/18496	0.0458161	0.310724	0.274858	TMC4/KCNK1/GLRB/GABRQ/CLCA2/MCOLN2/KCND3/CACNB1/KCNA3/KCNE4/KCNK15/CACNA1D/KCNK6/CYBB/ABCC8/SCNN1G/CACNA2D2/GABRE/PIEZO2/KCNJ11/CLIC6/SCNN1B/GRIA2/KCNJ3/KCNF1/GRIK3	26
GO:0072341	modified amino acid binding	9/1042	84/18496	0.0464692	0.310724	0.274858	GSDMB/MARK1/SYT9/GSDMC/SYT1/ANXA9/MME/SYT7/SYTL2	9
GO:0001222	transcription corepressor binding	6/1042	47/18496	0.0471972	0.310724	0.274858	ESR1/PER3/STAT1/ETS1/NR1D1/RUNX3	6
GO:0042887	amide transmembrane transporter activity	6/1042	47/18496	0.0471972	0.310724	0.274858	SLC15A2/TAP1/TAP2/SLC19A2/SLC1A1/AQP9	6
GO:0022836	gated channel activity	26/1042	326/18496	0.0472385	0.310724	0.274858	TMC4/KCNK1/GLRB/GABRQ/CLCA2/MCOLN2/KCND3/CACNB1/KCNA3/KCNE4/KCNK15/CACNA1D/KCNK6/CYBB/ABCC8/SCNN1G/CACNA2D2/GABRE/PIEZO2/KCNJ11/CLIC6/SCNN1B/GRIA2/KCNJ3/KCNF1/GRIK3	26
GO:0005201	extracellular matrix structural constituent	15/1042	166/18496	0.0480488	0.310724	0.274858	THSD4/LAMB2/COL4A4/FGB/CD4/COL6A6/FGL2/NPNT/FGG/TNC/COL4A5/MATN3/LAMA3/COL9A2/EDIL3	15
GO:0004467	long-chain fatty acid-CoA ligase activity	3/1042	15/18496	0.0488203	0.310724	0.274858	ACSL5/SLC27A2/ACSL1	3
GO:0005041	low-density lipoprotein particle receptor activity	3/1042	15/18496	0.0488203	0.310724	0.274858	LRP8/LRP2/LRP1B	3
GO:0086008	voltage-gated potassium channel activity involved in cardiac muscle cell action potential repolarization	3/1042	15/18496	0.0488203	0.310724	0.274858	KCND3/KCNE4/KCNJ3	3
GO:0035591	signaling adaptor activity	10/1042	98/18496	0.049161	0.310724	0.274858	CD3G/CD3E/TRAT1/AIM2/SLA2/BANK1/DOK2/IRS1/DLG5/IRS2	10
GO:0008157	protein phosphatase 1 binding	4/1042	25/18496	0.0492733	0.310724	0.274858	LILRB2/PPP1R9B/LILRB1/PPP1R3C	4
GO:0030247	polysaccharide binding	4/1042	25/18496	0.0492733	0.310724	0.274858	HLA-DRA/ENPP2/HLA-DRB1/PPP1R3C	4
GO:0016814	hydrolase activity, acting on carbon-nitrogen (but not peptide) bonds, in cyclic amidines	5/1042	36/18496	0.0497481	0.311598	0.275632	ADA2/APOBEC3G/MTHFD2/APOBEC3C/APOBEC3B	5
GO:0005085	guanyl-nucleotide exchange factor activity	19/1042	225/18496	0.0513605	0.319538	0.282655	PCP2/NUCB2/DOCK2/DENND1C/ARHGEF37/DENND1B/RAPGEFL1/VAV1/DOCK11/EPS8L2/DOCK8/TAGAP/PLCD4/RGL1/FGD2/FGD3/OBSCN/RGL3/KNDC1	19
GO:0005249	voltage-gated potassium channel activity	10/1042	99/18496	0.0520532	0.321689	0.284558	KCNK1/KCND3/KCNA3/KCNE4/KCNK15/KCNK6/ABCC8/KCNJ11/KCNJ3/KCNF1	10
GO:0020037	heme binding	13/1042	141/18496	0.0549694	0.331919	0.293607	STC2/CYB5D2/FA2H/IDO1/NR1D1/CYP2A6/TDO2/CYP2A7/CYP4F22/CYBB/CYP7B1/CYP4F8/CYP2J2	13
GO:0052742	phosphatidylinositol kinase activity	4/1042	26/18496	0.0557335	0.331919	0.293607	PIP4K2B/PIP5K1B/PIK3CG/PIK3CD	4
GO:0016298	lipase activity	12/1042	128/18496	0.0572979	0.331919	0.293607	CCR5/FAAH/PLD6/PLA2G2D/CCL5/PLCD4/PLA2G7/CCR1/ABHD2/ENPP2/PLCH1/PLCB4	12
GO:0008392	arachidonic acid epoxygenase activity	3/1042	16/18496	0.0576472	0.331919	0.293607	CYP2A6/CYP2A7/CYP2J2	3
GO:0022841	potassium ion leak channel activity	3/1042	16/18496	0.0576472	0.331919	0.293607	KCNK1/KCNK15/KCNK6	3
GO:0030548	acetylcholine receptor regulator activity	3/1042	16/18496	0.0576472	0.331919	0.293607	LYPD6B/LYPD6/SLURP1	3
GO:0045125	bioactive lipid receptor activity	3/1042	16/18496	0.0576472	0.331919	0.293607	S1PR4/GPR174/S1PR3	3
GO:0046935	1-phosphatidylinositol-3-kinase regulator activity	3/1042	16/18496	0.0576472	0.331919	0.293607	SLA2/SOCS1/CISH	3
GO:0050664	oxidoreductase activity, acting on NAD(P)H, oxygen as acceptor	3/1042	16/18496	0.0576472	0.331919	0.293607	KMO/FMO5/CYBB	3
GO:0099602	neurotransmitter receptor regulator activity	3/1042	16/18496	0.0576472	0.331919	0.293607	LYPD6B/LYPD6/SLURP1	3
GO:0140327	flippase activity	3/1042	16/18496	0.0576472	0.331919	0.293607	MFSD2A/ABCA3/ATP11C	3
GO:0048029	monosaccharide binding	8/1042	75/18496	0.0597158	0.341707	0.302265	EGLN2/P4HTM/G6PD/LGALS9/PFKP/HK3/CLEC10A/MRC1	8
GO:0055106	ubiquitin-protein transferase regulator activity	4/1042	27/18496	0.062626	0.356161	0.315051	RPL23/BMI1/BTRC/CDC20	4
GO:0005324	long-chain fatty acid transporter activity	3/1042	17/18496	0.0671679	0.377361	0.333804	MFSD2A/ABCD3/SLC27A2	3
GO:0008569	minus-end-directed microtubule motor activity	3/1042	17/18496	0.0671679	0.377361	0.333804	DNAH11/DYNC2H1/DNAH5	3
GO:0004620	phospholipase activity	10/1042	104/18496	0.068196	0.38083	0.336872	CCR5/PLD6/PLA2G2D/CCL5/PLCD4/PLA2G7/CCR1/ENPP2/PLCH1/PLCB4	10
GO:0016645	oxidoreductase activity, acting on the CH-NH group of donors	4/1042	28/18496	0.0699441	0.388202	0.343393	MTHFD2/IL4I1/PRODH/QDPR	4
GO:0004857	enzyme inhibitor activity	29/1042	386/18496	0.0703537	0.388202	0.343393	PPP1R1A/PPP1R1B/CPEB2/GBP5/SERPINA3/RPL23/PPP1R16B/GBP2/SPOCK2/PKIB/SERPINB9/SERPINA11/CST7/PPP1R9B/TFPI/SERPINA6/CSTA/SOCS1/PPP1R14B/WFDC2/APOC1/PTTG1/CST9/UBE2Z/ANXA9/SERPINA5/RARRES1/PI15/SPINK8	29
GO:0016504	peptidase activator activity	6/1042	52/18496	0.0709109	0.388961	0.344065	AIM2/TIFAB/CTSC/CTSS/CTSL/NKX3-1	6
GO:0044325	transmembrane transporter binding	12/1042	133/18496	0.072185	0.393621	0.348186	TCAP/FYN/KCND3/RNF207/NEDD4L/PDE4B/KCNE4/PPP1R9B/LYN/ABCC8/KCNJ11/RIMS4	12
GO:0019199	transmembrane receptor protein kinase activity	8/1042	79/18496	0.0762108	0.406832	0.359873	ERBB2/FGFR2/ERBB4/TGFBR1/IGF1R/BMPR1B/FGFR4/FGFR3	8
GO:0005544	calcium-dependent phospholipid binding	6/1042	53/18496	0.0763453	0.406832	0.359873	DOC2A/DYSF/SYT9/SYT1/ANXA9/SYT7	6
GO:0008391	arachidonic acid monooxygenase activity	3/1042	18/18496	0.0773513	0.406832	0.359873	CYP2A6/CYP2A7/CYP2J2	3
GO:0030228	lipoprotein particle receptor activity	3/1042	18/18496	0.0773513	0.406832	0.359873	LRP8/LRP2/LRP1B	3
GO:0033549	MAP kinase phosphatase activity	3/1042	18/18496	0.0773513	0.406832	0.359873	DUSP10/DUSP6/DUSP2	3
GO:0003785	actin monomer binding	4/1042	29/18496	0.0776798	0.406832	0.359873	TMSB10/CORO1A/TMSB4X/TMSB15A	4
GO:0043325	phosphatidylinositol-3,4-bisphosphate binding	4/1042	29/18496	0.0776798	0.406832	0.359873	DAPP1/MYO1G/PLEK/OBSCN	4
GO:0051219	phosphoprotein binding	9/1042	93/18496	0.0783429	0.407999	0.360905	ZAP70/LCK/SYK/BTRC/VAV1/SLA/CBLC/IRS1/LYN	9
GO:0106310	protein serine kinase activity	27/1042	361/18496	0.0818079	0.423665	0.374763	CDK12/DYRK2/STK17B/SGK3/STK17A/BUB1B/PRKCB/MAPK15/PRKCQ/CDK18/STK32B/MAP3K5/CIITA/MARK1/SIK3/BUB1/MAP4K1/NEK10/LMTK3/DAPK1/MELK/WNK4/AURKA/PIK3CG/OBSCN/MAST4/PIM2	27
GO:0005267	potassium channel activity	11/1042	122/18496	0.0829832	0.427364	0.378035	KCNK1/KCND3/KCNA3/KCNE4/KCNK15/KCNK6/ABCC8/KCNJ11/KCNJ3/KCNF1/GRIK3	11
GO:0046906	tetrapyrrole binding	13/1042	151/18496	0.0843406	0.431954	0.382096	STC2/CYB5D2/FA2H/IDO1/NR1D1/CYP2A6/TDO2/CYP2A7/CYP4F22/CYBB/CYP7B1/CYP4F8/CYP2J2	13
GO:0008307	structural constituent of muscle	5/1042	42/18496	0.0855702	0.432421	0.382508	TCAP/MYL5/NEBL/OBSCN/MYBPC1	5
GO:1990782	protein tyrosine kinase binding	11/1042	123/18496	0.0867511	0.432421	0.382508	CD2/TRAT1/CD247/BANK1/DOK2/CBLC/IRS1/FCRL3/CD4/IRS2/SHC2	11
GO:0015631	tubulin binding	28/1042	379/18496	0.0869481	0.432421	0.382508	EML2/S100A9/MAPT/KIF21B/S100A8/EML4/CCDC170/FYN/SPAG5/MTCL1/CGN/KIF4A/DCDC1/KIF2C/CFAP157/PDE4B/MX2/KIF12/FAM83D/LYN/ARL4C/KIF5C/NUSAP1/KIF13B/SPAG6/KIFC2/GJA1/MX1	28
GO:0050840	extracellular matrix binding	6/1042	55/18496	0.0878993	0.432421	0.382508	SPOCK2/CTSS/BCAM/ADGRG6/SMOC2/CD248	6
GO:0005520	insulin-like growth factor binding	3/1042	19/18496	0.0881635	0.432421	0.382508	IGFALS/IGF1R/LRP2	3
GO:0017075	syntaxin-1 binding	3/1042	19/18496	0.0881635	0.432421	0.382508	DAPK1/PRRT2/SYT1	3
GO:0022840	leak channel activity	3/1042	19/18496	0.0881635	0.432421	0.382508	KCNK1/KCNK15/KCNK6	3
GO:0022842	narrow pore channel activity	3/1042	19/18496	0.0881635	0.432421	0.382508	KCNK1/KCNK15/KCNK6	3
GO:0004674	protein serine/threonine kinase activity	31/1042	427/18496	0.0890552	0.434496	0.384343	CDK12/DYRK2/STK17B/NRBP2/SGK3/STK17A/BUB1B/PRKCB/MAPK15/PRKCQ/CDK18/STK32B/MAP3K5/CIITA/SYK/MARK1/SIK3/BUB1/MAP4K1/NEK10/TGFBR1/LMTK3/DAPK1/MELK/WNK4/AURKA/BMPR1B/PIK3CG/OBSCN/MAST4/PIM2	31
GO:0022843	voltage-gated monoatomic cation channel activity	13/1042	153/18496	0.0912124	0.441013	0.390109	KCNK1/KCND3/CACNB1/KCNA3/KCNE4/KCNK15/CACNA1D/KCNK6/ABCC8/CACNA2D2/KCNJ11/KCNJ3/KCNF1	13
GO:0004725	protein tyrosine phosphatase activity	9/1042	96/18496	0.0913426	0.441013	0.390109	SSH2/CDC25B/PTPRC/PTPRT/PTPN22/CDKN3/DUSP10/DUSP6/DUSP2	9
GO:0016712	oxidoreductase activity, acting on paired donors, with incorporation or reduction of molecular oxygen, reduced flavin or flavoprotein as one donor, and incorporation of one atom of oxygen	5/1042	43/18496	0.0925765	0.444655	0.39333	CYP2A6/CYP2A7/CYP7B1/CYP4F8/CYP2J2	5
GO:0005164	tumor necrosis factor receptor binding	4/1042	31/18496	0.0943626	0.450898	0.398852	LTB/STAT1/TNFSF8/TRAF4	4
GO:0035173	histone kinase activity	3/1042	20/18496	0.0995682	0.469934	0.415691	PRKCB/BUB1/AURKA	3
GO:0050145	nucleoside monophosphate kinase activity	3/1042	20/18496	0.0995682	0.469934	0.415691	CARD11/AK5/CMPK2	3
GO:0008138	protein tyrosine/serine/threonine phosphatase activity	5/1042	44/18496	0.0998673	0.469934	0.415691	SSH2/CDKN3/DUSP10/DUSP6/DUSP2	5
GO:0004382	GDP phosphatase activity	2/1042	10/18496	0.105673	0.47323	0.418607	GBP1/ENTPD5	2
GO:0004439	phosphatidylinositol-4,5-bisphosphate 5-phosphatase activity	2/1042	10/18496	0.105673	0.47323	0.418607	INPP5D/INPP5J	2
GO:0004862	cAMP-dependent protein kinase inhibitor activity	2/1042	10/18496	0.105673	0.47323	0.418607	PPP1R1B/PKIB	2
GO:0004955	prostaglandin receptor activity	2/1042	10/18496	0.105673	0.47323	0.418607	PTGER4/PTGER3	2
GO:0005522	profilin binding	2/1042	10/18496	0.105673	0.47323	0.418607	WIPF1/EVL	2
GO:0015245	fatty acid transmembrane transporter activity	2/1042	10/18496	0.105673	0.47323	0.418607	MFSD2A/SLC27A2	2
GO:0016303	1-phosphatidylinositol-3-kinase activity	2/1042	10/18496	0.105673	0.47323	0.418607	PIK3CG/PIK3CD	2
GO:0032396	inhibitory MHC class I receptor activity	2/1042	10/18496	0.105673	0.47323	0.418607	LILRB2/LILRB1	2
GO:0034594	phosphatidylinositol trisphosphate phosphatase activity	2/1042	10/18496	0.105673	0.47323	0.418607	INPP5D/INPP5J	2
GO:0043208	glycosphingolipid binding	2/1042	10/18496	0.105673	0.47323	0.418607	SELL/LYN	2
GO:0001846	opsonin binding	3/1042	21/18496	0.111528	0.494596	0.437507	CR1/CFH/ITGB2	3
GO:0008656	cysteine-type endopeptidase activator activity involved in apoptotic process	3/1042	21/18496	0.111528	0.494596	0.437507	CTSS/CTSL/NKX3-1	3
GO:0019239	deaminase activity	4/1042	33/18496	0.112578	0.494596	0.437507	ADA2/APOBEC3G/APOBEC3C/APOBEC3B	4
GO:0030296	protein tyrosine kinase activator activity	4/1042	33/18496	0.112578	0.494596	0.437507	IL6ST/CCL5/ERBB3/CD24	4
GO:0004714	transmembrane receptor protein tyrosine kinase activity	6/1042	60/18496	0.120666	0.515252	0.455779	ERBB2/FGFR2/ERBB4/IGF1R/FGFR4/FGFR3	6
GO:0050660	flavin adenine dinucleotide binding	8/1042	88/18496	0.122328	0.515252	0.455779	CHDH/ETFA/ACADSB/KMO/FMO5/PRODH/CYBB/FMO1	8
GO:0005158	insulin receptor binding	3/1042	22/18496	0.124002	0.515252	0.455779	IGF1R/IRS1/IRS2	3
GO:0015645	fatty acid ligase activity	3/1042	22/18496	0.124002	0.515252	0.455779	ACSL5/SLC27A2/ACSL1	3
GO:0050321	tau-protein kinase activity	3/1042	22/18496	0.124002	0.515252	0.455779	FYN/MARK1/SIK3	3
GO:0050699	WW domain binding	3/1042	22/18496	0.124002	0.515252	0.455779	SCNN1G/TRAF4/SCNN1B	3
GO:0004954	prostanoid receptor activity	2/1042	11/18496	0.124505	0.515252	0.455779	PTGER4/PTGER3	2
GO:0005536	glucose binding	2/1042	11/18496	0.124505	0.515252	0.455779	G6PD/HK3	2
GO:0008199	ferric iron binding	2/1042	11/18496	0.124505	0.515252	0.455779	RRM2/FTL	2
GO:0019864	IgG binding	2/1042	11/18496	0.124505	0.515252	0.455779	FCER1G/FCGR3A	2
GO:0034056	estrogen response element binding	2/1042	11/18496	0.124505	0.515252	0.455779	ESR1/PGR	2
GO:0050998	nitric-oxide synthase binding	2/1042	11/18496	0.124505	0.515252	0.455779	NOS1AP/CD74	2
GO:0140996	histone H3 kinase activity	2/1042	11/18496	0.124505	0.515252	0.455779	PRKCB/AURKA	2
GO:0005216	monoatomic ion channel activity	31/1042	443/18496	0.125387	0.516593	0.456965	TMC4/KCNK1/GLRB/GABRQ/CLCA2/MCOLN2/TTYH3/KCND3/CACNB1/KCNA3/KCNE4/TRPV6/KCNK15/CACNA1D/KCNK6/CYBB/ABCC8/SCNN1G/SLC1A1/CACNA2D2/ANXA9/GABRE/PIEZO2/KCNJ11/CLIC6/SCNN1B/GRIA2/KCNJ3/CALHM6/KCNF1/GRIK3	31
GO:0005504	fatty acid binding	5/1042	48/18496	0.131743	0.538135	0.476021	S100A9/S100A8/GSTM2/APOC1/PTGDS	5
GO:0004497	monooxygenase activity	9/1042	104/18496	0.131776	0.538135	0.476021	KMO/FMO5/CYP2A6/CYP2A7/CYP4F22/FMO1/CYP7B1/CYP4F8/CYP2J2	9
GO:0016705	oxidoreductase activity, acting on paired donors, with incorporation or reduction of molecular oxygen	14/1042	179/18496	0.134312	0.545865	0.482858	KDM4B/EGLN2/KMO/P4HTM/FMO5/CYP2A6/CYP2A7/CYP4F22/DEGS2/PHYHD1/FMO1/CYP7B1/CYP4F8/CYP2J2	14
GO:0015399	primary active transmembrane transporter activity	13/1042	164/18496	0.135004	0.545865	0.482858	ABCA3/ABCC3/ABCC4/ATP13A5/ABCD3/ABCC2/TAP1/TAP2/ATP6V0A4/ABCC8/CYBRD1/KCNJ11/ABCC12	13
GO:0005096	GTPase activator activity	20/1042	272/18496	0.135436	0.545865	0.482858	CHN1/ARHGAP30/RABEP1/ARHGAP33/ARHGAP25/DOCK2/ARHGAP15/ACAP1/RGS11/TBC1D9/TBC1D10C/PLXNB1/TAGAP/TBC1D3I/NCKAP1L/RANBP3L/GRTP1/ARHGAP45/RASAL3/TBC1D3	20
GO:0016849	phosphorus-oxygen lyase activity	3/1042	23/18496	0.136953	0.547221	0.484057	CD38/ADCY1/ADCY9	3
GO:0140103	catalytic activity, acting on a glycoprotein	3/1042	23/18496	0.136953	0.547221	0.484057	B3GNT3/B4GALNT3/B4GALNT4	3
GO:0008499	UDP-galactose:beta-N-acetylglucosamine beta-1,3-galactosyltransferase activity	2/1042	12/18496	0.144056	0.556416	0.492191	B3GNT3/B3GNT7	2
GO:0015280	ligand-gated sodium channel activity	2/1042	12/18496	0.144056	0.556416	0.492191	SCNN1G/SCNN1B	2
GO:0031543	peptidyl-proline dioxygenase activity	2/1042	12/18496	0.144056	0.556416	0.492191	EGLN2/P4HTM	2
GO:0042301	phosphate ion binding	2/1042	12/18496	0.144056	0.556416	0.492191	PNP/MTHFD2	2
GO:0046030	inositol trisphosphate phosphatase activity	2/1042	12/18496	0.144056	0.556416	0.492191	INPP5D/INPP5J	2
GO:0070008	serine-type exopeptidase activity	2/1042	12/18496	0.144056	0.556416	0.492191	HPN/CPVL	2
GO:0099508	voltage-gated monoatomic ion channel activity involved in regulation of presynaptic membrane potential	2/1042	12/18496	0.144056	0.556416	0.492191	KCNJ11/KCNJ3	2
GO:0106019	phosphatidylinositol-4,5-bisphosphate phosphatase activity	2/1042	12/18496	0.144056	0.556416	0.492191	INPP5D/INPP5J	2
GO:0019865	immunoglobulin binding	3/1042	24/18496	0.150339	0.575885	0.509413	MS4A1/FCER1G/FCGR3A	3
GO:0050750	low-density lipoprotein particle receptor binding	3/1042	24/18496	0.150339	0.575885	0.509413	DKK1/SYT1/APOE	3
GO:0015103	inorganic anion transmembrane transporter activity	12/1042	153/18496	0.154652	0.589915	0.521824	ABCC3/GLRB/ABCC4/GABRQ/CLCA2/TTYH3/ABCC2/UCP2/SLC5A5/SLC1A1/GABRE/CLIC6	12
GO:0070851	growth factor receptor binding	11/1042	138/18496	0.155471	0.589915	0.521824	FYN/ERBB4/IL12RB1/MS4A1/SLA/CBLC/IL6ST/GATA3/LYN/FGF10/FAM83B	11
GO:0048306	calcium-dependent protein binding	7/1042	79/18496	0.156483	0.589915	0.521824	S100A9/S100A8/LRP8/S100A11/S100A7/S100A7A/SYT1	7
GO:0005080	protein kinase C binding	5/1042	51/18496	0.158272	0.589915	0.521824	PRKCB/PLEK/TOP2A/IRS1/SDC4	5
GO:0005244	voltage-gated monoatomic ion channel activity	15/1042	200/18496	0.158678	0.589915	0.521824	KCNK1/KCND3/CACNB1/KCNA3/KCNE4/KCNK15/CACNA1D/KCNK6/CYBB/ABCC8/CACNA2D2/KCNJ11/CLIC6/KCNJ3/KCNF1	15
GO:0022832	voltage-gated channel activity	15/1042	200/18496	0.158678	0.589915	0.521824	KCNK1/KCND3/CACNB1/KCNA3/KCNE4/KCNK15/CACNA1D/KCNK6/CYBB/ABCC8/CACNA2D2/KCNJ11/CLIC6/KCNJ3/KCNF1	15
GO:0016709	oxidoreductase activity, acting on paired donors, with incorporation or reduction of molecular oxygen, NAD(P)H as one donor, and incorporation of one atom of oxygen	4/1042	38/18496	0.164031	0.589915	0.521824	KMO/FMO5/FMO1/CYP7B1	4
GO:0043531	ADP binding	4/1042	38/18496	0.164031	0.589915	0.521824	MYO18A/TAP1/ABCC8/ME1	4
GO:0008483	transaminase activity	3/1042	25/18496	0.164121	0.589915	0.521824	BCAT2/ABAT/PSAT1	3
GO:0004859	phospholipase inhibitor activity	2/1042	13/18496	0.164184	0.589915	0.521824	APOC1/ANXA9	2
GO:0004865	protein serine/threonine phosphatase inhibitor activity	2/1042	13/18496	0.164184	0.589915	0.521824	PPP1R1A/PPP1R14B	2
GO:0005024	transforming growth factor beta receptor activity	2/1042	13/18496	0.164184	0.589915	0.521824	TGFBR1/BMPR1B	2
GO:0031994	insulin-like growth factor I binding	2/1042	13/18496	0.164184	0.589915	0.521824	IGF1R/LRP2	2
GO:0034595	phosphatidylinositol phosphate 5-phosphatase activity	2/1042	13/18496	0.164184	0.589915	0.521824	INPP5D/INPP5J	2
GO:0071714	icosanoid transmembrane transporter activity	2/1042	13/18496	0.164184	0.589915	0.521824	ABCC3/ABCC4	2
GO:1901474	azole transmembrane transporter activity	2/1042	13/18496	0.164184	0.589915	0.521824	SLC19A2/SLC44A4	2
GO:1990841	promoter-specific chromatin binding	6/1042	66/18496	0.166726	0.596559	0.527701	MED1/IKZF3/BMI1/PCGF2/STAT1/PRDM1	6
GO:0099094	ligand-gated monoatomic cation channel activity	9/1042	110/18496	0.16732	0.596559	0.527701	KCNK1/MCOLN2/KCNK6/ABCC8/SCNN1G/KCNJ11/SCNN1B/KCNJ3/GRIK3	9
GO:0030971	receptor tyrosine kinase binding	7/1042	81/18496	0.17116	0.607913	0.537744	CD2/TRAT1/DOK2/CBLC/IRS1/IRS2/SHC2	7
GO:0001530	lipopolysaccharide binding	4/1042	39/18496	0.175199	0.613523	0.542707	CD6/LBP/PTAFR/CAMP	4
GO:0005547	phosphatidylinositol-3,4,5-trisphosphate binding	4/1042	39/18496	0.175199	0.613523	0.542707	DAPP1/MYO1G/MYO10/OBSCN	4
GO:0140318	protein transporter activity	4/1042	39/18496	0.175199	0.613523	0.542707	PEX6/IGF1R/AZGP1/LRP2	4
GO:0015079	potassium ion transmembrane transporter activity	12/1042	157/18496	0.175387	0.613523	0.542707	KCNK1/KCND3/KCNA3/KCNE4/KCNK15/SLC9A9/KCNK6/ABCC8/KCNJ11/KCNJ3/KCNF1/GRIK3	12
GO:0001848	complement binding	3/1042	26/18496	0.178258	0.616587	0.545416	CR1/CFH/ITGB2	3
GO:0016769	transferase activity, transferring nitrogenous groups	3/1042	26/18496	0.178258	0.616587	0.545416	BCAT2/ABAT/PSAT1	3
GO:0030507	spectrin binding	3/1042	26/18496	0.178258	0.616587	0.545416	GBP1/PTPRC/MYO10	3
GO:0005525	GTP binding	26/1042	382/18496	0.184143	0.622815	0.550926	RERG/PIP4K2B/GBP5/GBP1/TUBG2/CIITA/SAMHD1/GBP2/GIMAP7/DAPK1/MX2/GIMAP6/GBP4/GIMAP4/GIMAP8/RAB17/NUGGC/ARL4C/RAB6C/RAC2/RASEF/IFI44L/EEF1A2/TUBB3/RAB30/MX1	26
GO:0004065	arylsulfatase activity	2/1042	14/18496	0.184762	0.622815	0.550926	STS/ARSG	2
GO:0005237	inhibitory extracellular ligand-gated monoatomic ion channel activity	2/1042	14/18496	0.184762	0.622815	0.550926	GLRB/GABRE	2
GO:0031404	chloride ion binding	2/1042	14/18496	0.184762	0.622815	0.550926	CTSC/WNK4	2
GO:0050780	dopamine receptor binding	2/1042	14/18496	0.184762	0.622815	0.550926	PPP1R9B/CLIC6	2
GO:0061783	peptidoglycan muralytic activity	2/1042	14/18496	0.184762	0.622815	0.550926	LYZ/PGLYRP2	2
GO:1990825	sequence-specific mRNA binding	2/1042	14/18496	0.184762	0.622815	0.550926	RBM24/NOVA1	2
GO:0016405	CoA-ligase activity	3/1042	27/18496	0.192712	0.643146	0.568911	ACSL5/SLC27A2/ACSL1	3
GO:0140326	ATPase-coupled intramembrane lipid transporter activity	3/1042	27/18496	0.192712	0.643146	0.568911	MFSD2A/ABCA3/ATP11C	3
GO:0019207	kinase regulator activity	18/1042	256/18496	0.19691	0.643146	0.568911	PPP1R1B/SLA2/PARP8/CCNE2/CXCL10/PKIB/CCNB2/CCNA2/IL6ST/CCL5/SOCS1/NCKAP1L/CCND1/ERBB3/CD24/RAC2/ACSL1/CISH	18
GO:0001727	lipid kinase activity	4/1042	41/18496	0.198268	0.643146	0.568911	PIP4K2B/PIP5K1B/PIK3CG/PIK3CD	4
GO:0042056	chemoattractant activity	4/1042	41/18496	0.198268	0.643146	0.568911	CXCL10/CCL5/FGF10/GPNMB	4
GO:0004722	protein serine/threonine phosphatase activity	8/1042	100/18496	0.201646	0.643146	0.568911	PPM1J/SSH2/LCK/CDKN3/DUSP10/DUSP6/DUSP2/PPP1R3C	8
GO:0042562	hormone binding	7/1042	85/18496	0.202192	0.643146	0.568911	THRA/GIPR/IGF1R/LRP2/CMKLR1/ABHD2/PRLR	7
GO:0004089	carbonate dehydratase activity	2/1042	15/18496	0.205676	0.643146	0.568911	CA12/CA2	2
GO:0004698	calcium-dependent protein kinase C activity	2/1042	15/18496	0.205676	0.643146	0.568911	PRKCB/PRKCQ	2
GO:0004953	icosanoid receptor activity	2/1042	15/18496	0.205676	0.643146	0.568911	PTGER4/PTGER3	2
GO:0005523	tropomyosin binding	2/1042	15/18496	0.205676	0.643146	0.568911	NEBL/TNNT1	2
GO:0015556	C4-dicarboxylate transmembrane transporter activity	2/1042	15/18496	0.205676	0.643146	0.568911	UCP2/SLC1A1	2
GO:0015562	efflux transmembrane transporter activity	2/1042	15/18496	0.205676	0.643146	0.568911	ABCC4/GJA1	2
GO:0032393	MHC class I receptor activity	2/1042	15/18496	0.205676	0.643146	0.568911	LILRB2/LILRB1	2
GO:0042043	neurexin family protein binding	2/1042	15/18496	0.205676	0.643146	0.568911	SYTL4/SYTL2	2
GO:0042809	nuclear vitamin D receptor binding	2/1042	15/18496	0.205676	0.643146	0.568911	MED1/MED24	2
GO:0047372	acylglycerol lipase activity	2/1042	15/18496	0.205676	0.643146	0.568911	FAAH/ABHD2	2
GO:0048531	beta-1,3-galactosyltransferase activity	2/1042	15/18496	0.205676	0.643146	0.568911	B3GNT3/B3GNT7	2
GO:0070492	oligosaccharide binding	2/1042	15/18496	0.205676	0.643146	0.568911	LGALS9/SELL	2
GO:0019887	protein kinase regulator activity	16/1042	226/18496	0.206321	0.643146	0.568911	PPP1R1B/PARP8/CCNE2/CXCL10/PKIB/CCNB2/CCNA2/IL6ST/CCL5/SOCS1/NCKAP1L/CCND1/ERBB3/CD24/RAC2/ACSL1	16
GO:0043236	laminin binding	3/1042	28/18496	0.207444	0.643146	0.568911	CTSS/BCAM/ADGRG6	3
GO:0051019	mitogen-activated protein kinase binding	3/1042	28/18496	0.207444	0.643146	0.568911	DUSP10/PTAFR/DUSP2	3
GO:0051393	alpha-actinin binding	3/1042	28/18496	0.207444	0.643146	0.568911	PTPRT/CACNA1D/PDLIM1	3
GO:0051959	dynein light intermediate chain binding	3/1042	28/18496	0.207444	0.643146	0.568911	DNAH11/DYNC2H1/DNAH5	3
GO:0004867	serine-type endopeptidase inhibitor activity	8/1042	101/18496	0.209044	0.645946	0.571387	SERPINA3/SERPINB9/SERPINA11/TFPI/SERPINA6/WFDC2/SERPINA5/SPINK8	8
GO:0004197	cysteine-type endopeptidase activity	7/1042	86/18496	0.21027	0.647576	0.572829	CTSF/CTSC/CTSS/CTSW/CTSL/CTSZ/LGMN	7
GO:0016829	lyase activity	14/1042	196/18496	0.21621	0.663664	0.587059	ECHDC2/CSAD/CD38/POLQ/GGCT/ADCY1/ADCY9/ENO2/ARMT1/CA12/ME3/RSAD2/ME1/CA2	14
GO:0001216	DNA-binding transcription activator activity	31/1042	475/18496	0.22169	0.665395	0.588591	IKZF3/SOX11/MYCN/ESR1/HIF1A/NR2E3/MYBL2/TBX21/MEIS3/PGR/FOXP3/IRF4/EPAS1/ETS1/IRF1/GATA3/IRX3/MYB/PAX5/HOXB7/BCL11B/SREBF1/DLX2/OVOL2/CASZ1/E2F1/HOXC11/TBX3/TFAP2A/TFAP2B/TFCP2L1	31
GO:0005272	sodium channel activity	4/1042	43/18496	0.222188	0.665395	0.588591	KCNK1/SCNN1G/SCNN1B/GRIK3	4
GO:0048156	tau protein binding	4/1042	43/18496	0.222188	0.665395	0.588591	FYN/MARK1/LGMN/APOE	4
GO:0001965	G-protein alpha-subunit binding	3/1042	29/18496	0.222417	0.665395	0.588591	NUCB2/RGS22/IGF1R	3
GO:0051721	protein phosphatase 2A binding	3/1042	29/18496	0.222417	0.665395	0.588591	MAPT/BCL2/STAT1	3
GO:0070273	phosphatidylinositol-4-phosphate binding	3/1042	29/18496	0.222417	0.665395	0.588591	GSDMB/GSDMC/OBSCN	3
GO:0070325	lipoprotein particle receptor binding	3/1042	29/18496	0.222417	0.665395	0.588591	DKK1/SYT1/APOE	3
GO:0004016	adenylate cyclase activity	2/1042	16/18496	0.226823	0.665395	0.588591	ADCY1/ADCY9	2
GO:0004697	protein kinase C activity	2/1042	16/18496	0.226823	0.665395	0.588591	PRKCB/PRKCQ	2
GO:0005159	insulin-like growth factor receptor binding	2/1042	16/18496	0.226823	0.665395	0.588591	SOCS1/IRS1	2
GO:0008191	metalloendopeptidase inhibitor activity	2/1042	16/18496	0.226823	0.665395	0.588591	SPOCK2/RARRES1	2
GO:0016641	oxidoreductase activity, acting on the CH-NH2 group of donors, oxygen as acceptor	2/1042	16/18496	0.226823	0.665395	0.588591	VCAM1/IL4I1	2
GO:0016722	oxidoreductase activity, acting on metal ions	2/1042	16/18496	0.226823	0.665395	0.588591	CYBRD1/CP	2
GO:0070402	NADPH binding	2/1042	16/18496	0.226823	0.665395	0.588591	QDPR/CBR3	2
GO:0003725	double-stranded RNA binding	6/1042	73/18496	0.22816	0.667207	0.590194	TLR8/TFRC/OAS2/IFIH1/OAS1/OAS3	6
GO:0016887	ATP hydrolysis activity	27/1042	412/18496	0.233884	0.681214	0.602584	CDC6/KIF21B/SLFN11/ABCA3/ABCC3/PEX6/ATP11C/MCM6/ABCC4/ATP13A5/ORC1/ABCD3/DNAH11/ABCC2/KIF2C/TAP1/KIF12/TAP2/TRIP13/DYNC2H1/KIF5C/DNAH5/ABCC8/KIF13B/IFIH1/KIFC2/ABCC12	27
GO:0004864	protein phosphatase inhibitor activity	4/1042	44/18496	0.23442	0.681214	0.602584	PPP1R1A/PPP1R1B/PPP1R9B/PPP1R14B	4
GO:0016810	hydrolase activity, acting on carbon-nitrogen (but not peptide) bonds	10/1042	136/18496	0.237105	0.686136	0.606938	FAAH/OPLAH/ADA2/APOBEC3G/PADI2/MTHFD2/HDAC11/APOBEC3C/PGLYRP2/APOBEC3B	10
GO:0004033	aldo-keto reductase (NADP) activity	3/1042	30/18496	0.237594	0.686136	0.606938	SPR/AKR1B10/AKR7A3	3
GO:0016922	nuclear receptor binding	10/1042	137/18496	0.243948	0.690685	0.610962	MED1/MED24/RERG/ESR1/PRKCB/HIF1A/PADI2/STAT1/SRARP/NKX3-1	10
GO:0005506	iron ion binding	11/1042	153/18496	0.244678	0.690685	0.610962	EGLN2/RRM2/P4HTM/FA2H/CYP2A6/CYP2A7/CYP4F22/FTL/CYP7B1/CYP4F8/CYP2J2	11
GO:0030020	extracellular matrix structural constituent conferring tensile strength	4/1042	45/18496	0.246809	0.690685	0.610962	COL4A4/COL6A6/COL4A5/COL9A2	4
GO:0004115	3',5'-cyclic-AMP phosphodiesterase activity	2/1042	17/18496	0.24811	0.690685	0.610962	PDE4B/PDE3B	2
GO:0005001	transmembrane receptor protein tyrosine phosphatase activity	2/1042	17/18496	0.24811	0.690685	0.610962	PTPRC/PTPRT	2
GO:0008381	mechanosensitive monoatomic ion channel activity	2/1042	17/18496	0.24811	0.690685	0.610962	TMC4/PIEZO2	2
GO:0008484	sulfuric ester hydrolase activity	2/1042	17/18496	0.24811	0.690685	0.610962	STS/ARSG	2
GO:0017110	nucleoside diphosphate phosphatase activity	2/1042	17/18496	0.24811	0.690685	0.610962	GBP1/ENTPD5	2
GO:0019198	transmembrane receptor protein phosphatase activity	2/1042	17/18496	0.24811	0.690685	0.610962	PTPRC/PTPRT	2
GO:0034185	apolipoprotein binding	2/1042	17/18496	0.24811	0.690685	0.610962	MAPT/LRP8	2
GO:0036041	long-chain fatty acid binding	2/1042	17/18496	0.24811	0.690685	0.610962	S100A9/S100A8	2
GO:0055102	lipase inhibitor activity	2/1042	17/18496	0.24811	0.690685	0.610962	APOC1/ANXA9	2
GO:0005310	dicarboxylic acid transmembrane transporter activity	3/1042	31/18496	0.25294	0.695774	0.615463	ABCC2/UCP2/SLC1A1	3
GO:0016878	acid-thiol ligase activity	3/1042	31/18496	0.25294	0.695774	0.615463	ACSL5/SLC27A2/ACSL1	3
GO:0071813	lipoprotein particle binding	3/1042	31/18496	0.25294	0.695774	0.615463	MAPT/LRP8/APOE	3
GO:0071814	protein-lipid complex binding	3/1042	31/18496	0.25294	0.695774	0.615463	MAPT/LRP8/APOE	3
GO:0019001	guanyl nucleotide binding	26/1042	403/18496	0.264279	0.716272	0.633595	RERG/PIP4K2B/GBP5/GBP1/TUBG2/CIITA/SAMHD1/GBP2/GIMAP7/DAPK1/MX2/GIMAP6/GBP4/GIMAP4/GIMAP8/RAB17/NUGGC/ARL4C/RAB6C/RAC2/RASEF/IFI44L/EEF1A2/TUBB3/RAB30/MX1	26
GO:0032561	guanyl ribonucleotide binding	26/1042	403/18496	0.264279	0.716272	0.633595	RERG/PIP4K2B/GBP5/GBP1/TUBG2/CIITA/SAMHD1/GBP2/GIMAP7/DAPK1/MX2/GIMAP6/GBP4/GIMAP4/GIMAP8/RAB17/NUGGC/ARL4C/RAB6C/RAC2/RASEF/IFI44L/EEF1A2/TUBB3/RAB30/MX1	26
GO:0001228	DNA-binding transcription activator activity, RNA polymerase II-specific	30/1042	471/18496	0.268131	0.716272	0.633595	IKZF3/SOX11/MYCN/ESR1/HIF1A/NR2E3/MYBL2/TBX21/MEIS3/PGR/FOXP3/IRF4/EPAS1/ETS1/IRF1/GATA3/IRX3/MYB/PAX5/HOXB7/BCL11B/SREBF1/DLX2/OVOL2/CASZ1/HOXC11/TBX3/TFAP2A/TFAP2B/TFCP2L1	30
GO:0042923	neuropeptide binding	3/1042	32/18496	0.268422	0.716272	0.633595	GPR171/NPY1R/GRPR	3
GO:0004550	nucleoside diphosphate kinase activity	2/1042	18/18496	0.269455	0.716272	0.633595	AK5/CMPK2	2
GO:0005229	intracellular calcium activated chloride channel activity	2/1042	18/18496	0.269455	0.716272	0.633595	CLCA2/TTYH3	2
GO:0015172	acidic amino acid transmembrane transporter activity	2/1042	18/18496	0.269455	0.716272	0.633595	UCP2/SLC1A1	2
GO:0016646	oxidoreductase activity, acting on the CH-NH group of donors, NAD or NADP as acceptor	2/1042	18/18496	0.269455	0.716272	0.633595	MTHFD2/QDPR	2
GO:0052745	inositol phosphate phosphatase activity	2/1042	18/18496	0.269455	0.716272	0.633595	INPP5D/INPP5J	2
GO:0098641	cadherin binding involved in cell-cell adhesion	2/1042	18/18496	0.269455	0.716272	0.633595	S100A11/PDLIM1	2
GO:0140036	ubiquitin-dependent protein binding	2/1042	18/18496	0.269455	0.716272	0.633595	PEX6/LAPTM5	2
GO:0008028	monocarboxylic acid transmembrane transporter activity	5/1042	62/18496	0.270152	0.716272	0.633595	MFSD2A/ABCC3/ABCC4/SLC16A2/SLC27A2	5
GO:0004180	carboxypeptidase activity	4/1042	47/18496	0.271982	0.716272	0.633595	MINDY1/CPVL/CTSZ/CPXM1	4
GO:0008188	neuropeptide receptor activity	4/1042	47/18496	0.271982	0.716272	0.633595	GPR171/NPY1R/GRPR/SORCS1	4
GO:0019212	phosphatase inhibitor activity	4/1042	47/18496	0.271982	0.716272	0.633595	PPP1R1A/PPP1R1B/PPP1R9B/PPP1R14B	4
GO:0004222	metalloendopeptidase activity	8/1042	110/18496	0.279798	0.734767	0.649956	ADAM19/CLCA2/ADAMDEC1/MMP15/TMPRSS6/MMP1/ADAMTS2/MME	8
GO:0033293	monocarboxylic acid binding	6/1042	79/18496	0.285629	0.73851	0.653267	S100A9/S100A8/GSTM2/APOC1/PTGDS/SERPINA5	6
GO:0005253	monoatomic anion channel activity	7/1042	95/18496	0.287595	0.73851	0.653267	GLRB/GABRQ/CLCA2/TTYH3/SLC1A1/GABRE/CLIC6	7
GO:0004721	phosphoprotein phosphatase activity	12/1042	176/18496	0.289365	0.73851	0.653267	PPM1J/SSH2/CDC25B/PTPRC/PTPRT/LCK/PTPN22/CDKN3/DUSP10/DUSP6/DUSP2/PPP1R3C	12
GO:0004653	polypeptide N-acetylgalactosaminyltransferase activity	2/1042	19/18496	0.290783	0.73851	0.653267	GALNT12/GALNT3	2
GO:0004675	transmembrane receptor protein serine/threonine kinase activity	2/1042	19/18496	0.290783	0.73851	0.653267	TGFBR1/BMPR1B	2
GO:0004890	GABA-A receptor activity	2/1042	19/18496	0.290783	0.73851	0.653267	GABRQ/GABRE	2
GO:0004970	ionotropic glutamate receptor activity	2/1042	19/18496	0.290783	0.73851	0.653267	GRIA2/GRIK3	2
GO:0015125	bile acid transmembrane transporter activity	2/1042	19/18496	0.290783	0.73851	0.653267	ABCC3/ABCC4	2
GO:0015651	quaternary ammonium group transmembrane transporter activity	2/1042	19/18496	0.290783	0.73851	0.653267	SLC22A5/SLC44A4	2
GO:0042577	lipid phosphatase activity	2/1042	19/18496	0.290783	0.73851	0.653267	EPHX2/PLPPR3	2
GO:0061778	intracellular chloride channel activity	2/1042	19/18496	0.290783	0.73851	0.653267	CLCA2/TTYH3	2
GO:0099095	ligand-gated monoatomic anion channel activity	2/1042	19/18496	0.290783	0.73851	0.653267	GLRB/GABRE	2
GO:0017046	peptide hormone binding	4/1042	49/18496	0.297565	0.751616	0.66486	GIPR/IGF1R/CMKLR1/PRLR	4
GO:0032813	tumor necrosis factor receptor superfamily binding	4/1042	49/18496	0.297565	0.751616	0.66486	LTB/STAT1/TNFSF8/TRAF4	4
GO:0016831	carboxy-lyase activity	3/1042	34/18496	0.299663	0.752811	0.665917	CSAD/ME3/ME1	3
GO:0016891	RNA endonuclease activity, producing 5'-phosphomonoesters	3/1042	34/18496	0.299663	0.752811	0.665917	NUDT12/EXO1/PLD6	3
GO:0098631	cell adhesion mediator activity	5/1042	65/18496	0.303321	0.759942	0.672225	BCAM/VCAM1/S100A11/EMB/PDLIM1	5
GO:0031406	carboxylic acid binding	13/1042	195/18496	0.305802	0.764092	0.675896	S100A9/S100A8/EGLN2/GLRB/P4HTM/SELL/GSTM2/TDO2/ASS1/APOC1/PTGDS/SLC1A1/SERPINA5	13
GO:0016538	cyclin-dependent protein serine/threonine kinase regulator activity	4/1042	50/18496	0.310467	0.765215	0.676889	CCNE2/CCNB2/CCNA2/CCND1	4
GO:0016830	carbon-carbon lyase activity	4/1042	50/18496	0.310467	0.765215	0.676889	CSAD/ARMT1/ME3/ME1	4
GO:0016408	C-acyltransferase activity	2/1042	20/18496	0.31203	0.765215	0.676889	SPTSSA/SPTSSB	2
GO:0016638	oxidoreductase activity, acting on the CH-NH2 group of donors	2/1042	20/18496	0.31203	0.765215	0.676889	VCAM1/IL4I1	2
GO:0031418	L-ascorbic acid binding	2/1042	20/18496	0.31203	0.765215	0.676889	EGLN2/P4HTM	2
GO:0036122	BMP binding	2/1042	20/18496	0.31203	0.765215	0.676889	TCAP/BMPR1B	2
GO:0140035	ubiquitination-like modification-dependent protein binding	2/1042	20/18496	0.31203	0.765215	0.676889	PEX6/LAPTM5	2
GO:0016248	channel inhibitor activity	3/1042	35/18496	0.315361	0.767549	0.678953	BCL2/NEDD4L/WNK4	3
GO:0005254	chloride channel activity	6/1042	82/18496	0.315465	0.767549	0.678953	GLRB/GABRQ/CLCA2/TTYH3/GABRE/CLIC6	6
GO:0017018	myosin phosphatase activity	6/1042	82/18496	0.315465	0.767549	0.678953	PPM1J/SSH2/CDKN3/DUSP10/DUSP6/DUSP2	6
GO:0046943	carboxylic acid transmembrane transporter activity	11/1042	164/18496	0.319515	0.775369	0.685871	MFSD2A/ABCC3/ABCC4/ABCC2/UCP2/SLC16A2/SFXN2/SLC19A2/SLC7A5/SLC27A2/SLC1A1	11
GO:0016597	amino acid binding	4/1042	51/18496	0.32342	0.782793	0.692439	GLRB/TDO2/ASS1/SLC1A1	4
GO:0019905	syntaxin binding	5/1042	67/18496	0.325765	0.786345	0.695581	DAPK1/PRRT2/SYT1/BAIAP3/SYT7	5
GO:0005342	organic acid transmembrane transporter activity	11/1042	165/18496	0.326584	0.786345	0.695581	MFSD2A/ABCC3/ABCC4/ABCC2/UCP2/SLC16A2/SFXN2/SLC19A2/SLC7A5/SLC27A2/SLC1A1	11
GO:0005261	monoatomic cation channel activity	21/1042	333/18496	0.328024	0.787767	0.696838	KCNK1/MCOLN2/KCND3/CACNB1/KCNA3/KCNE4/TRPV6/KCNK15/CACNA1D/KCNK6/ABCC8/SCNN1G/CACNA2D2/ANXA9/PIEZO2/KCNJ11/SCNN1B/KCNJ3/CALHM6/KCNF1/GRIK3	21
GO:0015101	organic cation transmembrane transporter activity	3/1042	36/18496	0.331074	0.787796	0.696864	SLC22A5/SLC19A2/SLC44A4	3
GO:0016776	phosphotransferase activity, phosphate group as acceptor	3/1042	36/18496	0.331074	0.787796	0.696864	CARD11/AK5/CMPK2	3
GO:0042805	actinin binding	3/1042	36/18496	0.331074	0.787796	0.696864	PTPRT/CACNA1D/PDLIM1	3
GO:0005326	neurotransmitter transmembrane transporter activity	2/1042	21/18496	0.333135	0.787796	0.696864	SLC6A16/GABRQ	2
GO:0016500	protein-hormone receptor activity	2/1042	21/18496	0.333135	0.787796	0.696864	IGF1R/CMKLR1	2
GO:0019200	carbohydrate kinase activity	2/1042	21/18496	0.333135	0.787796	0.696864	PFKP/HK3	2
GO:0019829	ATPase-coupled monoatomic cation transmembrane transporter activity	4/1042	52/18496	0.336407	0.793019	0.701484	ATP13A5/ATP6V0A4/ABCC8/KCNJ11	4
GO:0097110	scaffold protein binding	5/1042	68/18496	0.337054	0.793019	0.701484	FYN/SYK/IL6ST/LYN/CD163	5
GO:0008013	beta-catenin binding	6/1042	85/18496	0.345754	0.805665	0.71267	ESR1/PTPRT/BTRC/DLG5/GLI3/GJA1	6
GO:0000146	microfilament motor activity	3/1042	37/18496	0.346775	0.805665	0.71267	MYO1G/MYO10/MYO5C	3
GO:0005109	frizzled binding	3/1042	37/18496	0.346775	0.805665	0.71267	WNT3/NDP/WNT2	3
GO:0015605	organophosphate ester transmembrane transporter activity	3/1042	37/18496	0.346775	0.805665	0.71267	MFSD2A/ABCC4/SLC44A4	3
GO:0045505	dynein intermediate chain binding	3/1042	37/18496	0.346775	0.805665	0.71267	DNAH11/DYNC2H1/DNAH5	3
GO:0008234	cysteine-type peptidase activity	12/1042	185/18496	0.349702	0.810377	0.716838	SCRN2/MINDY1/CTSF/USP43/CTSC/TNFAIP3/CTSS/CTSW/GGH/CTSL/CTSZ/LGMN	12
GO:0016791	phosphatase activity	17/1042	270/18496	0.353349	0.810377	0.716838	PPM1J/SSH2/EPHX2/CDC25B/PTPRC/PTPRT/LCK/PLPPR3/PTPN22/CDKN3/DUSP10/INPP5D/ARMT1/DUSP6/DUSP2/PPP1R3C/INPP5J	17
GO:0009931	calcium-dependent protein serine/threonine kinase activity	2/1042	22/18496	0.354048	0.810377	0.716838	PRKCB/PRKCQ	2
GO:0009975	cyclase activity	2/1042	22/18496	0.354048	0.810377	0.716838	ADCY1/ADCY9	2
GO:0016917	GABA receptor activity	2/1042	22/18496	0.354048	0.810377	0.716838	GABRQ/GABRE	2
GO:0120020	cholesterol transfer activity	2/1042	22/18496	0.354048	0.810377	0.716838	STARD3/APOE	2
GO:0140297	DNA-binding transcription factor binding	29/1042	477/18496	0.362231	0.827065	0.7316	MED1/MED24/RERG/ESR1/PRKCB/HIF1A/KAT2A/PTPRT/BCL2/CIITA/PADI2/EOMES/FOXP3/EPAS1/STAT1/ETS1/BHLHE40/GATA3/EBF4/ZNF516/HDAC11/HCLS1/LMO4/SRARP/E2F1/ZNF703/TBX3/NKX3-1/BEX1	29
GO:0015108	chloride transmembrane transporter activity	8/1042	120/18496	0.364395	0.829961	0.734162	GLRB/GABRQ/CLCA2/TTYH3/UCP2/SLC1A1/GABRE/CLIC6	8
GO:0003950	NAD+ ADP-ribosyltransferase activity	2/1042	23/18496	0.374724	0.836384	0.739843	PARP15/PARP8	2
GO:0008171	O-methyltransferase activity	2/1042	23/18496	0.374724	0.836384	0.739843	HENMT1/ARMT1	2
GO:0010857	calcium-dependent protein kinase activity	2/1042	23/18496	0.374724	0.836384	0.739843	PRKCB/PRKCQ	2
GO:0017116	single-stranded DNA helicase activity	2/1042	23/18496	0.374724	0.836384	0.739843	MCM6/POLQ	2
GO:0030215	semaphorin receptor binding	2/1042	23/18496	0.374724	0.836384	0.739843	SEMA3B/PLXNB1	2
GO:0047617	acyl-CoA hydrolase activity	2/1042	23/18496	0.374724	0.836384	0.739843	ACOT9/ABCD3	2
GO:0120015	sterol transfer activity	2/1042	23/18496	0.374724	0.836384	0.739843	STARD3/APOE	2
GO:1990404	NAD+-protein ADP-ribosyltransferase activity	2/1042	23/18496	0.374724	0.836384	0.739843	PARP15/PARP8	2
GO:0030374	nuclear receptor coactivator activity	4/1042	55/18496	0.375428	0.836384	0.739843	MED1/MED24/PRKCB/ETS1	4
GO:0005319	lipid transporter activity	11/1042	172/18496	0.376832	0.836384	0.739843	STARD3/MFSD2A/ABCA3/ABCC3/ATP11C/ABCC4/SPNS2/ABCD3/APOL3/SLC27A2/APOE	11
GO:0017080	sodium channel regulator activity	3/1042	39/18496	0.378042	0.836384	0.739843	SGK3/NEDD4L/TMPRSS3	3
GO:0019825	oxygen binding	3/1042	39/18496	0.378042	0.836384	0.739843	EGLN2/TDO2/CYP2A7	3
GO:0000287	magnesium ion binding	14/1042	224/18496	0.383632	0.842177	0.744967	DYRK2/NUDT12/EPHX2/ATP11C/MAP3K5/MARK1/SIK3/IDH2/MTHFD2/TOP2A/ENO2/MAST4/ME1/NUDT8	14
GO:0043177	organic acid binding	13/1042	207/18496	0.383974	0.842177	0.744967	S100A9/S100A8/EGLN2/GLRB/P4HTM/SELL/GSTM2/TDO2/ASS1/APOC1/PTGDS/SLC1A1/SERPINA5	13
GO:0030170	pyridoxal phosphate binding	4/1042	56/18496	0.388406	0.842177	0.744967	CSAD/KYNU/ABAT/PSAT1	4
GO:0016790	thiolester hydrolase activity	3/1042	40/18496	0.393563	0.842177	0.744967	ACOT9/PTPRT/ABCD3	3
GO:0004114	3',5'-cyclic-nucleotide phosphodiesterase activity	2/1042	24/18496	0.395123	0.842177	0.744967	PDE4B/PDE3B	2
GO:0008331	high voltage-gated calcium channel activity	2/1042	24/18496	0.395123	0.842177	0.744967	CACNB1/CACNA1D	2
GO:0016289	CoA hydrolase activity	2/1042	24/18496	0.395123	0.842177	0.744967	ACOT9/ABCD3	2
GO:0016702	oxidoreductase activity, acting on single donors with incorporation of molecular oxygen, incorporation of two atoms of oxygen	2/1042	24/18496	0.395123	0.842177	0.744967	IDO1/TDO2	2
GO:0016895	DNA exonuclease activity, producing 5'-phosphomonoesters	2/1042	24/18496	0.395123	0.842177	0.744967	EXO1/ISG20	2
GO:0004540	RNA nuclease activity	8/1042	124/18496	0.399018	0.842177	0.744967	NUDT12/EXO1/PLD6/ZC3H12D/SLFN13/SAMHD1/ISG20/AZGP1	8
GO:0030295	protein kinase activator activity	8/1042	124/18496	0.399018	0.842177	0.744967	PARP8/IL6ST/CCL5/NCKAP1L/CCND1/ERBB3/CD24/ACSL1	8
GO:0008509	monoatomic anion transmembrane transporter activity	9/1042	141/18496	0.399225	0.842177	0.744967	GLRB/GABRQ/CLCA2/TTYH3/UCP2/SLC5A5/SLC1A1/GABRE/CLIC6	9
GO:0070279	vitamin B6 binding	4/1042	57/18496	0.401346	0.842177	0.744967	CSAD/KYNU/ABAT/PSAT1	4
GO:0004521	RNA endonuclease activity	5/1042	74/18496	0.405082	0.842177	0.744967	NUDT12/EXO1/PLD6/ZC3H12D/SLFN13	5
GO:0005230	extracellular ligand-gated monoatomic ion channel activity	5/1042	74/18496	0.405082	0.842177	0.744967	GLRB/GABRQ/GABRE/GRIA2/GRIK3	5
GO:0016877	ligase activity, forming carbon-sulfur bonds	3/1042	41/18496	0.408981	0.842177	0.744967	ACSL5/SLC27A2/ACSL1	3
GO:0004529	DNA exonuclease activity	2/1042	25/18496	0.41521	0.842177	0.744967	EXO1/ISG20	2
GO:0005537	mannose binding	2/1042	25/18496	0.41521	0.842177	0.744967	CLEC10A/MRC1	2
GO:0016701	oxidoreductase activity, acting on single donors with incorporation of molecular oxygen	2/1042	25/18496	0.41521	0.842177	0.744967	IDO1/TDO2	2
GO:0017025	TBP-class protein binding	2/1042	25/18496	0.41521	0.842177	0.744967	THRA/ESR1	2
GO:0019888	protein phosphatase regulator activity	6/1042	92/18496	0.417058	0.842177	0.744967	PPP1R1A/PPP1R1B/PPP4R4/PPP1R16B/PPP1R9B/PPP1R14B	6
GO:0001217	DNA-binding transcription repressor activity	20/1042	334/18496	0.421941	0.842177	0.744967	HIF1A/GFI1/TRPS1/IRF8/E2F8/TBX21/FOXP3/NFIL3/NR1D1/ZNF587B/BHLHE40/GATA3/IRX3/PRDM1/DACH1/OVOL2/MNX1/TBX3/TFAP2A/PEG3	20
GO:0030547	signaling receptor inhibitor activity	3/1042	42/18496	0.424277	0.842177	0.744967	DKK1/CCL5/LYPD6	3
GO:0051879	Hsp90 protein binding	3/1042	42/18496	0.424277	0.842177	0.744967	MAPT/HIF1A/GBP1	3
GO:0140303	intramembrane lipid transporter activity	3/1042	42/18496	0.424277	0.842177	0.744967	MFSD2A/ABCA3/ATP11C	3
GO:0042826	histone deacetylase binding	8/1042	127/18496	0.425017	0.842177	0.744967	IKZF3/HIF1A/KAT2A/FOXP3/KPNA2/CCND1/GLI3/NKX3-1	8
GO:0070888	E-box binding	4/1042	59/18496	0.427065	0.842177	0.744967	HIF1A/NR1D1/BHLHE40/GATA3	4
GO:0051213	dioxygenase activity	6/1042	93/18496	0.427214	0.842177	0.744967	KDM4B/EGLN2/P4HTM/IDO1/TDO2/PHYHD1	6
GO:0046873	metal ion transmembrane transporter activity	26/1042	441/18496	0.434106	0.842177	0.744967	MFSD2A/SLC31A1/KCNK1/NIPAL3/MCOLN2/KCND3/CACNB1/SLC39A6/KCNA3/KCNE4/TRPV6/KCNK15/CACNA1D/SLC9A9/SLC5A5/KCNK6/ABCC8/SCNN1G/SLC1A1/CACNA2D2/ANXA9/KCNJ11/SCNN1B/KCNJ3/KCNF1/GRIK3	26
GO:0004112	cyclic-nucleotide phosphodiesterase activity	2/1042	26/18496	0.434956	0.842177	0.744967	PDE4B/PDE3B	2
GO:0034593	phosphatidylinositol bisphosphate phosphatase activity	2/1042	26/18496	0.434956	0.842177	0.744967	INPP5D/INPP5J	2
GO:0070006	metalloaminopeptidase activity	2/1042	26/18496	0.434956	0.842177	0.744967	MMP15/ERAP2	2
GO:0070330	aromatase activity	2/1042	26/18496	0.434956	0.842177	0.744967	CYP2A7/CYP4F8	2
GO:0016893	endonuclease activity, active with either ribo- or deoxyribonucleic acids and producing 5'-phosphomonoesters	3/1042	43/18496	0.439434	0.842177	0.744967	NUDT12/EXO1/PLD6	3
GO:0019205	nucleobase-containing compound kinase activity	3/1042	43/18496	0.439434	0.842177	0.744967	CARD11/AK5/CMPK2	3
GO:0043014	alpha-tubulin binding	3/1042	43/18496	0.439434	0.842177	0.744967	EML4/FYN/ARL4C	3
GO:0016706	2-oxoglutarate-dependent dioxygenase activity	4/1042	60/18496	0.43982	0.842177	0.744967	KDM4B/EGLN2/P4HTM/PHYHD1	4
GO:0003680	minor groove of adenine-thymine-rich DNA binding	1/1042	10/18496	0.440103	0.842177	0.744967	MAPT	1
GO:0003796	lysozyme activity	1/1042	10/18496	0.440103	0.842177	0.744967	LYZ	1
GO:0005031	tumor necrosis factor receptor activity	1/1042	10/18496	0.440103	0.842177	0.744967	TNFRSF1B	1
GO:0005131	growth hormone receptor binding	1/1042	10/18496	0.440103	0.842177	0.744967	JAK3	1
GO:0005345	purine nucleobase transmembrane transporter activity	1/1042	10/18496	0.440103	0.842177	0.744967	AQP9	1
GO:0008239	dipeptidyl-peptidase activity	1/1042	10/18496	0.440103	0.842177	0.744967	CTSC	1
GO:0008353	RNA polymerase II CTD heptapeptide repeat kinase activity	1/1042	10/18496	0.440103	0.842177	0.744967	CDK12	1
GO:0015114	phosphate ion transmembrane transporter activity	1/1042	10/18496	0.440103	0.842177	0.744967	UCP2	1
GO:0015173	aromatic amino acid transmembrane transporter activity	1/1042	10/18496	0.440103	0.842177	0.744967	SLC7A5	1
GO:0015203	polyamine transmembrane transporter activity	1/1042	10/18496	0.440103	0.842177	0.744967	ATP13A5	1
GO:0015658	branched-chain amino acid transmembrane transporter activity	1/1042	10/18496	0.440103	0.842177	0.744967	SLC7A5	1
GO:0016175	superoxide-generating NAD(P)H oxidase activity	1/1042	10/18496	0.440103	0.842177	0.744967	CYBB	1
GO:0016176	superoxide-generating NADPH oxidase activator activity	1/1042	10/18496	0.440103	0.842177	0.744967	NCF4	1
GO:0016868	intramolecular transferase activity, phosphotransferases	1/1042	10/18496	0.440103	0.842177	0.744967	PGM2L1	1
GO:0016889	DNA endonuclease activity, producing 3'-phosphomonoesters	1/1042	10/18496	0.440103	0.842177	0.744967	EME1	1
GO:0022889	serine transmembrane transporter activity	1/1042	10/18496	0.440103	0.842177	0.744967	SFXN2	1
GO:0031957	very long-chain fatty acid-CoA ligase activity	1/1042	10/18496	0.440103	0.842177	0.744967	SLC27A2	1
GO:0031996	thioesterase binding	1/1042	10/18496	0.440103	0.842177	0.744967	TRAF4	1
GO:0034511	U3 snoRNA binding	1/1042	10/18496	0.440103	0.842177	0.744967	ISG20	1
GO:0035256	G protein-coupled glutamate receptor binding	1/1042	10/18496	0.440103	0.842177	0.744967	FYN	1
GO:0035374	chondroitin sulfate binding	1/1042	10/18496	0.440103	0.842177	0.744967	RTN4RL1	1
GO:0036435	K48-linked polyubiquitin modification-dependent protein binding	1/1042	10/18496	0.440103	0.842177	0.744967	MINDY1	1
GO:0043121	neurotrophin binding	1/1042	10/18496	0.440103	0.842177	0.744967	PCSK6	1
GO:0043295	glutathione binding	1/1042	10/18496	0.440103	0.842177	0.744967	GSTM2	1
GO:0043422	protein kinase B binding	1/1042	10/18496	0.440103	0.842177	0.744967	PDE3B	1
GO:0045294	alpha-catenin binding	1/1042	10/18496	0.440103	0.842177	0.744967	PTPRT	1
GO:0051864	histone H3K36 demethylase activity	1/1042	10/18496	0.440103	0.842177	0.744967	KDM4B	1
GO:0071723	lipopeptide binding	1/1042	10/18496	0.440103	0.842177	0.744967	LBP	1
GO:0022824	transmitter-gated monoatomic ion channel activity	4/1042	61/18496	0.452489	0.842177	0.744967	GLRB/GABRE/GRIA2/GRIK3	4
GO:0022835	transmitter-gated channel activity	4/1042	61/18496	0.452489	0.842177	0.744967	GLRB/GABRE/GRIA2/GRIK3	4
GO:0004364	glutathione transferase activity	2/1042	27/18496	0.454335	0.842177	0.744967	GSTM2/GSTT2B	2
GO:0005044	scavenger receptor activity	2/1042	27/18496	0.454335	0.842177	0.744967	ENPP2/CD163	2
GO:0008066	glutamate receptor activity	2/1042	27/18496	0.454335	0.842177	0.744967	GRIA2/GRIK3	2
GO:0008198	ferrous iron binding	2/1042	27/18496	0.454335	0.842177	0.744967	EGLN2/FTL	2
GO:0016866	intramolecular transferase activity	2/1042	27/18496	0.454335	0.842177	0.744967	PGM2L1/CYP2J2	2
GO:0019894	kinesin binding	3/1042	44/18496	0.454435	0.842177	0.744967	CLSTN2/LRP8/FAM83D	3
GO:0032266	phosphatidylinositol-3-phosphate binding	3/1042	45/18496	0.469265	0.842177	0.744967	SNX20/NCF4/OBSCN	3
GO:0000099	sulfur amino acid transmembrane transporter activity	1/1042	11/18496	0.471662	0.842177	0.744967	SLC1A1	1
GO:0002162	dystroglycan binding	1/1042	11/18496	0.471662	0.842177	0.744967	AGR3	1
GO:0004523	RNA-DNA hybrid ribonuclease activity	1/1042	11/18496	0.471662	0.842177	0.744967	EXO1	1
GO:0004706	JUN kinase kinase kinase activity	1/1042	11/18496	0.471662	0.842177	0.744967	MAP3K5	1
GO:0005114	type II transforming growth factor beta receptor binding	1/1042	11/18496	0.471662	0.842177	0.744967	TGFBR1	1
GO:0008271	secondary active sulfate transmembrane transporter activity	1/1042	11/18496	0.471662	0.842177	0.744967	UCP2	1
GO:0008432	JUN kinase binding	1/1042	11/18496	0.471662	0.842177	0.744967	DUSP10	1
GO:0008503	benzodiazepine receptor activity	1/1042	11/18496	0.471662	0.842177	0.744967	GABRE	1
GO:0015205	nucleobase transmembrane transporter activity	1/1042	11/18496	0.471662	0.842177	0.744967	AQP9	1
GO:0016594	glycine binding	1/1042	11/18496	0.471662	0.842177	0.744967	GLRB	1
GO:0016717	oxidoreductase activity, acting on paired donors, with oxidation of a pair of donors resulting in the reduction of molecular oxygen to two molecules of water	1/1042	11/18496	0.471662	0.842177	0.744967	DEGS2	1
GO:0016725	oxidoreductase activity, acting on CH or CH2 groups	1/1042	11/18496	0.471662	0.842177	0.744967	RRM2	1
GO:0016783	sulfurtransferase activity	1/1042	11/18496	0.471662	0.842177	0.744967	TSTD1	1
GO:0016813	hydrolase activity, acting on carbon-nitrogen (but not peptide) bonds, in linear amidines	1/1042	11/18496	0.471662	0.842177	0.744967	PADI2	1
GO:0019215	intermediate filament binding	1/1042	11/18496	0.471662	0.842177	0.744967	FAM83H	1
GO:0030283	testosterone dehydrogenase [NAD(P)] activity	1/1042	11/18496	0.471662	0.842177	0.744967	HSD17B8	1
GO:0031731	CCR6 chemokine receptor binding	1/1042	11/18496	0.471662	0.842177	0.744967	DEFB1	1
GO:0042975	peroxisome proliferator activated receptor binding	1/1042	11/18496	0.471662	0.842177	0.744967	MED1	1
GO:0047429	nucleoside triphosphate diphosphatase activity	1/1042	11/18496	0.471662	0.842177	0.744967	ENPP3	1
GO:0048185	activin binding	1/1042	11/18496	0.471662	0.842177	0.744967	TGFBR1	1
GO:0055105	ubiquitin-protein transferase inhibitor activity	1/1042	11/18496	0.471662	0.842177	0.744967	RPL23	1
GO:0070513	death domain binding	1/1042	11/18496	0.471662	0.842177	0.744967	BCL2	1
GO:1901612	cardiolipin binding	1/1042	11/18496	0.471662	0.842177	0.744967	MME	1
GO:0001227	DNA-binding transcription repressor activity, RNA polymerase II-specific	19/1042	326/18496	0.473182	0.842177	0.744967	GFI1/TRPS1/IRF8/E2F8/TBX21/FOXP3/NFIL3/NR1D1/ZNF587B/BHLHE40/GATA3/IRX3/PRDM1/DACH1/OVOL2/MNX1/TBX3/TFAP2A/PEG3	19
GO:0005251	delayed rectifier potassium channel activity	2/1042	28/18496	0.473327	0.842177	0.744967	KCNA3/KCNE4	2
GO:0035250	UDP-galactosyltransferase activity	2/1042	28/18496	0.473327	0.842177	0.744967	B3GNT3/B3GNT7	2
GO:0035925	mRNA 3'-UTR AU-rich region binding	2/1042	28/18496	0.473327	0.842177	0.744967	CPEB2/RBM24	2
GO:0046625	sphingolipid binding	2/1042	28/18496	0.473327	0.842177	0.744967	SELL/LYN	2
GO:0061629	RNA polymerase II-specific DNA-binding transcription factor binding	20/1042	344/18496	0.475226	0.843184	0.745859	MED1/MED24/RERG/ESR1/PRKCB/HIF1A/PTPRT/PADI2/EOMES/FOXP3/EPAS1/STAT1/ETS1/BHLHE40/GATA3/HCLS1/SRARP/TBX3/NKX3-1/BEX1	20
GO:0019209	kinase activator activity	8/1042	133/18496	0.476622	0.843184	0.745859	PARP8/IL6ST/CCL5/NCKAP1L/CCND1/ERBB3/CD24/ACSL1	8
GO:0051087	protein-folding chaperone binding	8/1042	133/18496	0.476622	0.843184	0.745859	MAPT/RNF207/CTSC/TFRC/FGB/LRP2/HLA-B/CP	8
GO:0015175	neutral L-amino acid transmembrane transporter activity	3/1042	46/18496	0.483911	0.848247	0.750337	SFXN2/SLC7A5/SLC1A1	3
GO:0030594	neurotransmitter receptor activity	6/1042	99/18496	0.487372	0.848247	0.750337	GLRB/GABRQ/ANXA9/GABRE/GRIA2/GRIK3	6
GO:0030145	manganese ion binding	4/1042	64/18496	0.489891	0.848247	0.750337	DYRK2/ME1/GALNT3/NUDT8	4
GO:0009055	electron transfer activity	7/1042	117/18496	0.490762	0.848247	0.750337	ETFA/IDO1/QDPR/CYBB/AKR7A3/PHGDH/ME1	7
GO:0004693	cyclin-dependent protein serine/threonine kinase activity	2/1042	29/18496	0.491913	0.848247	0.750337	CDK12/CDK18	2
GO:0046966	nuclear thyroid hormone receptor binding	2/1042	29/18496	0.491913	0.848247	0.750337	MED1/MED24	2
GO:0051861	glycolipid binding	2/1042	29/18496	0.491913	0.848247	0.750337	SELL/LYN	2
GO:0097472	cyclin-dependent protein kinase activity	2/1042	29/18496	0.491913	0.848247	0.750337	CDK12/CDK18	2
GO:0052689	carboxylic ester hydrolase activity	9/1042	153/18496	0.49604	0.848247	0.750337	ACOT9/FAAH/PLA2G2D/AOAH/PLA2G7/CES4A/ABHD2/ENPP2/CA2	9
GO:0008514	organic anion transmembrane transporter activity	14/1042	242/18496	0.498659	0.848247	0.750337	MFSD2A/ABCC3/ABCC4/SLC39A6/ABCC2/UCP2/SLC16A2/SFXN2/SLC19A2/SLC7A5/SLC27A2/SLC1A1/GJA1/SLC44A4	14
GO:0003995	acyl-CoA dehydrogenase activity	1/1042	12/18496	0.501445	0.848247	0.750337	ACADSB	1
GO:0004032	alditol:NADP+ 1-oxidoreductase activity	1/1042	12/18496	0.501445	0.848247	0.750337	AKR1B10	1
GO:0004726	non-membrane spanning protein tyrosine phosphatase activity	1/1042	12/18496	0.501445	0.848247	0.750337	PTPN22	1
GO:0005095	GTPase inhibitor activity	1/1042	12/18496	0.501445	0.848247	0.750337	CPEB2	1
GO:0008179	adenylate cyclase binding	1/1042	12/18496	0.501445	0.848247	0.750337	CAP2	1
GO:0015132	prostaglandin transmembrane transporter activity	1/1042	12/18496	0.501445	0.848247	0.750337	ABCC4	1
GO:0017154	semaphorin receptor activity	1/1042	12/18496	0.501445	0.848247	0.750337	PLXNB1	1
GO:0032036	myosin heavy chain binding	1/1042	12/18496	0.501445	0.848247	0.750337	CORO1A	1
GO:0032794	GTPase activating protein binding	1/1042	12/18496	0.501445	0.848247	0.750337	PLXNB1	1
GO:0034452	dynactin binding	1/1042	12/18496	0.501445	0.848247	0.750337	MAPT	1
GO:0043997	histone H4K12 acetyltransferase activity	1/1042	12/18496	0.501445	0.848247	0.750337	KAT2A	1
GO:0045295	gamma-catenin binding	1/1042	12/18496	0.501445	0.848247	0.750337	PTPRT	1
GO:0052890	oxidoreductase activity, acting on the CH-CH group of donors, with a flavin as acceptor	1/1042	12/18496	0.501445	0.848247	0.750337	ACADSB	1
GO:0097677	STAT family protein binding	1/1042	12/18496	0.501445	0.848247	0.750337	PTPRT	1
GO:0031210	phosphatidylcholine binding	2/1042	30/18496	0.510078	0.853726	0.755184	APOC1/SERPINA5	2
GO:0052866	phosphatidylinositol phosphate phosphatase activity	2/1042	30/18496	0.510078	0.853726	0.755184	INPP5D/INPP5J	2
GO:0015459	potassium channel regulator activity	3/1042	48/18496	0.512603	0.853726	0.755184	SGK3/NEDD4L/KCNE4	3
GO:0044183	protein folding chaperone	4/1042	66/18496	0.514229	0.853726	0.755184	ZMYND10/WIPF1/CLGN/CD74	4
GO:0051117	ATPase binding	5/1042	84/18496	0.515546	0.853726	0.755184	ESR1/LCK/NKAIN1/PGR/ATP6V0A4	5
GO:0005496	steroid binding	6/1042	102/18496	0.516706	0.853726	0.755184	STARD3/ESR1/PGR/GPR183/SERPINA6/HSD11B2	6
GO:0015171	amino acid transmembrane transporter activity	5/1042	85/18496	0.526159	0.853726	0.755184	UCP2/SLC16A2/SFXN2/SLC7A5/SLC1A1	5
GO:0016763	pentosyltransferase activity	3/1042	49/18496	0.526627	0.853726	0.755184	PARP15/PNP/PARP8	3
GO:0008378	galactosyltransferase activity	2/1042	31/18496	0.527812	0.853726	0.755184	B3GNT3/B3GNT7	2
GO:0048019	receptor antagonist activity	2/1042	31/18496	0.527812	0.853726	0.755184	DKK1/CCL5	2
GO:0004000	adenosine deaminase activity	1/1042	13/18496	0.52955	0.853726	0.755184	ADA2	1
GO:0005035	death receptor activity	1/1042	13/18496	0.52955	0.853726	0.755184	TNFRSF1B	1
GO:0005436	sodium:phosphate symporter activity	1/1042	13/18496	0.52955	0.853726	0.755184	MFSD2A	1
GO:0008035	high-density lipoprotein particle binding	1/1042	13/18496	0.52955	0.853726	0.755184	LRP8	1
GO:0008417	fucosyltransferase activity	1/1042	13/18496	0.52955	0.853726	0.755184	FUT3	1
GO:0015166	polyol transmembrane transporter activity	1/1042	13/18496	0.52955	0.853726	0.755184	AQP9	1
GO:0016840	carbon-nitrogen lyase activity	1/1042	13/18496	0.52955	0.853726	0.755184	GGCT	1
GO:0017081	chloride channel regulator activity	1/1042	13/18496	0.52955	0.853726	0.755184	SGK3	1
GO:0019992	diacylglycerol binding	1/1042	13/18496	0.52955	0.853726	0.755184	CHPT1	1
GO:0022851	GABA-gated chloride ion channel activity	1/1042	13/18496	0.52955	0.853726	0.755184	GABRE	1
GO:0030955	potassium ion binding	1/1042	13/18496	0.52955	0.853726	0.755184	KCNJ11	1
GO:0039706	co-receptor binding	1/1042	13/18496	0.52955	0.853726	0.755184	DKK1	1
GO:0043560	insulin receptor substrate binding	1/1042	13/18496	0.52955	0.853726	0.755184	IGF1R	1
GO:0052650	NADP-retinol dehydrogenase activity	1/1042	13/18496	0.52955	0.853726	0.755184	AKR1B10	1
GO:0071837	HMG box domain binding	1/1042	13/18496	0.52955	0.853726	0.755184	GATA3	1
GO:0097157	pre-mRNA intronic binding	1/1042	13/18496	0.52955	0.853726	0.755184	RBM24	1
GO:0140410	monoatomic cation:bicarbonate symporter activity	1/1042	13/18496	0.52955	0.853726	0.755184	SLC39A6	1
GO:0019208	phosphatase regulator activity	6/1042	104/18496	0.535897	0.862459	0.762909	PPP1R1A/PPP1R1B/PPP4R4/PPP1R16B/PPP1R9B/PPP1R14B	6
GO:0033764	steroid dehydrogenase activity, acting on the CH-OH group of donors, NAD or NADP as acceptor	2/1042	32/18496	0.545105	0.871843	0.771209	HSD17B8/HSD11B2	2
GO:0002020	protease binding	8/1042	142/18496	0.551593	0.871843	0.771209	BCL2/SELL/SERPINB9/TNFAIP3/BANK1/CSTA/ANXA9/SERPINA5	8
GO:0005161	platelet-derived growth factor receptor binding	1/1042	14/18496	0.556072	0.871843	0.771209	LYN	1
GO:0005313	L-glutamate transmembrane transporter activity	1/1042	14/18496	0.556072	0.871843	0.771209	SLC1A1	1
GO:0005545	1-phosphatidylinositol binding	1/1042	14/18496	0.556072	0.871843	0.771209	ZFYVE9	1
GO:0008195	phosphatidate phosphatase activity	1/1042	14/18496	0.556072	0.871843	0.771209	PLPPR3	1
GO:0010484	histone H3 acetyltransferase activity	1/1042	14/18496	0.556072	0.871843	0.771209	KAT2A	1
GO:0015386	potassium:proton antiporter activity	1/1042	14/18496	0.556072	0.871843	0.771209	SLC9A9	1
GO:0015926	glucosidase activity	1/1042	14/18496	0.556072	0.871843	0.771209	PGGHG	1
GO:0016888	endodeoxyribonuclease activity, producing 5'-phosphomonoesters	1/1042	14/18496	0.556072	0.871843	0.771209	EXO1	1
GO:0032454	histone H3K9 demethylase activity	1/1042	14/18496	0.556072	0.871843	0.771209	KDM4B	1
GO:0043138	3'-5' DNA helicase activity	1/1042	14/18496	0.556072	0.871843	0.771209	MCM6	1
GO:0044548	S100 protein binding	1/1042	14/18496	0.556072	0.871843	0.771209	S100A11	1
GO:0051536	iron-sulfur cluster binding	4/1042	70/18496	0.5612	0.871843	0.771209	KIF4A/ABAT/CISD3/RSAD2	4
GO:0051540	metal cluster binding	4/1042	70/18496	0.5612	0.871843	0.771209	KIF4A/ABAT/CISD3/RSAD2	4
GO:0008528	G protein-coupled peptide receptor activity	7/1042	125/18496	0.561538	0.871843	0.771209	GPR171/NPY1R/FPR3/GIPR/GRPR/SORCS1/APLNR	7
GO:0000149	SNARE binding	6/1042	107/18496	0.564053	0.871843	0.771209	DAPK1/SYT9/PRRT2/SYT1/BAIAP3/SYT7	6
GO:0005245	voltage-gated calcium channel activity	3/1042	52/18496	0.567309	0.871843	0.771209	CACNB1/CACNA1D/CACNA2D2	3
GO:0098632	cell-cell adhesion mediator activity	3/1042	52/18496	0.567309	0.871843	0.771209	S100A11/EMB/PDLIM1	3
GO:0044389	ubiquitin-like protein ligase binding	18/1042	327/18496	0.575253	0.871843	0.771209	CASC3/HIF1A/PYHIN1/RPL23/BCL2/PER3/TGFBR1/CD40/PTPN22/STAT1/AURKA/TNFRSF1B/LYN/ERBB3/CXCR4/LAPTM5/UBE2C/TRAF4	18
GO:0008194	UDP-glycosyltransferase activity	8/1042	145/18496	0.575601	0.871843	0.771209	B3GNT3/B4GALNT2/GALNT12/B4GALNT3/B4GALNT4/B3GNT7/GALNT3/UGT2B15	8
GO:0022804	active transmembrane transporter activity	25/1042	454/18496	0.576909	0.871843	0.771209	SLC6A16/SLC22A5/MFSD2A/ABCA3/ABCC3/ABCC4/ATP13A5/SLC15A2/SLC39A6/ABCD3/ABCC2/UCP2/SLC16A2/TAP1/TAP2/SLC9A9/SLC5A5/SLC7A5/ATP6V0A4/ABCC8/CYBRD1/SLC1A1/KCNJ11/ABCC12/SLC44A4	25
GO:0008200	ion channel inhibitor activity	2/1042	34/18496	0.578343	0.871843	0.771209	NEDD4L/WNK4	2
GO:0022829	wide pore channel activity	2/1042	34/18496	0.578343	0.871843	0.771209	PRF1/GJA1	2
GO:0030332	cyclin binding	2/1042	34/18496	0.578343	0.871843	0.771209	CDK12/KLHDC9	2
GO:0061631	ubiquitin conjugating enzyme activity	2/1042	34/18496	0.578343	0.871843	0.771209	UBE2C/UBE2Z	2
GO:1901618	organic hydroxy compound transmembrane transporter activity	3/1042	53/18496	0.580382	0.871843	0.771209	ABCC3/ABCC4/AQP9	3
GO:0008296	3'-5'-DNA exonuclease activity	1/1042	15/18496	0.5811	0.871843	0.771209	ISG20	1
GO:0010181	FMN binding	1/1042	15/18496	0.5811	0.871843	0.771209	IYD	1
GO:0016208	AMP binding	1/1042	15/18496	0.5811	0.871843	0.771209	PFKP	1
GO:0016812	hydrolase activity, acting on carbon-nitrogen (but not peptide) bonds, in cyclic amides	1/1042	15/18496	0.5811	0.871843	0.771209	OPLAH	1
GO:0031005	filamin binding	1/1042	15/18496	0.5811	0.871843	0.771209	NEBL	1
GO:0043023	ribosomal large subunit binding	1/1042	15/18496	0.5811	0.871843	0.771209	CPEB2	1
GO:0051371	muscle alpha-actinin binding	1/1042	15/18496	0.5811	0.871843	0.771209	PDLIM1	1
GO:0061133	endopeptidase activator activity	1/1042	15/18496	0.5811	0.871843	0.771209	AIM2	1
GO:0061578	K63-linked deubiquitinase activity	1/1042	15/18496	0.5811	0.871843	0.771209	TNFAIP3	1
GO:0099507	ligand-gated monoatomic ion channel activity involved in regulation of presynaptic membrane potential	1/1042	15/18496	0.5811	0.871843	0.771209	GRIK3	1
GO:1901611	phosphatidylglycerol binding	1/1042	15/18496	0.5811	0.871843	0.771209	MME	1
GO:1990226	histone methyltransferase binding	1/1042	15/18496	0.5811	0.871843	0.771209	PRDM1	1
GO:0098960	postsynaptic neurotransmitter receptor activity	4/1042	72/18496	0.583736	0.871843	0.771209	GLRB/ANXA9/GRIA2/GRIK3	4
GO:0016779	nucleotidyltransferase activity	8/1042	147/18496	0.591274	0.871843	0.771209	COASY/PARP15/POLQ/PARP8/PAPSS2/OAS2/OAS1/OAS3	8
GO:0120013	lipid transfer activity	3/1042	54/18496	0.593203	0.871843	0.771209	STARD3/ABCA3/APOE	3
GO:0140296	general transcription initiation factor binding	3/1042	54/18496	0.593203	0.871843	0.771209	MED1/THRA/ESR1	3
GO:0004623	phospholipase A2 activity	2/1042	35/18496	0.594281	0.871843	0.771209	PLA2G2D/PLA2G7	2
GO:0016229	steroid dehydrogenase activity	2/1042	35/18496	0.594281	0.871843	0.771209	HSD17B8/HSD11B2	2
GO:0043015	gamma-tubulin binding	2/1042	35/18496	0.594281	0.871843	0.771209	PDE4B/LYN	2
GO:0090482	vitamin transmembrane transporter activity	2/1042	35/18496	0.594281	0.871843	0.771209	SLC19A2/SLC44A4	2
GO:0008237	metallopeptidase activity	10/1042	185/18496	0.599438	0.871843	0.771209	ADAM19/CLCA2/ADAMDEC1/MMP15/TMPRSS6/MMP1/ERAP2/ADAMTS2/CPXM1/MME	10
GO:0005516	calmodulin binding	11/1042	204/18496	0.603285	0.871843	0.771209	ESR1/MYO1G/ADCY1/MYO10/DAPK1/TRPV6/MYO5C/OBSCN/ASPM/SYT1/SYT7	11
GO:0000900	mRNA regulatory element binding translation repressor activity	1/1042	16/18496	0.604719	0.871843	0.771209	CPEB2	1
GO:0003953	NAD+ nucleosidase activity	1/1042	16/18496	0.604719	0.871843	0.771209	CD38	1
GO:0004707	MAP kinase activity	1/1042	16/18496	0.604719	0.871843	0.771209	MAPK15	1
GO:0008574	plus-end-directed microtubule motor activity	1/1042	16/18496	0.604719	0.871843	0.771209	KIF5C	1
GO:0015095	magnesium ion transmembrane transporter activity	1/1042	16/18496	0.604719	0.871843	0.771209	NIPAL3	1
GO:0015116	sulfate transmembrane transporter activity	1/1042	16/18496	0.604719	0.871843	0.771209	UCP2	1
GO:0015250	water channel activity	1/1042	16/18496	0.604719	0.871843	0.771209	AQP9	1
GO:0015385	sodium:proton antiporter activity	1/1042	16/18496	0.604719	0.871843	0.771209	SLC9A9	1
GO:0045504	dynein heavy chain binding	1/1042	16/18496	0.604719	0.871843	0.771209	DNALI1	1
GO:0047555	3',5'-cyclic-GMP phosphodiesterase activity	1/1042	16/18496	0.604719	0.871843	0.771209	PDE3B	1
GO:0050135	NAD(P)+ nucleosidase activity	1/1042	16/18496	0.604719	0.871843	0.771209	CD38	1
GO:0050700	CARD domain binding	1/1042	16/18496	0.604719	0.871843	0.771209	CARD11	1
GO:0061575	cyclin-dependent protein serine/threonine kinase activator activity	1/1042	16/18496	0.604719	0.871843	0.771209	CCND1	1
GO:0061809	NAD+ nucleotidase, cyclic ADP-ribose generating	1/1042	16/18496	0.604719	0.871843	0.771209	CD38	1
GO:0070403	NAD+ binding	1/1042	16/18496	0.604719	0.871843	0.771209	PARP15	1
GO:0070411	I-SMAD binding	1/1042	16/18496	0.604719	0.871843	0.771209	TGFBR1	1
GO:0140328	floppase activity	1/1042	16/18496	0.604719	0.871843	0.771209	ATP11C	1
GO:0019003	GDP binding	4/1042	74/18496	0.605587	0.871843	0.771209	RERG/GBP1/RAB17/RASEF	4
GO:1904315	transmitter-gated monoatomic ion channel activity involved in regulation of postsynaptic membrane potential	3/1042	55/18496	0.605767	0.871843	0.771209	GLRB/GRIA2/GRIK3	3
GO:0003924	GTPase activity	18/1042	333/18496	0.606622	0.871843	0.771209	RERG/GBP5/GBP1/GBP2/RGS11/GIMAP7/MX2/GBP4/RAB17/NUGGC/ARL4C/RAB6C/RAC2/RASEF/EEF1A2/TUBB3/RAB30/MX1	18
GO:0015248	sterol transporter activity	2/1042	36/18496	0.609764	0.873649	0.772807	STARD3/APOE	2
GO:0030280	structural constituent of skin epidermis	2/1042	36/18496	0.609764	0.873649	0.772807	KRT80/KRT7	2
GO:0016410	N-acyltransferase activity	5/1042	94/18496	0.616488	0.876675	0.775484	KAT2A/NAT1/GLYATL2/CERS4/SAT1	5
GO:0001653	peptide receptor activity	7/1042	132/18496	0.61959	0.876675	0.775484	GPR171/NPY1R/FPR3/GIPR/GRPR/SORCS1/APLNR	7
GO:0016409	palmitoyltransferase activity	2/1042	37/18496	0.624792	0.876675	0.775484	SPTSSA/SPTSSB	2
GO:0030291	protein serine/threonine kinase inhibitor activity	2/1042	37/18496	0.624792	0.876675	0.775484	PPP1R1B/PKIB	2
GO:0043495	protein-membrane adaptor activity	2/1042	37/18496	0.624792	0.876675	0.775484	RETREG1/PDZK1	2
GO:0072349	modified amino acid transmembrane transporter activity	2/1042	37/18496	0.624792	0.876675	0.775484	SLC22A5/SLC19A2	2
GO:0000062	fatty-acyl-CoA binding	1/1042	17/18496	0.627007	0.876675	0.775484	ACBD4	1
GO:0008242	omega peptidase activity	1/1042	17/18496	0.627007	0.876675	0.775484	GGH	1
GO:0008525	phosphatidylcholine transporter activity	1/1042	17/18496	0.627007	0.876675	0.775484	ABCA3	1
GO:0016290	palmitoyl-CoA hydrolase activity	1/1042	17/18496	0.627007	0.876675	0.775484	ACOT9	1
GO:0016805	dipeptidase activity	1/1042	17/18496	0.627007	0.876675	0.775484	SCRN2	1
GO:0043024	ribosomal small subunit binding	1/1042	17/18496	0.627007	0.876675	0.775484	CPEB2	1
GO:0046624	sphingolipid transporter activity	1/1042	17/18496	0.627007	0.876675	0.775484	SPNS2	1
GO:0047498	calcium-dependent phospholipase A2 activity	1/1042	17/18496	0.627007	0.876675	0.775484	PLA2G2D	1
GO:0070064	proline-rich region binding	1/1042	17/18496	0.627007	0.876675	0.775484	CCND1	1
GO:0070628	proteasome binding	1/1042	17/18496	0.627007	0.876675	0.775484	UBD	1
GO:0004518	nuclease activity	11/1042	208/18496	0.629073	0.878239	0.776868	NUDT12/EXO1/PLD6/ZC3H12D/SLFN13/EME1/SAMHD1/ISG20/AZGP1/ENPP3/ENPP2	11
GO:0099529	neurotransmitter receptor activity involved in regulation of postsynaptic membrane potential	3/1042	57/18496	0.630111	0.878365	0.776979	GLRB/GRIA2/GRIK3	3
GO:0016835	carbon-oxygen lyase activity	4/1042	77/18496	0.637019	0.886662	0.784318	POLQ/ENO2/CA12/CA2	4
GO:0005501	retinoid binding	2/1042	38/18496	0.639367	0.887265	0.784852	PTGDS/SERPINA5	2
GO:0019840	isoprenoid binding	2/1042	38/18496	0.639367	0.887265	0.784852	PTGDS/SERPINA5	2
GO:0008301	DNA binding, bending	1/1042	18/18496	0.648039	0.889974	0.787248	TOP2A	1
GO:0015278	calcium-release channel activity	1/1042	18/18496	0.648039	0.889974	0.787248	MCOLN2	1
GO:0015373	monoatomic anion:sodium symporter activity	1/1042	18/18496	0.648039	0.889974	0.787248	SLC5A5	1
GO:0016894	endonuclease activity, active with either ribo- or deoxyribonucleic acids and producing 3'-phosphomonoesters	1/1042	18/18496	0.648039	0.889974	0.787248	EME1	1
GO:0050811	GABA receptor binding	1/1042	18/18496	0.648039	0.889974	0.787248	ERBB4	1
GO:1901567	fatty acid derivative binding	1/1042	18/18496	0.648039	0.889974	0.787248	ACBD4	1
GO:1990380	K48-linked deubiquitinase activity	1/1042	18/18496	0.648039	0.889974	0.787248	MINDY1	1
GO:0000217	DNA secondary structure binding	2/1042	39/18496	0.653493	0.893407	0.790285	MAPT/CLSPN	2
GO:0003714	transcription corepressor activity	10/1042	194/18496	0.659054	0.893407	0.790285	MED1/SIAH2/PARP15/DNMT3B/FOXP3/CCND1/TRIM22/LMO4/BTG2/TFAP2A	10
GO:0003697	single-stranded DNA binding	6/1042	118/18496	0.659516	0.893407	0.790285	MAPT/MCM6/CDC45/NABP1/SAMHD1/MCM10	6
GO:0043539	protein serine/threonine kinase activator activity	3/1042	60/18496	0.664635	0.893407	0.790285	PARP8/CCND1/ACSL1	3
[truncated: 248 more rows]

## Sheet: Table S7
Table S7. Gene Ontology Cellular Component Enrichment Analysis of Differentially Expressed Genes between Predicted HER2-Positive and HER2-Low Groups
[truncated: 523 more rows]

[truncated: 3 more sheets: Table S8, Table S9, Table S10]
